# Supplementary material for: Evolution of VIM-1-Producing Klebsiella pneumoniae Isolates from a Hospital Outbreak Reveals the Genetic Bases of the Loss of the Urease-Positive Identification Character
Source: mSystems. 2021 Jun 1;6(3):e00244-21. doi: 10.1128/mSystems.00244-21 (PMC8269217; doi:10.1128/mSystems.00244-21)
Supplement: TABLE S4 [file msystems.00244-21-st004.xlsx]

## Sheet: Table S4
Table S4. Mutations identifed in the 17 ST39 isolates compared to the predicted common ancestor of the clone.
	Position&	Mutation	Mutation effect$	gene@	Annotation	Kp1	Kp11	Kp16	Kp17	Kp3	Kp4	Kp5	Kp6	Kp7	Kp8	Kp9	Kp10	Kp12	Kp13	Kp15	Kp2	Kp14
Chromosome	82078	G→A	A241V (GCT→GTT)	yhgF ←	Hypothetical protein																X	X
Chromosome	176095	Δ1 bp	coding (871/1452 nt)	panF ←	Sodium/pantothenate symporter											X
Chromosome	258480	A→C	E440A (GAA→GCA)	infB →	Translation initiation factor IF‑2												X
Chromosome	413120	IS5075	IS Insertion	ureC	Urease subunit alpha																	X
Chromosome	481881	C→T	T189T (ACG→ACA)	xylF_1 ←	D‑xylose‑binding periplasmic protein					X	X	X	X	X	X
Chromosome	484408	G→A	L20L (CTG→TTG)	rdgB ←	dITP/XTP pyrophosphatase			X	X
Chromosome	682745	G→A	Q288Q (CAG→CAA)	cbiA →	Cobyrinate a,c‑diamide synthase																X	X
Chromosome	684321	A→T	S33C (AGC→TGC)	cbiC →	Cobalt‑precorrin‑8 methylmutase					X	X			X	X
Chromosome	789357	A→G	D59G (GAC→GGC)	ecdB →	putative UbiX‑like flavin prenyltransferase												X
Chromosome	843807	G→T	L234L (CTG→CTT)	hoxN →	High‑affinity nickel transport protein			X	X
Chromosome	850649	C→T	V2I (GTT→ATT)	IGGKHFHD_00844 ←	hypothetical protein			X	X
Chromosome	863495	G→A	G27S (GGT→AGT)	csrA →	Carbon storage regulator											X
Chromosome	914715	IS26	IS Insertion	oqxR →	OqxR, Rrf2 family transcriptional regulator													X	X
Chromosome	865879	C→T	S106L (TCG→TTG)	yqaB →	Fructose‑1‑phosphate phosphatase		X	X	X
Chromosome	928059	(AT)6→7	intergenic (‑215/‑325)	IGGKHFHD_00926 ← / → IGGKHFHD_00927	hypothetical protein/hypothetical protein										?				X		X	X
Chromosome	931633	C→T	A297T (GCT→ACT)	IGGKHFHD_00931 ←	hypothetical protein			X	X
Chromosome	1059245	C→T	intergenic (‑3/‑1388)	IGGKHFHD_01050 ← / → IGGKHFHD_01051	hypothetical protein/hypothetical protein																X	X
Chromosome	1111811	C→A	A457E (GCG→GAG)	IGGKHFHD_01094 →	Ferredoxin‑‑NADP reductase																X	X
Chromosome	1258325	G→A	G29D (GGC→GAC)	IGGKHFHD_01240 →	hypothetical protein	X	X	X	X	X	X	X	X	X	X	X	X
Chromosome	1271266	C→T	intergenic (+63/+401)	glpQ → / ← IGGKHFHD_01251	Glycerophosphodiester phosphodiesterase, periplasmic/Carnitine monooxygenase reductase subunit							X
Chromosome	1286777	G→A	W125* (TGG→TAG)	ompK36 →	Outer membrane OmpK36				X
Chromosome	1318978	C→T	intergenic (‑80/+347)	mepS_1 ← / ← lpxT	DD‑endopeptidase - LD‑carboxypeptidase/Lipid A 1‑diphosphate synthase																X	X
Chromosome	1385719	G→A	T532I (ACC→ATC)	yjcS_2 ←	Putative alkyl/aryl‑sulfatase																X	X
Chromosome	1408255	C→T	A234A (GCC→GCT)	oppF_1 →	Oligopeptide transport ATP‑binding protein			X	X
Chromosome	1481675	T→A	intergenic (‑202/‑171)	hisG ← / → yeeZ	ATP phosphoribosyltransferase/hypothetical protein		X
Chromosome	1491227	Kl.pn.I5	intergenic (+53/‑24)	dacD→/ → sbmC	D-ala-D-ala carboxypeptidase/DNA gyrase inhibitor					X	X	X	X	X	X
Chromosome	1510002	G→T	intergenic (‑292/+174)	IGGKHFHD_01445 ← / ← IGGKHFHD_01446	hypothetical protein/IS3 family transposase																	X
Chromosome	1605929	IS421	Insertion (100/744nt)	cutC_1	copper homeostasis protein CutC			X	X
Chromosome	1647598	Δ6,329 bp		htpX_1–[ftsI_1]	htpX_1, ribZ_2, kdgR_1, IGGKHFHD_01582, mgrB, IGGKHFHD_01583, cspC, [ftsI_1]				X
Chromosome	1757418	A→T	V213E (GTG→GAG)	dauA_2 ←	C4‑dicarboxylic acid transporter			X	X
Chromosome	1796902	C→T	A179T (GCC→ACC)	purU ←	Formyltetrahydrofolate deformylase	X	X	X	X	X	X	X	X	X	X	X	X
Chromosome	1849752	C→A	A714D (GCC→GAC)	IGGKHFHD_01756 →	hypothetical protein															X
Chromosome	1939799	C→T	L71L (CTG→TTG)	dsbE →	Thiol:disulfide interchange protein			X	X
Chromosome	2126624	C→T	L340L (CTG→CTA)	scrY_2 ←	Sucrose porin					X	X	X	X	X	X
Chromosome	2245694	A→G	E44G (GAG→GGG)	pspA_1 →	Phosphoserine phosphatase 1																	X
Chromosome	2265111	A→T	N199Y (AAC→TAC)	fliY_4 →	L‑cystine‑binding protein	X	X	X	X	X	X	X	X	X	X	X	X
Chromosome	2282139	A→T	F93I (TTT→ATT)	oxlT ←	Oxalate:formate antiporter		X
Chromosome	2335212	C→T	intergenic (+11/+23)	IGGKHFHD_02225 → / ← IGGKHFHD_02226	hypothetical protein/putative signaling protein												X
Chromosome	2468329	A→G	V162A (GTC→GGC)	murQ_1 ←	N‑acetylmuramic acid 6‑phosphate etherase	X	X	X	X	X	X	X	X	X	X	X	X
Chromosome	2571237	T→A	S56C (AGC→TGC)	IGGKHFHD_02453 ←	hypothetical protein											X
Chromosome	2578176	G→A	G70D (GGT→GAT)	novR →	Decarboxylase NovR			X	X
Chromosome	2585367	C→T	L52L (CTG→CTA)	IGGKHFHD_02466 ←	hypothetical protein																X	X
Chromosome	2634724	Δ600bp		IGGKHFHD_02516 ←	T6SS immunity phospholipase A1-binding lipoprotein Tli1-KP					X	X	X	X	X	X
Chromosome	2689719	Δ54,770 bp		yedK_2–[sapC]	67 genes (#ICE)												X
Chromosome	2692292	Kl.pn.I5	intergenic (+11/+23)	umuD ← / ← hin_1	DNA polymerase V small subunit/DNA-invertase			X	X
Chromosome	2753679	A→T	I628F (ATC→TTC)	rnb →	Exoribonuclease 2															X
Chromosome	2760404	C→T	P747P (CCG→CCA)	acnA ←	Aconitate hydratase A			X	X
Chromosome	2816991	C→T	P261P (CCC→CCT)	cho →	Excinuclease cho	X	X	X	X	X	X	X	X	X	X	X	X
Chromosome	2818693	G→A	P88S (CCA→TCA)	astE_2 ←	Succinylglutamate desuccinylase																X	X
Chromosome	2910151	A→G	G80G (GGT→GGC)	IGGKHFHD_02793 ←	hypothetical protein																X	X
Chromosome	2955053	G→T	T46T (ACC→ACA)	IGGKHFHD_02832 ←	hypothetical protein																X	X
Chromosome	2993954	Δ1 bp	coding (562/1227 nt)	sbnD_1 →	Staphyloferrin B transporter													X	X	X
Chromosome	3039275	(C)6→5	coding (168/192 nt)	IGGKHFHD_02918 ←	hypothetical protein				X
Chromosome	3292186	A→T	V443E (GTG→GAG)	proY_1 ←	Proline‑specific permease							X	X
Chromosome	3310412	Δ11 bp	coding (824‑834/966 nt)	IGGKHFHD_03150 →	hypothetical protein			X	X
Chromosome	3365092	T→G	R469S (AGA→AGC)	phrB ←	Deoxyribodipyrimidine photo‑lyase										X
Chromosome	3400253	G→A	V2I (GTA→ATA)	lnt →	Apolipoprotein N‑acyltransferase			X	X
Chromosome	3426128	C→T	intergenic (‑241/+2)	tatE ← / ← ybeM	Sec‑independent protein translocase protein TatE/Deaminated glutathione amidase			X	X
Chromosome	3529958	G→A	G338G (GGG→GGA)	tauR →	HTH‑type transcriptional regulator TauR																X	X
Chromosome	3551815	G→T	E15* (GAA→TAA)	ramR →	RamR regulator of efflux protein																	X
Chromosome	3551851	+G	coding (79/582 nt)	ramR →	RamR regulator of efflux protein									X	X
Chromosome	3615343	T→C	L261P (CTG→CCG)	iolG_3 →	Myo‑inositol 2‑dehydrogenase			X	X
Chromosome	3616580	T→C	T89A (ACG→GCG)	iolU_2 ←	scyllo‑inositol 2‑dehydrogenase (NADP(+)) IolU																X	X
Chromosome	3676230	T→C	N181S (AAC→AGC)	IGGKHFHD_03507 ←	hypothetical protein	X	X	X	X	X	X	X	X	X	X	X	X
Chromosome	3727826	A→G	R938R (CGT→CGC)	mscK ←	Mechanosensitive channel MscK																X	X
Chromosome	4063408	G→A	L135L (CTG→CTA)	gcd →	Quinoprotein glucose dehydrogenase												X
Chromosome	4170669	G→A	V28I (GTC→ATC)	apaG →	Diadenosine tetraphosphate		X
Chromosome	4190340	C→T	P103S (CCG→TCG)	oadB →	Oxaloacetate decarboxylase beta chain																X	X
Chromosome	4227333	G→A	L9L (CTG→TTG)	creC ←	Sensor protein CreC													X	X	X
Chromosome	4775909	A→G	intergenic (‑64/+350)	rplJ ← / ← rplA	50S ribosomal protein L10/50S ribosomal protein L1												X
Chromosome	5009669	A→G	H55R (CAC→CGC)	atpG →	ATP synthase gamma chain																X	X
Chromosome	5118335	G→T	L154L (CTG→CTT)	IGGKHFHD_04861 →	hypothetical protein																X	X
Chromosome	5229226	G→T	intergenic (‑220/+66)	lldP ← / ← yibL	L‑lactate permeasehypothetical protein																X	X
Chromosome	5258886	IS421	Intergenic	hokA →/→ettA_2	type I toxin-antitoxin system toxin/Energy-dependent translational throttle protein		X	X	X
pKP1-1	22157	G→A	T309I (ACC→ATC)	umuC_3 ←	DNA polymerase V small subunit			X	X
pKP1-1	33365 D 82815	Δ 49380 nt			Δ 43 CDS													X	X
pKP1-1	175611	Δ 1057 nt			Δ ISKpn36-like													X	X	X
pKP1-2	10401	G→A	A200V (GCC→GTC)	IGGKHFHD_05297 ←	hypothetical protein			X	X
pKP1-2	12327	Δ 179 nt	last 58 codons	dauA_4 ←	C4-dicarboxylic acid transporter													X	X
pKP1-2	21717	2 bp→AC	intergenic (‑840/+1082)	IGGKHFHD_05308 ← / ← repE	hypothetical protein/Replication initiation protein										X
pKP1-2	21756	G→C	intergenic (‑879/+1044)	IGGKHFHD_05308 ← / ← repE	hypothetical protein/Replication initiation protein										X
pKP1-2	52048	Δ 4346 nt	IS26 recombination	frmB–IGGKHFHD_05342	Five genes including tetA (tetracycline ressitance) and tetR			X	X
pKP1-2	69796 D 90684	Deletion		sulI qnrA1																		X
pKP1-2	77540	Δ 30340* nt		merA_2–IGGKHFHD_05405	38 genes including blaTemIA,blaOXA-9, aadA1, aac(6')-Ib			X	X
pKP1-2	103551 D 107831	Deletion		blaTemIA,blaOXA-9, aadA1, aac(6')-Ib																		X
pKP1-3	27200	IS5075										X				X		X		X
pKP1-3	27431 D 34737	Deletion		msr€, mph1																		X
pKP1-3	59297	G→A	A513T (GCT→ACT)	IGGKHFHD_05488 →	hypothetical protein			X
pKP1-4	Presence				§Presence	Y	Y	Y	Y
pKP1-4	53827	Δ 273* nt	intergenic (-80/+778)	IGGKHFHD_05553 ← / ← ssb_3	hypothetical protein/Plasmid-derived single-stranded DNA-binding protein			X	X
pKP3-5					Presence					Y	Y	Y	Y	Y	Y
pKP3-6					Presence					Y	Y	Y	Y
pKP3-7					Presence					Y	Y	Y	Y	Y	Y
& relative to KPVIM1 strain; @ arrows are according to transcription orientation; in red, ARG present in the missing region # ICE stands for Integrative and Conjugative Element; § presence indicate that the plasmid is present in isolate labeled Y; $ color code mutations: in red nonsynonymous SNP, in blue, synonymous, in braun intergenic, indels in green. * approximative size.
