# Supplementary material for: Evolution of VIM-1-Producing Klebsiella pneumoniae Isolates from a Hospital Outbreak Reveals the Genetic Bases of the Loss of the Urease-Positive Identification Character
Source: mSystems. 2021 Jun 1;6(3):e00244-21. doi: 10.1128/mSystems.00244-21 (PMC8269217; doi:10.1128/mSystems.00244-21)
Supplement: TABLE S5 [file msystems.00244-21-st005.xls]

## Sheet: Table S5
Table S5. Features of the K. pneumoniae genomes retrieved from the NCBI.
Only genomes with less than 200 contigs of more than 500 nucleotides were conserved. Sixty additional genomes were removed, as their contig sequences were trimmed for repeated sequences at their extremities. The 9755 retained genome sequences were annotated by using Kleborate ((Wyres KL, Nguyen TNT, Lam MMC, Judd LM, van Vinh Chau N, Dance DAB, Ip M, Karkey A, Ling CL, Miliya T, Newton PN, Lan NP…
genome ID	IS5075 in ureC	IS5075 copies	ST	num_resistance_genes	wzi	KL	AGly	Col	Fcyn	Flq	Gly	MLS	Ntmdz	Phe	Rif	Sul	Tet	Tmt	Bla	Bla_Carb	Bla_ESBL	Bla_ESBL_inhR	Bla_broad	Bla_broad_inhR
GCA_000009885.1	0	0	ST23	0	wzi1	KL1	-	-	-	-	-	-	-	-	-	-	-	-	AmpH;SHV-190*	-	-	-	-	-
GCA_000016305.1	0	4	ST38	15	wzi50	KL15 (KL17,KL51,KL52)	AadA1-pm*?;Aac6-Ib;StrB;Aph3''Ia;StrA;AadB	-	-	GyrA-83Y	-	-	-	CmlA5;CatA1*	-	SulI;SulII	TetD	-	AmpH*;SHV-187*;OXA-9*	-	SHV-12	-	-	TEM-54*;TEM-30*
GCA_000163455.1	0	0	ST67	0	wzi135	KL3	-	-	-	-	-	-	-	-	-	-	-	-	SHV-187*	-	-	-	-	-
GCA_000219945.2	0	1	ST134	1	wzi168	KL25	-	-	-	-	-	-	-	-	-	-	-	-	AmpH*	-	-	-	SHV-60	-
GCA_000219965.2	0	0	ST133	10	wzi160	KL39	AadA2;AadB	-	-	Qnr-A1;GyrA-83F	-	-	-	CmlA1*;CatB3*	-	SulI?	-	DfrA19*	CARB-3*;AmpH*	-	-	TEM-154*	SHV-75	-
GCA_000220485.1	0	0	ST375	0	wzi72	KL2	-	-	-	-	-	-	-	-	-	-	-	-	SHV-187*	-	-	-	-	-
GCA_000240185.2	0	1	ST11	17	wzi74	KL103	StrB;StrA*;AadA2*;RmtB;Aac3-IId*?	-	-	ParC-80I;GyrA-83I	-	-	-	-	-	SulII	TetG	DfrA12?	AmpH*	KPC-2	CTX-M-14;CTX-M-14	-	SHV-11	TEM-30*;TEM-30*;TEM-30*
GCA_000255975.2	0	4	ST48	11	wzi167	KL124	AadA2;AadB;Aph3''Ia;AadA1-pm*?;AadA2	-	-	-	-	-	-	CatA1*;CmlA1*	-	SulI	TetB*	-	AmpH*	-	-	-	-	TEM-30*;TEM-30*
GCA_000263095.1	0	3	ST1222	0	wzi163	KL?	-	-	-	-	-	-	-	-	-	-	-	-	SHV-187*;AmpH*	-	-	-	-	-
GCA_000281255.1	0	0	ST258	12	wzi154	KL107	AadA2*;Aph3-Ia*;Aac6-Ib	-	-	ParC-80I;GyrA-83I	-	MphA	-	CatA1*	-	SulI	-	DfrA12	AmpH*;OXA-9*	KPC-3	-	-	SHV-11	TEM-54*
GCA_000281275.1	0	0	ST258	12	wzi154	KL107	AadA2*;Aph3-Ia*;Aac6-Ib	-	-	ParC-80I;GyrA-83I	-	MphA	-	CatA1*	-	SulI	-	DfrA12	AmpH*;OXA-9*	KPC-3	-	-	SHV-11	TEM-54*
GCA_000281295.1	0	0	ST258	12	wzi154	KL107	AadA2*;Aac6-Ib;Aph3-Ia*	-	-	ParC-80I;GyrA-83I	-	MphA	-	CatA1*	-	SulI	-	DfrA12	AmpH*;OXA-9*	KPC-3	-	-	SHV-11	TEM-54*
GCA_000281315.1	0	0	ST258	12	wzi154	KL107	Aac6-Ib;AadA2*;Aph3-Ia*	-	-	ParC-80I;GyrA-83I	-	MphA	-	CatA1*	-	SulI	-	DfrA12	AmpH*;OXA-9*	KPC-3	-	-	SHV-11	TEM-54*
GCA_000281335.1	0	0	ST258	12	wzi154	KL107	AadA2*;Aac6-Ib;Aph3-Ia*	-	-	ParC-80I;GyrA-83I	-	MphA	-	CatA1*	-	SulI	-	DfrA12	AmpH*;OXA-9*	KPC-3	-	-	SHV-11	TEM-54*
GCA_000281355.1	0	0	ST258	12	wzi154	KL107	AadA2*;Aph3-Ia*;Aac6-Ib	-	-	ParC-80I;GyrA-83I	-	MphA	-	CatA1*	-	SulI	-	DfrA12	AmpH*;OXA-9*	KPC-3	-	-	SHV-11	TEM-54*
GCA_000281375.1	0	0	ST258	12	wzi154	KL107	Aac6-Ib;AadA2*;Aph3-Ia*	-	-	ParC-80I;GyrA-83I	-	MphA	-	CatA1*	-	SulI	-	DfrA12	AmpH*;OXA-9*	KPC-3	-	-	SHV-11	TEM-54*
GCA_000281395.1	0	0	ST258	12	wzi154	KL107	AadA2*;Aph3-Ia*;Aac6-Ib	-	-	ParC-80I;GyrA-83I	-	MphA	-	CatA1*	-	SulI	-	DfrA12	AmpH*;OXA-9*	KPC-3	-	-	SHV-11	TEM-54*
GCA_000281415.1	0	0	ST258	12	wzi154	KL107	AadA2*;Aac6-Ib;Aph3-Ia*	-	-	ParC-80I;GyrA-83I	-	MphA	-	CatA1*	-	SulI	-	DfrA12	AmpH*;OXA-9*	KPC-3	-	-	SHV-11	TEM-54*
GCA_000281435.2	0	0	ST258	14	wzi154	KL107	AadA2;Aac6-Ib;Aph3-Ia*;AadA2*	-	-	ParC-80I;GyrA-83I	-	MphA	-	CatA1*	-	SulI;SulI	-	DfrA12	AmpH*;OXA-9*	KPC-3	-	-	SHV-11	TEM-54*
GCA_000281455.1	0	0	ST258	12	wzi154	KL107	AadA2*;Aac6-Ib;Aph3-Ia*	-	-	ParC-80I;GyrA-83I	-	MphA	-	CatA1*	-	SulI	-	DfrA12	AmpH*;OXA-9*	KPC-3	-	-	SHV-11	TEM-54*
GCA_000281475.1	0	0	ST258	13	wzi154	KL107	AadA2*;Aac6-Ib;Aph3-Ia*	-	-	ParC-80I;GyrA-83I	-	MphA	-	CatA1*	-	SulI	-	DfrA12?;DfrA12?	AmpH*;OXA-9*	KPC-3	-	-	SHV-11	TEM-54*
GCA_000281495.1	0	0	ST258	12	wzi154	KL107	AadA2*;Aph3-Ia*;Aac6-Ib	-	-	ParC-80I;GyrA-83I	-	MphA	-	CatA1*	-	SulI	-	DfrA12	AmpH*;OXA-9*	KPC-3	-	-	SHV-11	TEM-54*
GCA_000281515.1	0	0	ST258	12	wzi154	KL107	Aac6-Ib;AadA2*;Aph3-Ia*	-	-	ParC-80I;GyrA-83I	-	MphA	-	CatA1*	-	SulI	-	DfrA12	AmpH*;OXA-9*	KPC-3	-	-	SHV-11	TEM-54*
GCA_000281535.2	0	0	ST258	14	wzi154	KL107	AadA2;Aac6-Ib;Aph3-Ia*;AadA2*	-	-	ParC-80I;GyrA-83I	-	MphA	-	CatA1*	-	SulI;SulI	-	DfrA12	AmpH*;OXA-9*	KPC-3	-	-	SHV-11	TEM-54*
GCA_000281555.1	0	0	ST258	12	wzi154	KL107	AadA2*;Aac6-Ib;Aph3-Ia*	-	-	ParC-80I;GyrA-83I	-	MphA	-	CatA1*	-	SulI	-	DfrA12	AmpH*;OXA-9*	KPC-3	-	-	SHV-11	TEM-54*
GCA_000281575.1	0	0	ST258	12	wzi154	KL107	AadA2*;Aph3-Ia*;Aac6-Ib	-	-	ParC-80I;GyrA-83I	-	MphA	-	CatA1*	-	SulI	-	DfrA12	AmpH*;OXA-9*	KPC-3	-	-	SHV-11	TEM-54*
GCA_000281595.1	0	0	ST258	12	wzi154	KL107	AadA2*;Aac6-Ib;Aph3-Ia*	-	-	ParC-80I;GyrA-83I	-	MphA	-	CatA1*	-	SulI	-	DfrA12	AmpH*;OXA-9*	KPC-3	-	-	SHV-11	TEM-54*
GCA_000281615.1	0	0	ST258	12	wzi154	KL107	AadA2*;Aac6-Ib;Aph3-Ia*	-	-	ParC-80I;GyrA-83I	-	MphA	-	CatA1*	-	SulI	-	DfrA12?	AmpH*;OXA-9*	KPC-3	-	-	SHV-11	TEM-54*
GCA_000281755.1	0	0	ST3	0	wzi3	KL3	-	-	-	-	-	-	-	-	-	-	-	-	AmpH*;SHV-187*	-	-	-	-	-
GCA_000294365.1	0	0	ST23	0	wzi172	KL1	-	-	-	-	-	-	-	-	-	-	-	-	AmpH;SHV-190*	-	-	-	-	-
GCA_000300655.1	0	0	ST48	0	wzi167	KL124	-	-	-	-	-	-	-	-	-	-	-	-	AmpH*;SHV-172*	-	-	-	-	-
GCA_000300675.1	0	0	ST14	0	wzi2	KL2 (KL30)	-	-	-	-	-	-	-	-	-	-	-	-	AmpH*;SHV-28*	-	-	-	-	-
GCA_000300735.3	0	3	ST405	11	wzi143	KL151	Aac3-IIa*;StrB;StrA*?	-	-	QnrB1?	-	-	-	CatB4?	-	SulII	-	DfrA14	OXA-1;AmpH*	OXA-48	CTX-M-15	-	SHV-76	TEM-30*
GCA_000300835.1	0	1	ST37	20	wzi110	KL149	Aph4-Ia;StrB;Aph3-Ia*;StrA*;AadA2*;Aac3-Iva*?	-	-	QnrB4;ParC-80I;GyrA-83I	-	MphA	-	FloR*;CatA1*;CatB3*	Arr3	SulII;SulI;SulI	TetA	DfrA12	AmpH*;DHA-1;OXA-1	-	-	-	SHV-77*	-
GCA_000300935.1	0	0	ST48	0	wzi167	KL124	-	-	-	-	-	-	-	-	-	-	-	-	AmpH*;SHV-172*	-	-	-	-	-
GCA_000300955.1	0	5	ST134	8	wzi168	KL25	Aph3-Ia*;AadA2*	-	-	-	-	MphA	-	-	-	SulI;SulI	-	DfrA12;DfrA21	AmpH*	-	-	-	SHV-60	-
GCA_000313365.1	0	0	ST258	10	wzi154	KL107	Aac6-Ib	-	-	ParC-80I;GyrA-83I	-	MphA	-	CatA1*	-	SulI	-	DfrA12	AmpH*;OXA-9*	KPC-3	-	-	SHV-11	TEM-54*
GCA_000313465.1	0	0	ST258	11	wzi154	KL107	AadA2;Aac6-Ib	-	-	ParC-80I;GyrA-83I	-	MphA	-	CatA1*	-	SulI	-	DfrA12	OXA-9*;AmpH*	KPC-3	-	-	SHV-11	TEM-54*
GCA_000315385.1	0	0	ST375	0	wzi72	KL2	-	-	-	-	-	-	-	-	-	-	-	-	AmpH*;SHV-187*	-	-	-	-	-
GCA_000346145.1	0	0	ST35	5	wzi37	KL22/KL37	AphA2*;StrB;StrA	-	-	-	-	-	-	-	-	-	-	-	-	-	-	-	SHV-33	TEM-30*
GCA_000349265.2	0	0	ST258	12	wzi154	KL107	Aac6-Ib;AadA2*;Aph3-Ia*	-	-	ParC-80I;GyrA-83I	-	MphA	-	CatA1*	-	SulI	-	DfrA12	AmpH*;OXA-9*	KPC-2	-	-	SHV-11	TEM-54*?
GCA_000349285.2	0	2	ST11	19	wzi174	KL74	Aac6-Ib?;AadA2;StrB;StrA*;RmtC;Aac3-IIa*	-	-	QnrB32*;ParC-80I;GyrA-83I	-	MphA	-	CatB4?	-	SulII;SulI	TetA	DfrA14	AmpH*;CMY-6;OXA-1	NDM-1	CTX-M-15	-	SHV-11?	TEM-30*
GCA_000350325.1	0	0	ST35	1	wzi37	KL22/KL37	-	-	-	-	-	-	-	-	-	-	-	-	-	-	-	-	SHV-33	-
GCA_000364385.3	0	2	ST11	22	wzi174	KL74	AadA2;Aac3-IIa*;StrB;StrA*;Aac6-Ib;RmtC;Aac6-Ib*?	-	-	QnrB32*;ParC-80I;GyrA-83I	-	MphA	-	CatB4	-	SulI;SulII;SulI	TetA	DfrA14	AmpH*;SHV-187*;OXA-1;CMY-6	NDM-1	CTX-M-15;CTX-M-15	-	SHV-11	TEM-30*
GCA_000401195.1	0	0	ST258	10	wzi29	KL106	AadA2*;Aac6-Ib	-	-	ParC-80I;GyrA-83I	-	MphA	-	CatA1*	-	SulI	-	DfrA12	OXA-9*;AmpH*	KPC-2	SHV-12	-	-	-
GCA_000406405.1	0	0	ST258	9	wzi154	KL107	Aph4-Ia;Aac3-Iva?	-	-	ParC-80I;GyrA-83I;GyrA-87N	-	-	-	CmlA1*	-	SulIII	-	-	AmpH*;OXA-9	KPC-3	SHV-12	-	-	-
GCA_000406485.1	0	0	ST258	5	wzi29	KL106	Aac6-Ib	-	-	ParC-80I;GyrA-83I	-	-	-	-	-	-	-	-	AmpH*;OXA-9*	KPC-2	SHV-12	-	-	-
GCA_000406565.1	0	0	ST258	9	wzi29	KL106	AadA2*;Aac6-Ib	-	-	ParC-80I;GyrA-83I	-	MphA	-	-	-	SulI	-	DfrA12	AmpH*	KPC-2	SHV-12	-	-	-
GCA_000406585.1	0	0	ST258	12	wzi29	KL106	Aph3-Ia*?;StrB?;Aac6-Ib;AadA2*	-	-	ParC-80I;GyrA-83I	-	MphA	-	CatA1*	-	SulI	-	DfrA12	AmpH*;OXA-9*	KPC-2	SHV-12	-	-	-
GCA_000406605.1	0	0	ST258	5	wzi29	KL106	Aac6-Ib	-	-	ParC-80I;GyrA-83I	-	-	-	-	-	-	-	-	AmpH*;OXA-9*	KPC-2	SHV-12	-	-	-
GCA_000406685.1	0	1	ST258	13	wzi154	KL107	Aph4-Ia;Aac3-Iva?;AadA2	-	-	ParC-80I;GyrA-83I;GyrA-87N	-	MphA	-	CmlA1*	-	SulIII;SulI	-	DfrA12	OXA-9;AmpH*	KPC-7	SHV-12	-	-	-
GCA_000406725.1	0	0	ST258	10	wzi154	KL107	Aph4-Ia;Aac3-Iva?;AadA2	-	-	ParC-80I;GyrA-83I;GyrA-87N	-	-	-	CmlA1*	-	SulIII	-	-	AmpH*	KPC-3	SHV-12	-	-	-
GCA_000406765.2	0	0	ST258	6	wzi29	KL106	Aac6-Ib*	-	-	ParC-80I;GyrA-83I	-	-	-	-	-	-	-	-	AmpH*	KPC-2	SHV-12	-	SHV-11	-
GCA_000406825.1	0	0	ST258	9	wzi154	KL107	Aph4-Ia;Aac3-Iva?	-	-	ParC-80I;GyrA-83I;GyrA-87N	-	-	-	CmlA1*	-	SulIII	-	-	OXA-9;AmpH*	KPC-3	-	-	SHV-11	-
GCA_000406845.1	0	0	ST258	9	wzi29	KL106	AadA2*;Aac6-Ib	-	-	ParC-80I;GyrA-83I	-	MphA	-	-	-	SulI	-	DfrA12	AmpH*	KPC-2	SHV-12	-	-	-
GCA_000406885.1	0	0	ST258	5	wzi29	KL106	Aac6-Ib*	-	-	ParC-80I;GyrA-83I	-	-	-	-	-	-	-	-	AmpH*	KPC-2	SHV-12	-	-	-
GCA_000408965.1	0	0	ST258	9	wzi29	KL106	Aac6-Ib;AadA2*	-	-	ParC-80I;GyrA-83I	-	MphA	-	-	-	SulI	-	DfrA12	AmpH*;OXA-9*	KPC-2	SHV-12*	-	-	-
GCA_000408985.1	0	0	ST258	8	wzi29	KL106	AadA2*;Aac6-Ib	-	-	ParC-80I;GyrA-83I	-	MphA	-	-	-	SulI	-	DfrA12	AmpH*	-	SHV-12	-	-	-
GCA_000409025.1	0	0	ST258	9	wzi29	KL106	Aac6-Ib;AadA2*	-	-	ParC-80I;GyrA-83I	-	MphA	-	-	-	SulI	-	DfrA12	AmpH*	KPC-2	SHV-12	-	-	-
GCA_000409045.1	0	0	ST258	5	wzi29	KL106	Aac6-Ib?	-	-	ParC-80I;GyrA-83I	-	-	-	-	-	-	-	-	OXA-9*;AmpH*	KPC-2	SHV-12	-	-	-
GCA_000409065.1	0	1	ST258	9	wzi154	KL107	AadA2*	-	-	ParC-80I;GyrA-83I;GyrA-87N	-	MphA	-	-	-	SulI	-	DfrA12	AmpH*;OXA-9	KPC-3	SHV-12	-	-	-
GCA_000409085.1	0	1	ST258	13	wzi154	KL107	AadA2;Aph4-Ia;Aac3-Iva?	-	-	ParC-80I;GyrA-83I;GyrA-87N	-	MphA	-	CmlA1*	-	SulIII;SulI	-	DfrA12	OXA-9;AmpH*	KPC-3	SHV-12	-	-	-
GCA_000409715.1	0	0	ST1271	0	wzi84	KL28	-	-	-	-	-	-	-	-	-	-	-	-	SHV-187*;AmpH*	-	-	-	-	-
GCA_000409735.1	0	0	ST1271	0	wzi84	KL28	-	-	-	-	-	-	-	-	-	-	-	-	AmpH*;SHV-187*	-	-	-	-	-
GCA_000417065.1	0	0	ST258	5	wzi29	KL106	Aac6-Ib	-	-	ParC-80I;GyrA-83I	-	-	-	-	-	-	-	-	OXA-9*;AmpH*	KPC-2	SHV-12	-	-	-
GCA_000417085.2	0	0	ST258	13	wzi29	KL106	Aac6-Ib;AadA2*;Aac6-Ib	-	-	ParC-80I;GyrA-83I	-	MphA	-	CatA1*	-	SulI	-	DfrA12	AmpH*;OXA-9*	KPC-2	SHV-12	-	SHV-11	TEM-54*
GCA_000417105.1	0	0	ST258	5	wzi29	KL106	Aac6-Ib	-	-	ParC-80I;GyrA-83I	-	-	-	-	-	-	-	-	AmpH*;OXA-9*	KPC-2	SHV-12*	-	-	-
GCA_000417125.1	0	0	ST258	10	wzi29	KL106	Aac6-Ib;AadA2*	-	-	ParC-80I;GyrA-83I	-	MphA	-	CatA1*	-	SulI	-	DfrA12	AmpH*;OXA-9*	KPC-2	SHV-12	-	-	-
GCA_000417165.1	0	0	ST258	5	wzi29	KL106	Aac6-Ib	-	-	ParC-80I;GyrA-83I	-	-	-	-	-	-	-	-	AmpH*;OXA-9*	KPC-2	SHV-12	-	-	-
GCA_000417185.1	0	0	ST258	5	wzi29	KL106	Aac6-Ib	-	-	ParC-80I;GyrA-83I	-	-	-	-	-	-	-	-	OXA-9*;AmpH*	KPC-2	SHV-12	-	-	-
GCA_000417205.1	0	0	ST258	9	wzi154	KL107	AadA2;Aph4-Ia;Aac3-Iva?	-	-	ParC-80I;GyrA-83I;GyrA-87N	-	-	-	-	-	SulIII	-	-	OXA-9?;AmpH*	KPC-2?	SHV-12	-	-	-
GCA_000417225.2	0	1	ST258	14	wzi154	KL107	Aph3-Ia*;AadA2*;AadA1-pm*?;Aac6-Ib*	-	-	ParC-80I;GyrA-83I;GyrA-87N	-	MphA	-	-	-	SulI	-	DfrA12	AmpH*;OXA-9	KPC-3	SHV-12	-	SHV-11	TEM-54*
GCA_000417245.1	0	1	ST258	12	wzi154	KL107	Aph4-Ia;Aac3-Iva?	-	-	ParC-80I;GyrA-83I;GyrA-87N	-	MphA	-	CmlA1*	-	SulIII;SulI	-	DfrA12	AmpH*;OXA-9	KPC-3	SHV-12	-	-	-
GCA_000417265.2	0	0	ST258	8	0	-	Aac6-Ib;Aac6-Ib	-	-	ParC-80I;GyrA-83I	-	-	-	-	-	-	-	-	AmpH*;OXA-9*	KPC-2	SHV-12	-	SHV-11	TEM-54*
GCA_000417305.1	0	1	ST258	10	wzi154	KL107	AadA2*;Aph4-Ia;Aac3-Iva?	-	-	ParC-80I;GyrA-83I;GyrA-87N	-	-	-	-	-	SulI	-	DfrA12	OXA-9;AmpH*	KPC-3	SHV-12	-	-	-
GCA_000417325.1	0	1	ST258	12	wzi154	KL107	Aph4-Ia;Aac3-Iva?	-	-	ParC-80I;GyrA-83I;GyrA-87N	-	MphA	-	CmlA1*	-	SulIII;SulI	-	DfrA12	AmpH*;OXA-9	KPC-3	SHV-12	-	-	-
GCA_000417345.1	0	1	ST258	13	wzi154	KL107	AadA2;Aph4-Ia;Aac3-Iva?	-	-	ParC-80I;GyrA-83I;GyrA-87N	-	MphA	-	CmlA1*	-	SulIII;SulI	-	DfrA12	OXA-9;AmpH*	KPC-3	SHV-12	-	-	-
GCA_000417365.1	0	0	ST258	5	wzi29	KL106	Aac6-Ib*	-	-	ParC-80I;GyrA-83I	-	-	-	-	-	-	-	-	AmpH*	KPC-2	SHV-12	-	-	-
GCA_000417425.1	0	0	ST258	5	wzi29	KL106	Aac6-Ib?	-	-	ParC-80I;GyrA-83I	-	-	-	-	-	-	-	-	AmpH*;OXA-9*	KPC-2	-	-	SHV-11	-
GCA_000417445.1	0	0	ST258	10	wzi154	KL107	Aph4-Ia;Aac3-Iva?;AadA2	-	-	ParC-80I;GyrA-83I;GyrA-87N	-	-	-	CmlA1*	-	SulIII	-	-	AmpH*;OXA-9	KPC-3	SHV-12	-	-	-
GCA_000417465.1	0	1	ST15	10	wzi93	KL112	StrB;StrA*;Aac3-IIa*	-	-	ParC-80I;GyrA-83F;GyrA-87A	-	-	-	-	-	SulII	TetA	DfrA14	OXA-1;SHV-28*;AmpH*	-	CTX-M-15	-	-	-
GCA_000417485.1	0	1	ST45	5	wzi101	KL24	AadB	-	-	Qnr-S1	-	-	-	-	-	-	-	-	AmpH*;OXA-2;LAP-1	KPC-2	SHV-30*	-	-	TEM-30*
GCA_000417545.1	0	1	ST258	14	wzi154	KL107	Aph4-Ia;Aac3-Iva?;Aph3-Ia*;AadA2	-	-	ParC-80I;GyrA-83I;GyrA-87N	-	MphA	-	CmlA1*	-	SulI;SulIII	-	DfrA12	OXA-9;AmpH*	KPC-3	SHV-12	-	-	-
GCA_000439165.1	0	0	ST258	12	wzi154	KL107	AadA2*;Aac6-Ib;Aph3-Ia*	-	-	ParC-80I;GyrA-83I	-	MphA	-	CatA1*	-	SulI	-	DfrA12	AmpH*;OXA-9*?	KPC-2	-	-	SHV-11	TEM-54*?
GCA_000439185.1	0	1	ST258	19	wzi29	KL106	Aph4-Ia;Aac3-Iva?;AadB;Aac6-Ib;Aph3-Ia*;AadA2	-	-	ParC-80I;GyrA-83I	-	MphA	-	CatA1*;CmlA1*;CatB3*	-	SulI;SulIII	-	DfrA19*;DfrA12	AmpH*;FOX-5;OXA-9*;CARB-3*	KPC-2	-	-	SHV-11?	TEM-54*?
GCA_000441835.1	0	4	ST48	12	wzi167	KL124	AadA2;AadB;Aph3''Ia;AadA1-pm*?;AadA2	-	-	-	-	-	-	CatA1*;CmlA1*	-	SulI;SulI	TetB*	-	AmpH*;SHV-172*	-	-	-	-	TEM-30*;TEM-30*
GCA_000441855.1	0	4	ST48	11	wzi167	KL124	AadA2;AadB;AadA1-pm*?;AadA2	-	-	-	-	-	-	CatA1*;CmlA1*	-	SulI;SulI	TetB*	-	AmpH*	-	-	-	-	TEM-30*;TEM-30*
GCA_000444855.2	0	0	ST1377	1	wzi178	KL?	-	-	-	-	-	-	-	-	-	-	-	-	AmpH*	-	SHV-12	-	-	-
GCA_000445405.1	0	1	ST11	16	wzi177	KL125 (KL114)	Aph3-Ia*;AadA2*;RmtB	-	-	ParC-80I;GyrA-83I	-	MphA	-	CatA1*	-	SulI	TetA;TetG	DfrA12	AmpH*	KPC-2	VEB-3;CTX-M-24	-	SHV-11	TEM-30*
GCA_000465975.2	0	0	ST29	0	wzi115	KL54	-	-	-	-	-	-	-	-	-	-	-	-	AmpH*;SHV-187	-	-	-	-	-
GCA_000474015.1	0	0	ST86	0	wzi2	KL2 (KL30)	-	-	-	-	-	-	-	-	-	-	-	-	AmpH*;SHV-187*	-	-	-	-	-
GCA_000474635.1	0	2	ST15	23	wzi19	KL19	Aac3-IId*;AadA1-pm*?;Aac6-Ib*?;Aph3-Ia*;AadA1-pm*?;Aac6-Ib*;StrB*;StrA*;RmtF	-	-	QnrB1;ParC-80I;GyrA-83F;GyrA-87A	-	MphA	-	-	Arr2;Arr2	SulII*	-	DfrA14;DfrA14?	OXA-9*;AmpH*	NDM-1	SHV-12*;SHV-12	-	-	TEM-54*
GCA_000474865.1	0	0	ST258	18	wzi29	KL106	AadA2;Aac6-Ib;Aph4-Ia;AadA1-pm*?;AadA2;Aac3-Iva?;AadA2*	-	-	ParC-80I;GyrA-83I	-	MphA	-	CmlA1*;CatA1*	-	SulI;SulI	-	DfrA12	AmpH*	KPC-2	SHV-12	-	SHV-11	-
GCA_000474885.1	0	2	ST258	9	wzi154	KL107	StrB;StrA*	-	-	ParC-80I;GyrA-83I	-	-	-	-	-	SulII	-	DfrA14	AmpH*	KPC-3	-	-	SHV-11	TEM-54*
GCA_000474905.1	1	7	ST258	23	wzi154	KL107	Aph3-Ia*;AadA2*;Aac6-Ib;Aph4-Ia;AadA1-pm*?;AadA2;Aac3-Iva?;Aac6-Ib;Aac6-Ib;Aac6-Ib	-	-	ParC-80I;GyrA-83I;GyrA-87G	-	MphA	-	CatA1*;CmlA1*	-	SulI;SulIII	-	DfrA12	AmpH*	KPC-3	SHV-12	-	SHV-11	TEM-54*
GCA_000492195.1	0	0	ST37	10	wzi14	KL14	AadB;AadA2*	-	-	ParC-80I;GyrA-83F;GyrA-87N	-	-	-	CatB3*	-	SulI	-	DfrA19*	AmpH*	-	SHV-12	-	-	TEM-54*
GCA_000492215.1	0	0	ST34	1	wzi96	KL38	-	-	-	-	-	-	-	-	-	-	-	-	AmpH*	-	-	-	-	SHV-26
GCA_000492295.1	0	0	ST661	1	wzi8	KL8 (KL22/37)	-	-	-	-	-	-	-	-	-	-	-	-	AmpH*	-	SHV-27	-	-	-
GCA_000492315.1	0	0	ST186	0	wzi177	KL125 (KL114)	-	-	-	-	-	-	-	-	-	-	-	-	AmpH*;SHV-187*	-	-	-	-	-
GCA_000492335.1	0	0	ST1430	1	wzi179	KL122	-	-	-	-	-	-	-	-	-	-	-	-	AmpH*	-	-	-	-	SHV-26
GCA_000492355.1	0	0	ST111	3	wzi63	KL63	AadA1-pm*?	-	-	-	-	-	-	-	-	SulI	-	DfrA1*	AmpH*;SHV-187*	-	-	-	-	-
GCA_000492375.1	0	0	ST1189	1	wzi84	KL28	-	-	-	-	-	-	-	-	-	-	-	-	AmpH*	-	-	-	SHV-11*	-
GCA_000492395.1	0	0	ST37	4	wzi14	KL14	-	-	-	ParC-80I;GyrA-83F;GyrA-87N	-	-	-	-	-	-	-	-	AmpH*	-	-	-	SHV-77*	-
GCA_000492515.1	0	0	ST1198	4	wzi22	KL22/KL37 (KL8,KL30,KL151)	-	-	-	-	-	-	-	FloR*	-	SulI	TetA?	DfrA1	AmpH*;SHV-187*	-	-	-	-	-
GCA_000492535.1	0	3	ST17	0	wzi186	KL2	-	-	-	-	-	-	-	-	-	-	-	-	AmpH*;SHV-187*	-	-	-	-	-
GCA_000492555.1	0	0	ST86	1	wzi2	KL2 (KL30)	-	-	-	GyrA-83F	-	-	-	-	-	-	-	-	AmpH*;SHV-187*	-	-	-	-	-
GCA_000492595.1	0	0	ST14	4	wzi16	KL16 (KL143)	AadA1-pm*?	-	-	-	-	-	-	-	-	SulI	TetD	DfrA1*	AmpH*	-	-	-	-	-
GCA_000492635.1	0	5	ST37	1	wzi96	KL38	-	-	-	-	-	-	-	-	-	-	-	-	AmpH*	-	-	-	SHV-77*	-
GCA_000492695.1	0	0	ST1431	1	wzi101	KL24	-	-	-	-	-	-	-	-	-	-	-	-	AmpH*	-	-	-	SHV-1?	-
GCA_000492735.1	0	0	ST133	1	wzi180	KL116	-	-	-	-	-	-	-	-	-	-	-	-	AmpH*	-	-	-	SHV-75	-
GCA_000492755.1	0	0	ST1436	1	wzi99	KL128	-	-	-	-	-	-	-	-	-	-	-	-	AmpH*	-	-	-	SHV-80	-
GCA_000492775.1	0	0	ST14	4	wzi16	KL16 (KL143)	AadA1-pm*?	-	-	-	-	-	-	-	-	SulI	-	DfrA1*	AmpH*	-	-	-	SHV-1*?	-
GCA_000492875.1	0	0	ST466	1	wzi37	KL22/KL37	-	-	-	-	-	-	-	-	-	-	-	-	AmpH*	-	-	-	SHV-33	-
GCA_000492915.1	0	0	ST111	0	wzi63	KL63	-	-	-	-	-	-	-	-	-	-	-	-	AmpH*;SHV-187*	-	-	-	-	-
GCA_000492935.1	0	0	ST37	0	wzi50	KL15 (KL17,KL51,KL52)	-	-	-	-	-	-	-	-	-	-	-	-	AmpH*;SHV-187*	-	-	-	-	-
GCA_000493075.1	0	3	ST111	0	wzi63	KL63	-	-	-	-	-	-	-	-	-	-	-	-	AmpH*;SHV-187*	-	-	-	-	-
GCA_000493115.1	0	0	ST1432	1	wzi181	KL133	-	-	-	-	-	-	-	-	-	-	-	-	AmpH*	-	-	-	-	SHV-26*
GCA_000493135.1	0	1	ST20	1	wzi84	KL28	-	-	-	-	-	-	-	-	-	-	-	-	AmpH*	-	-	-	-	SHV-26*
GCA_000493155.1	0	0	ST134	1	wzi168	KL25	-	-	-	-	-	-	-	-	-	-	-	-	AmpH*	-	-	-	SHV-60	-
GCA_000495875.1	0	0	ST258	13	wzi154	KL107	Aph3-Ia*;Aac6-Ib;AadA2	-	-	ParC-80I;GyrA-83I	-	MphA	-	CatA1*	-	SulI;SulI	-	DfrA12	AmpH*;OXA-9*	KPC-3	-	-	SHV-11	TEM-122*?
GCA_000495895.2	0	0	ST258	14	wzi154	KL107	Aph3-Ia*;Aac6-Ib;AadA2	-	-	ParC-80I;GyrA-83I	-	MphA	-	CatA1*	-	SulI;SulI;SulI	-	DfrA12	OXA-9*;AmpH*	KPC-3	-	-	SHV-11	TEM-54*
GCA_000498775.2	0	0	ST336	9	wzi141	KL25	StrB;StrA*;Aph3-Ia*	-	-	QnrB1?	-	-	-	CatB4	-	SulII*	-	DfrA14	SHV-187*;AmpH*;OXA-1	-	CTX-M-15	-	-	TEM-30*
GCA_000512165.1	1	4	ST442	17	wzi154	KL107	Sat-2A;RmtG;AadA2;AadA1-pm*?;Aac6-Ib*	-	-	ParC-80I;GyrA-83F;GyrA-87N	-	-	-	CmlA5*	-	SulI;SulI;SulII	-	DfrA15b*	AmpH*;SHV-110;OXA-9	KPC-2	CTX-M-2;SHV-12	-	-	TEM-54*
GCA_000521985.1	0	0	ST502	0	wzi50	KL15 (KL17,KL51,KL52)	-	-	-	-	-	-	-	-	-	-	-	-	AmpH*;SHV-187*	-	-	-	-	-
GCA_000529645.1	0	0	ST86	0	wzi2	KL2 (KL30)	-	-	-	-	-	-	-	-	-	-	-	-	AmpH*;SHV-187*	-	-	-	-	-
GCA_000529705.1	0	0	ST380	0	wzi2	KL2 (KL30)	-	-	-	-	-	-	-	-	-	-	-	-	AmpH*;SHV-187*	-	-	-	-	-
GCA_000529775.1	0	0	ST375	0	wzi72	KL2	-	-	-	-	-	-	-	-	-	-	-	-	AmpH*;SHV-187*	-	-	-	-	-
GCA_000565135.1	0	0	ST2357	13	wzi412	KL61	AadA2*;Aph3-Ia*	-	-	Qnr-S1;ParC-80I;GyrA-83I	-	MphA	-	CatB4?	-	SulI	TetA	DfrA12	AmpH*;SHV-187*;OXA-1	KPC-2	CTX-M-14;CTX-M-15	-	-	-
GCA_000566725.1	0	3	ST258	9	wzi154	KL107	StrB;StrA*	-	-	ParC-80I;GyrA-83I;GyrA-87Y	-	MphA	-	-	-	SulII	-	DfrA14	AmpH*?;OXA-9	-	-	-	-	TEM-54*
GCA_000566745.1	0	3	ST258	13	wzi154	KL107	StrB;StrA*;AadA1-pm*?;Aac6-Ib*	-	-	ParC-80I;GyrA-83I;GyrA-87Y	-	MphA	-	-	-	SulII	-	DfrA14	AmpH*?;OXA-9	-	SHV-12;SHV-12	-	-	TEM-54*
GCA_000566765.1	0	0	ST86	0	wzi2	KL2 (KL30)	-	-	-	-	-	-	-	-	-	-	-	-	AmpH*;SHV-187*	-	-	-	-	-
GCA_000566785.1	0	2	ST258	8	wzi154	KL107	Aph3-Ia*	-	-	ParC-80I;GyrA-83I;GyrA-87Y	-	MphA	-	-	-	-	-	DfrA14	AmpH*?	KPC-3	SHV-12	-	-	-
GCA_000566805.1	1	3	ST258	6	wzi154	KL107	Aph3-Ia*	-	-	ParC-80I;GyrA-83I;GyrA-87Y	-	-	-	-	-	-	-	DfrA14	AmpH*?	-	SHV-12	-	-	-
GCA_000566825.1	1	2	ST258	10	wzi154	KL107	StrB;StrA*	-	-	ParC-80I;GyrA-83I;GyrA-87Y	-	MphA	-	-	-	SulII	-	DfrA14	AmpH*?;OXA-9	KPC-3	SHV-12	-	-	-
GCA_000566845.1	0	5	ST1444	1	wzi236	KL10	-	-	-	-	-	-	-	-	-	-	-	-	AmpH*	-	-	-	-	SHV-26
GCA_000566865.1	0	4	ST258	14	wzi154	KL107	StrB;StrA*;AadA2*	-	-	ParC-80I;GyrA-83I	-	MphA	-	CatA1*	-	SulII;SulI	-	DfrA12;DfrA14	AmpH*;OXA-9	KPC-3	SHV-12	-	-	TEM-54*
GCA_000566885.1	0	0	ST171-4LV	1	wzi410	KL30	-	-	-	-	-	-	-	-	-	-	-	-	AmpH*	-	-	-	-	SHV-26*
GCA_000566905.1	0	0	ST873	10	wzi96	KL38	Aac3-IId*;StrB*;StrA*	-	-	Qnr-S1	-	-	-	-	-	SulII	TetD	DfrA14	AmpH*;LAP-2	-	SHV-27*;CTX-M-14;CTX-M-14	-	-	-
GCA_000566925.1	0	0	ST258	13	wzi96	KL38	AadA2;Aac6-Ib;Aph4-Ia;AadA2;Aac3-Iva?	-	-	ParC-80I;GyrA-83I	-	MphA	-	CatA1*	-	SulI;SulIII	-	DfrA12	AmpH*	-	SHV-12	-	-	-
GCA_000566945.1	0	0	ST258	8	wzi29	KL106	Aac6-Ib;StrB;StrA*	-	-	ParC-80I;GyrA-83I	-	-	-	-	-	SulII	-	-	AmpH*;OXA-9*	KPC-2	-	-	SHV-11	-
GCA_000566965.1	0	4	ST268-1LV	2	wzi95	KL20	-	-	-	GyrA-87V	-	-	-	-	-	-	-	-	AmpH*	-	SHV-13*	-	-	-
GCA_000566985.1	0	0	ST258	7	wzi29	KL106	Aac6-Ib;Aac6-Ib	-	-	ParC-80I;GyrA-83I	-	-	-	-	-	-	-	-	AmpH*;OXA-9*	KPC-2	-	-	SHV-11	TEM-54*
GCA_000567025.1	0	0	ST258	15	wzi29	KL106	Aac6-Ib;AadA2;Aph4-Ia;AadA2;Aac3-Iva?	-	-	ParC-80I;GyrA-83I	-	MphA	-	CatA1*;CmlA1*	-	SulI;SulIII	-	DfrA12	AmpH*	KPC-2	SHV-12	-	-	-
GCA_000567045.1	0	0	ST37	11	wzi14	KL14	AadA2*;AadB	-	-	ParC-80I;GyrA-83F;GyrA-87N	-	-	-	CatB3*	-	SulI	-	DfrA19*	AmpH*	-	SHV-13*;SHV-13*	-	-	TEM-54*
GCA_000567065.1	0	0	ST628-1LV	1	wzi409	KL?	-	-	-	-	-	-	-	-	-	-	-	-	AmpH*	-	-	-	-	SHV-26*
GCA_000567085.1	0	1	ST36	4	wzi27	KL27	-	-	-	-	-	-	-	-	-	SulII	-	DfrA26	AmpH*	-	SHV-13*	-	-	TEM-30*
GCA_000567105.1	0	2	ST37	1	wzi14	KL14	-	-	-	-	-	-	-	-	-	-	-	-	AmpH*	-	-	-	SHV-77*	-
GCA_000567125.1	0	2	ST540	5	wzi13	KL13	StrB*;StrA*	-	-	-	-	-	-	-	-	SulII	-	DfrA14	AmpH*	-	SHV-42*	-	-	-
GCA_000567145.1	0	0	ST372-1LV	1	wzi87	KL121	-	-	-	-	-	-	-	-	-	-	-	-	AmpH*	-	-	-	SHV-25*	-
GCA_000567165.1	0	0	ST37	12	wzi14	KL14	AadA2*;AadB	-	-	ParC-80I;GyrA-83F;GyrA-87N	-	-	-	CatB3*	-	SulI;SulI	-	DfrA19*	AmpH*	-	SHV-13*;SHV-13*	-	-	TEM-54*
GCA_000567185.1	0	3	ST258	6	wzi154	KL107	-	-	-	ParC-80I;GyrA-83I;GyrA-87N	-	-	-	CatA1*	-	-	-	-	AmpH*	KPC-3	-	-	SHV-11	-
GCA_000567205.1	0	3	ST258	6	wzi154	KL107	-	-	-	ParC-80I;GyrA-83I;GyrA-87N	-	-	-	CatA1*	-	-	-	-	AmpH*	KPC-3	-	-	SHV-11	-
GCA_000567225.2	1	9	ST17	6	wzi149	KL62	AadA1-pm*;Aac6-Ib*?	-	-	QnrB4	-	-	-	FloR*	-	SulII	TetD	-	AmpH*;SHV-187*;OXA-10*	-	-	-	-	-
GCA_000567245.1	0	0	ST258	20	0	-	AadA2;AadA2;Aph4-Ia;Aph4-Ia*;AadA2;Aac3-Iva?;Aac3-Iva?;Aac6-Ib	-	-	ParC-80I;GyrA-83I	-	MphA	-	CatA1*;CmlA1*	-	SulI;SulI;SulIII	-	DfrA12	AmpH*	KPC-2	SHV-12	-	SHV-11	-
GCA_000567265.1	1	5	ST258	16	wzi154	KL107	Aph4-Ia;AadA1-pm*?;AadA2;Aac3-Iva?	-	-	Qnr-S1;ParC-80I;GyrA-83I;GyrA-87G	-	-	-	CatA1*;CmlA1*	-	SulIII	-	DfrA14	AmpH*	KPC-3;KPC-3;KPC-3	SHV-12	-	-	-
GCA_000567285.1	0	0	ST37	10	wzi14	KL14	AadA2*;AadB	-	-	ParC-80I;GyrA-83F;GyrA-87N	-	-	-	CatB3*	-	SulI	-	DfrA19*	AmpH*	-	SHV-12	-	-	TEM-54*
GCA_000567305.1	0	0	ST258	14	0	-	AadA2;Aph4-Ia;AadA2;Aac3-Iva?	-	-	ParC-80I;GyrA-83I	-	MphA	-	CatA1*;CmlA1*	-	SulI;SulIII	-	DfrA12	AmpH*	KPC-2	-	-	SHV-11	-
GCA_000567325.1	0	0	ST258	12	wzi154	KL107	AadA2*;AadA1-pm*?	-	-	QnrB5*;ParC-80I;GyrA-83I	-	MphA	-	CatA1*	-	SulI	-	DfrA12	AmpH*	KPC-3	-	-	SHV-11	TEM-54*
GCA_000567345.1	0	4	ST258	17	wzi154	KL107	Aph3-Ia*;AadA2*;Aph4-Ia;AadA1-pm*?;AadA2;Aac3-Iva?	-	-	ParC-80I;GyrA-83I;GyrA-87G	-	MphA	-	CatA1*;CmlA1*	-	SulI;SulIII	-	DfrA12	AmpH*	KPC-3	-	-	SHV-11	-
GCA_000567365.1	0	5	ST258	17	wzi154	KL107	Aph3-Ia*;AadA2*;StrB;StrA*;Aac6-Ib	-	-	ParC-80I;GyrA-83I	-	MphA	-	CatA1*	-	SulI;SulII	-	DfrA12;DfrA14	AmpH*	KPC-3	SHV-12	-	-	TEM-30*;TEM-54*
GCA_000567385.1	0	2	ST258	9	wzi154	KL107	StrB;StrA*	-	-	ParC-80I;GyrA-83I	-	-	-	-	-	SulII	-	DfrA14	AmpH*	KPC-3	-	-	SHV-11	TEM-54*
GCA_000567405.1	0	0	ST14	8	wzi2	KL2 (KL30)	Aph3-Ia*?;Aac3-Ib;StrB;StrA	-	-	-	-	-	-	-	-	SulI?	-	DfrA14	SHV-28*;AmpH*	KPC-4	-	-	-	TEM-54*
GCA_000567425.1	0	4	ST258	7	wzi154	KL107	-	-	-	ParC-80I;GyrA-83I;GyrA-87N	-	-	-	CatA1*	-	-	-	-	AmpH*	KPC-3	SHV-12*	-	-	TEM-54*
GCA_000567445.1	0	5	ST258	19	wzi154	KL107	Aac6-Ib;Aph4-Ia;Aph3-Ia*;AadA1-pm*?;AadA2*;Aac3-Iva?	-	-	ParC-80I;GyrA-83I;GyrA-87G	-	MphA	-	CmlA1*;CatA1*	-	SulI;SulIII	-	DfrA12	AmpH*	KPC-3;KPC-3	SHV-12	-	-	TEM-30*
GCA_000567465.1	0	2	ST258	12	wzi154	KL107	Aph4-Ia;AadA1-pm*?;AadA2;Aac3-Iva?	-	-	ParC-80I;GyrA-83I;GyrA-87G	-	-	-	CmlA1*	-	SulIII	-	-	AmpH*	KPC-3	-	-	SHV-11	TEM-54*
GCA_000567485.1	1	3	ST258	7	wzi154	KL107	Aac6-Ib?	-	-	ParC-80I;GyrA-83I;GyrA-87G	-	-	-	-	-	-	-	-	AmpH*	KPC-3	SHV-12	-	-	TEM-54*
GCA_000567505.1	0	4	ST258	10	wzi154	KL107	Aph3-Ia*;AadA2*	-	-	Qnr-S1;ParC-80I;GyrA-83I	-	MphA	-	CatA1*	-	SulI	-	DfrA12	AmpH*;SHV-187*	KPC-3	-	-	-	-
GCA_000567525.1	0	4	ST258	8	wzi154	KL107	Aac6-Ib	-	-	ParC-80I;GyrA-83I;GyrA-87N	-	-	-	CatA1*	-	-	-	-	AmpH*	KPC-3	-	-	SHV-11	TEM-54*
GCA_000567545.1	0	3	ST258	9	wzi154	KL107	Aph3-Ia*;AadA2*	-	-	ParC-80I;GyrA-83I	-	MphA	-	CatA1*	-	SulI	-	DfrA12	AmpH*	-	-	-	SHV-11	-
GCA_000567565.1	0	4	ST258	7	wzi154	KL107	-	-	-	ParC-80I;GyrA-83I;GyrA-87N	-	-	-	CatA1*	-	-	-	-	AmpH*	KPC-3	SHV-12	-	-	TEM-54*
GCA_000567585.1	0	0	ST258	18	wzi29	KL106	Aph3-Ia*;AadA2*;Aph4-Ia;AadA1-pm*?;AadA2;Aac3-Iva?;Aac6-Ib	-	-	ParC-80I;GyrA-83I	-	MphA	-	CatA1*;CmlA1*	-	SulI;SulIII	-	DfrA12	AmpH*;OXA-9*	KPC-2	-	-	SHV-11	TEM-54*
GCA_000567605.1	0	1	ST113	7	wzi355	KL114	Aph3-Ia*?;Aac3-Ib	-	-	-	-	-	-	-	-	SulI	-	DfrA14	AmpH*	KPC-4	-	-	-	SHV-26*;TEM-54*
GCA_000567625.1	0	0	ST101	11	wzi137	KL17	Aac3-IIa*;AadA1-pm*?;Aac6-Ib	-	-	ParC-80I;GyrA-83Y;GyrA-87N	-	-	-	CatB4	-	-	-	DfrA14	AmpH*;SHV-28*;OXA-1;OXA-9	OXA-48	CTX-M-15	-	-	TEM-54*
GCA_000567645.1	0	0	ST37	8	wzi14	KL14	AadB	-	-	ParC-80I;GyrA-83F;GyrA-87G	-	-	-	CatA1*;CatB3*	-	SulI	-	-	AmpH*	-	SHV-5	-	-	-
GCA_000567665.1	0	0	ST1084	17	wzi29	KL106	Aph3-Ia*;AadA2*;Aph4-Ia;AadA1-pm*?;AadA2;Aac3-Iva?	-	-	ParC-80I;GyrA-83I	-	MphA	-	CatA1*;CmlA1*	-	SulI;SulIII	-	DfrA12	AmpH*;OXA-9*	KPC-2	-	-	SHV-11	TEM-54*
GCA_000567685.1	0	2	ST307	12	wzi173	KL102 (KL149,KL155)	Aac3-IIa*;StrB;StrA*	-	-	QnrB1?;ParC-80I;GyrA-83I	-	-	-	CatB4	-	SulII	TetA	DfrA14	AmpH*;SHV-28*;OXA-1	-	CTX-M-15	-	-	TEM-30*
GCA_000567725.1	0	0	ST1583	5	wzi384	KL102	AadA1-pm*?;Aac6-Ib*	-	-	-	-	-	-	-	-	-	-	-	AmpH*;OXA-9	KPC-3	SHV-27	-	-	TEM-54*
GCA_000567745.1	0	1	ST392	14	wzi187	KL27	Aac3-IIa*;Aac3-IIa*;StrB;StrA*	-	-	QnrB1?;ParC-80I;GyrA-83I	-	-	-	CatB4	-	SulII	TetA	DfrA14	AmpH*;SHV-67*;OXA-1	-	CTX-M-15;CTX-M-15	-	-	TEM-30*
GCA_000567765.2	0	3	ST258	19	wzi154	KL107	AadA2;Aac6-Ib;Aac6-Ib;Aac6-Ib;Aac6-Ib;Aac6-Ib;AadA1-pm*?;AadA2;Aac6-Ib	-	-	ParC-80I;GyrA-83I	-	MphA	-	CmlA1*	-	SulI;SulIII	TetD	-	AmpH*	-	SHV-5	-	SHV-11	TEM-54*
GCA_000567785.1	0	0	ST258	14	wzi29	KL106	AadA2;Aac6-Ib;Aph4-Ia;AadA1-pm*?;AadA2;Aac3-Iva?	-	-	ParC-80I;GyrA-83I	-	MphA	-	CmlA1*	-	SulI;SulIII	-	-	AmpH*	KPC-2	-	-	SHV-11	-
GCA_000567825.1	0	4	ST258	7	wzi154	KL107	-	-	-	ParC-80I;GyrA-83I;GyrA-87N	-	-	-	CatA1*	-	-	-	-	AmpH*	KPC-3	SHV-12	-	-	TEM-54*
GCA_000567845.1	0	0	ST258	10	wzi29	KL106	Aac6-Ib;StrB;StrB;StrA*	-	-	ParC-80I;GyrA-83I	-	-	-	-	-	SulII	-	-	AmpH*;OXA-9*	KPC-2	-	-	SHV-11	TEM-54*?
GCA_000585875.1	0	0	ST512	11	wzi154	KL107	Aac6-Ib;Aph3-Ia*	-	-	ParC-80I;GyrA-83I	-	MphA	-	CatA1*	-	SulI	-	DfrA12	AmpH*;OXA-9*	KPC-3	-	-	SHV-11	TEM-54*
GCA_000585895.1	0	0	ST512	11	wzi154	KL107	Aac6-Ib;Aph3-Ia*	-	-	ParC-80I;GyrA-83I	-	MphA	-	CatA1*	-	SulI	-	DfrA12	AmpH*;OXA-9*	KPC-3	-	-	SHV-11	TEM-54*
GCA_000585915.1	0	0	ST512	11	wzi154	KL107	Aac6-Ib;Aph3-Ia*	-	-	ParC-80I;GyrA-83I	-	MphA	-	CatA1*	-	SulI	-	DfrA12	AmpH*;OXA-9*	KPC-3	-	-	SHV-11	TEM-54*
GCA_000585935.1	0	0	ST512	11	wzi154	KL107	Aac6-Ib;Aph3-Ia*	-	-	ParC-80I;GyrA-83I	-	MphA	-	CatA1*	-	SulI	-	DfrA12	AmpH*;OXA-9*	KPC-3	-	-	SHV-11	TEM-54*
GCA_000585955.1	0	0	ST512	11	wzi154	KL107	Aac6-Ib;Aph3-Ia*	-	-	ParC-80I;GyrA-83I	-	MphA	-	CatA1*	-	SulI	-	DfrA12	AmpH*;OXA-9*	KPC-3	-	-	SHV-11	TEM-54*
GCA_000597905.1	0	1	ST258	6	wzi154	KL107	Aac6-Ib	-	-	ParC-80I;GyrA-83I;GyrA-87N	-	-	-	-	-	-	-	-	AmpH*	KPC-3	-	-	SHV-11	-
GCA_000598005.1	1	4	ST258	14	wzi154	KL107	StrB;StrA*?;AadA1-pm*?;Aac6-Ib*;AadA1-pm*?;Aac6-Ib*	-	-	ParC-80I;GyrA-83I;GyrA-87G	-	-	-	-	-	SulII	-	DfrA14	AmpH*;OXA-9;OXA-9	KPC-3	-	-	-	TEM-54*;TEM-54*
GCA_000599905.1	1	4	ST258	12	wzi154	KL107	Aph4-Ia;AadA1-pm*?;AadA2;Aac3-Iva?	-	-	ParC-80I;GyrA-83I;GyrA-87N	-	-	-	CmlA1*	-	SulIII	-	-	OXA-9;AmpH*	KPC-3	SHV-12	-	-	TEM-54*
GCA_000599925.1	0	0	ST258	12	wzi29	KL106	AadA2*;Aac6-Ib	-	-	ParC-80I;GyrA-83I	-	MphA	-	CatA1*	-	SulI	-	DfrA12	OXA-9*;AmpH*	KPC-2	SHV-12	-	SHV-11	TEM-54*
GCA_000633735.1	0	1	ST258	9	wzi154	KL107	StrB;StrA*	-	-	ParC-80I;GyrA-83I	-	-	-	-	-	SulII;SulI	-	DfrA14	AmpH*	KPC-3	SHV-12?	-	-	-
GCA_000633755.1	0	4	ST258	13	wzi154	KL107	StrB;StrA*?;Aph3-Ia*	-	-	ParC-80I;GyrA-83I	-	MphA	-	CatA1*	-	SulI;SulII	-	DfrA14;DfrA12	AmpH*	KPC-3	SHV-12?	-	-	-
GCA_000633775.1	0	2	ST258	13	wzi154	KL107	StrB;StrA*;AadA2;Aph3-Ia*	-	-	ParC-80I;GyrA-83I	-	MphA	-	CatA1*	-	SulII;SulI	-	DfrA14	AmpH*;OXA-9	KPC-3	SHV-12	-	-	-
GCA_000688155.1	1	3	ST15	11	wzi24	KL24 (KL54,KL55)	Aac6-IIc	-	-	QnrB4;ParC-80I;GyrA-83F;GyrA-87A	-	EreA2?	-	FloR*	-	SulII	TetA;TetD	-	AmpH*	-	CTX-M-15	-	-	-
GCA_000688175.1	0	2	ST17	0	wzi50	KL15 (KL17,KL51,KL52)	-	-	-	-	-	-	-	-	-	-	-	-	AmpH*;SHV-187*	-	-	-	-	-
GCA_000688195.1	0	0	ST845-3LV	1	wzi84	KL28	-	-	-	-	-	-	-	-	-	-	-	-	AmpH*	-	-	-	-	SHV-26*
GCA_000688215.1	1	1	ST15	9	wzi24	KL24 (KL54,KL55)	-	-	-	QnrB4;ParC-80I;GyrA-83F;GyrA-87A	-	-	-	FloR*	-	SulII	TetA;TetD	-	AmpH*	-	CTX-M-15	-	-	-
GCA_000688535.1	0	0	ST45	2	wzi101	KL24	-	-	-	-	-	-	-	-	-	-	TetD*	-	AmpH*	-	-	-	SHV-1?	-
GCA_000688555.1	0	2	ST258	10	wzi154	KL107	StrB;StrA*;Aph3-Ia*;AadA2*	-	-	ParC-80I;GyrA-83I	-	-	-	-	-	SulII;SulI	-	DfrA14	AmpH*;OXA-9	KPC-3	-	-	-	-
GCA_000688635.1	0	1	ST258	6	wzi154	KL107	Aph3-Ia*	-	-	ParC-80I;GyrA-83I	-	MphA	-	-	-	-	-	-	AmpH*	KPC-3	-	-	SHV-11	-
GCA_000689275.1	0	0	ST14	7	wzi2	KL2 (KL30)	StrB;StrA;AadA1-pm*?;AadA2*	-	-	-	-	MphA	-	-	-	SulI?	-	DfrA12	AmpH*	-	-	-	-	-
GCA_000692915.1	0	0	ST258	20	wzi29	KL106	AadA2*;Aph4-Ia;AadA1-pm*?;AadA2;Aac3-Iva?;Aac6-Ib;Aac6-Ib;Aac6-Ib	-	-	ParC-80I;GyrA-83I	-	MphA	-	CatA1*;CmlA1*	-	SulI;SulIII	-	DfrA12;DfrA12	AmpH*	KPC-2	SHV-12	-	SHV-11	-
GCA_000692935.1	0	4	ST258	9	0	-	AadA2*	-	-	ParC-80I;GyrA-83I;GyrA-87N	-	-	-	CatA1*	-	SulI	-	DfrA12	AmpH*	KPC-3	-	-	SHV-11	-
GCA_000692955.1	1	2	ST105	0	wzi383	KL102	-	-	-	-	-	-	-	-	-	-	-	-	AmpH*;SHV-187*	-	-	-	-	-
GCA_000692975.1	0	0	ST258	12	wzi154	KL107	Aph3-Ia*;AadA2*;Aac6-Ib	-	-	ParC-80I;GyrA-83I	-	MphA	-	CatA1*	-	SulI	-	DfrA12	AmpH*;OXA-9*	KPC-2	-	-	SHV-11	TEM-54*
GCA_000693015.1	0	0	ST258	14	wzi154	KL107	Aph3-Ia*;AadA2*;Aac6-Ib;Aac6-Ib	-	-	ParC-80I;GyrA-83I	-	MphA	-	CatA1*	-	SulI	-	DfrA12	AmpH*;OXA-9*	KPC-2	-	-	SHV-11	TEM-54*;TEM-54*
GCA_000693035.1	0	3	ST17	0	wzi82	KL23 (KL18, KL38)	-	-	-	-	-	-	-	-	-	-	-	-	SHV-187*;AmpH*	-	-	-	-	-
GCA_000693055.1	1	8	ST258	17	wzi154	KL107	AadA2*;Aac6-Ib;Aac6-Ib;Aac6-33;AadB;Aph3-Ia*;AadA2*	-	-	ParC-80I;GyrA-83I	-	MphA	-	FloR*	-	SulII;SulI;SulI	-	DfrA12;DfrA12?	AmpH*;SHV-187*;TEM-1D	KPC-2	-	-	-	-
GCA_000693075.1	0	0	ST592	1	wzi206	KL57	-	-	-	-	-	-	-	-	-	-	-	-	AmpH*	-	-	-	-	SHV-26
GCA_000693095.1	0	0	ST258	12	wzi154	KL107	AadA2*;Aac6-Ib	-	-	ParC-80I;GyrA-83I	-	MphA	-	CatA1*	-	SulI	-	DfrA12	AmpH*	KPC-3	SHV-12;SHV-12	-	-	TEM-54*
GCA_000693115.1	0	0	ST17	0	wzi141	KL25	-	-	-	-	-	-	-	-	-	-	-	-	AmpH*;SHV-187*	-	-	-	-	-
GCA_000693135.1	0	4	ST1199	18	wzi154	KL107	Aph3-Ia*;AadA2;Aac6-Ib;Aac6-Ib;Aac6-Ib;StrB;StrA*	-	-	ParC-80I;GyrA-83I	-	MphA	-	CatA1*	-	SulI;SulII	-	DfrA12;DfrA14	AmpH*;OXA-9	KPC-3	SHV-12	-	-	TEM-54*
GCA_000693155.1	0	4	ST258	15	wzi154	KL107	Aph3-Ia*;StrB;StrA*;AadA2	-	-	ParC-80I;GyrA-83I	-	MphA	-	CatA1*	-	SulII;SulI	-	DfrA14	AmpH*;OXA-9	KPC-3	SHV-12;SHV-12	-	-	TEM-54*
GCA_000693175.1	0	4	ST258	19	wzi154	KL107	Aph3-Ia*;AadA2;Aac6-Ib;StrB;StrA*;AadA1-pm*?;Aac6-Ib*	-	-	ParC-80I;GyrA-83I	-	MphA	-	CatA1*	-	SulI;SulII	-	DfrA12;DfrA14	AmpH*;OXA-9	KPC-3	SHV-12;SHV-12	-	-	TEM-54*
GCA_000693195.1	0	3	ST258	16	wzi154	KL107	Aph3-Ia*;AadA2*;StrB;StrA*	-	-	ParC-80I;GyrA-83I	-	MphA	-	CatA1*	-	SulI;SulII	-	DfrA12;DfrA14	AmpH*;OXA-9	KPC-3	SHV-12;SHV-12	-	-	TEM-54*
GCA_000693215.1	0	3	ST258	14	wzi154	KL107	AadA2;StrB;StrA*;AadA1-pm*?;Aac6-Ib;Aac6-Ib*	-	-	ParC-80I;GyrA-83I	-	-	-	-	-	SulI;SulII	-	DfrA14	AmpH*;OXA-9	KPC-3	SHV-12	-	-	TEM-54*
GCA_000693235.1	0	3	ST258	15	wzi154	KL107	AadA2*;Aac6-Ib;StrB;StrA*;Aac6-Ib*;Aph3-Ia*	-	-	ParC-80I;GyrA-83I	-	MphA	-	CatA1*	-	SulI;SulII	-	DfrA14	AmpH*;OXA-9	KPC-3	SHV-12	-	-	-
GCA_000693255.1	0	2	ST258	11	wzi154	KL107	StrB;StrA*	-	-	ParC-80I;GyrA-83I	-	-	-	-	-	SulI;SulII	-	DfrA14	AmpH*;OXA-9	KPC-3	SHV-12;SHV-12	-	-	TEM-54*
GCA_000693275.1	0	4	ST258	17	wzi154	KL107	AadA2;Aph3-Ia*;StrB;StrA*;Aac6-Ib	-	-	ParC-80I;GyrA-83I	-	MphA	-	CatA1*	-	SulI;SulII	-	DfrA14	AmpH*;OXA-9	KPC-3	SHV-12	-	SHV-11	TEM-54*;TEM-54*
GCA_000693295.1	0	3	ST258	16	wzi154	KL107	Aph3-Ia*;StrB;StrA*;Aac6-Ib	-	-	ParC-80I;GyrA-83I	-	MphA	-	CatA1*	-	SulI;SulII	-	DfrA12;DfrA14	AmpH*;OXA-9	KPC-3	SHV-12;SHV-12	-	-	TEM-54*
GCA_000693315.1	0	3	ST258	11	wzi154	KL107	AadA2;StrB;StrA*	-	-	ParC-80I;GyrA-83I	-	-	-	-	-	SulI;SulII	-	DfrA14	AmpH*;OXA-9	KPC-3	SHV-12	-	-	TEM-54*
GCA_000693335.1	0	1	ST258	14	wzi154	KL107	AadA12*;AadA1-pm*?;Aac6-Ib;Aac6-Ib*;StrB;Aac6-Ib;Aac6-Ib	-	-	ParC-80I;GyrA-83I	-	-	-	-	-	SulI	-	-	AmpH*;OXA-9	KPC-3	SHV-12	-	SHV-11	TEM-54*
GCA_000693355.1	0	2	ST258	10	wzi154	KL107	StrB;StrA*	-	-	ParC-80I;GyrA-83I	-	-	-	-	-	SulI;SulII	-	DfrA14	AmpH*;OXA-9	KPC-3	SHV-12	-	-	TEM-54*
GCA_000693375.1	0	4	ST258	16	wzi154	KL107	Aac6-Ib;Aph3-Ia*;StrB;StrA*	-	-	ParC-80I;GyrA-83I	-	MphA	-	CatA1*	-	SulI;SulII	-	DfrA12;DfrA14	AmpH*;OXA-9	KPC-3	SHV-12;SHV-12	-	-	TEM-54*
GCA_000693395.1	0	1	ST258	8	wzi154	KL107	StrB;StrA*	-	-	ParC-80I;GyrA-83I	-	-	-	-	-	SulI;SulII	-	-	AmpH*;OXA-9	KPC-3	-	-	SHV-11	-
GCA_000693415.1	0	2	ST258	21	wzi154	KL107	AadA2;StrB;StrA*;AadA1-pm*?;Aac6-Ib;Aac6-Ib;Aac6-Ib;Aac6-Ib;Aac6-Ib	-	-	ParC-80I;GyrA-83I	-	MphA	-	CatA1*	-	SulI;SulII	-	DfrA14	AmpH*;OXA-9	KPC-3	SHV-12	-	SHV-11	TEM-54*;TEM-54*
GCA_000693435.1	0	3	ST258	12	wzi154	KL107	StrB;StrA*	-	-	ParC-80I;GyrA-83I	-	MphA	-	CatA1*	-	SulII;SulI	-	DfrA14	AmpH*;OXA-9	KPC-3	SHV-12	-	-	TEM-54*
GCA_000693455.1	0	0	ST11	13	wzi177	KL125 (KL114)	Aac3-IIa*;AadA1-pm*?	-	-	ParC-80I;GyrA-83I;GyrA-87Y	-	-	-	CatB4?;CatA2*	-	-	TetA	-	AmpH*;OXA-1;OXA-9	KPC-2	SHV-12;CTX-M-15	-	SHV-11	TEM-30*
GCA_000693475.1	0	2	ST258	14	wzi154	KL107	AadA2;StrB;StrA*;Aph3-Ia*	-	-	ParC-80I;GyrA-83I	-	MphA	-	CatA1*	-	SulI;SulII	-	DfrA14	AmpH*	KPC-3	SHV-12	-	-	TEM-54*
GCA_000693495.1	0	2	ST258	13	wzi154	KL107	StrB;StrA*;Aac6-Ib;Aph3-Ia*	-	-	ParC-80I;GyrA-83I	-	MphA	-	CatA1*	-	SulI;SulII	-	DfrA14	AmpH*;OXA-9	KPC-3	-	-	-	TEM-54*
GCA_000693515.1	0	3	ST258	16	wzi154	KL107	Aph3-Ia*;AadA1-pm*?;Aac6-Ib*;StrB;Aac6-Ib*;Aac6-Ib*;Aac6-Ib	-	-	ParC-80I;GyrA-83I	-	MphA	-	CatA1*	-	SulI	-	-	AmpH*;OXA-9	KPC-3	SHV-12	-	SHV-11	TEM-54*
GCA_000693535.1	0	4	ST258	21	wzi154	KL107	AadA12*;StrB;StrB;Aph3-Ia*;StrA*;StrA*?;Aac6-Ib;Aac6-Ib	-	-	ParC-80I;GyrA-83I	-	MphA	-	CatA1*	-	SulI;SulII;SulII	-	-	AmpH*;OXA-9	KPC-3;KPC-3	SHV-12	-	SHV-11	TEM-54*;TEM-54*
GCA_000693555.1	0	3	ST258	14	wzi154	KL107	AadA2;StrB;StrA*;AadA1-pm*?;Aac6-Ib;Aph3-Ia*	-	-	ParC-80I;GyrA-83I	-	-	-	-	-	SulII;SulI	-	DfrA14	AmpH*;OXA-9	KPC-3	SHV-12	-	-	TEM-54*
GCA_000693575.1	0	2	ST258	17	wzi154	KL107	AadA2*;Aph3-Ia*;StrB;StrA*;AadA1-pm*?;Aac6-Ib*	-	-	ParC-80I;GyrA-83I	-	MphA	-	CatA1*	-	SulI;SulII	-	DfrA14	AmpH*;OXA-9	KPC-3	SHV-12;SHV-12;SHV-12	-	-	-
GCA_000693595.1	0	0	ST258	10	wzi29	KL106	Aph3-Ia*;AadA2*	-	-	ParC-80I;GyrA-83I	-	MphA	-	CatA1*	-	SulI	-	DfrA12	AmpH*	KPC-2	SHV-12	-	-	-
GCA_000693615.1	0	2	ST258	13	wzi154	KL107	Aph3-Ia*;StrB;StrA*	-	-	ParC-80I;GyrA-83I	-	MphA	-	CatA1*	-	SulII;SulI	-	DfrA14	AmpH*;OXA-9	KPC-3	SHV-12	-	-	TEM-54*
GCA_000693635.1	1	4	ST258	14	wzi154	KL107	Aph3-Ia*;StrB;StrA*	-	-	ParC-80I;GyrA-83I	-	MphA	-	CatA1*	-	SulI;SulII	-	DfrA12;DfrA14	AmpH*;OXA-9	KPC-3	SHV-12	-	-	TEM-54*
GCA_000693655.1	0	2	ST258	21	wzi154	KL107	AadA2;StrB;Aph3-Ia*;StrA*;AadA1-pm*?;Aac6-Ib;Aac6-Ib;Aac6-Ib;Aac6-Ib	-	-	ParC-80I;GyrA-83I	-	MphA	-	CatA1*	-	SulI;SulII	-	DfrA14	AmpH*;OXA-9	KPC-3	SHV-12	-	SHV-11	TEM-54*;TEM-54*
GCA_000693675.1	0	4	ST258	21	wzi154	KL107	Aph3-Ia*;AadA2*;StrB;StrA*;AadA1-pm*?;Aac6-Ib;Aac6-Ib;Aac6-Ib;Aac6-Ib	-	-	ParC-80I;GyrA-83I	-	MphA	-	CatA1*	-	SulI;SulII	-	DfrA12;DfrA14	AmpH*;OXA-9	KPC-3	SHV-12	-	SHV-11*	TEM-54*
GCA_000693695.1	0	4	ST258	18	wzi154	KL107	AadA2*;Aph3-Ia*;AadA1-pm*?;Aac6-Ib;Aac6-Ib;Aac6-Ib;StrB;StrA*	-	-	ParC-80I;GyrA-83I	-	MphA	-	CatA1*	-	SulI;SulII	-	-	AmpH*;OXA-9	KPC-3	SHV-12;SHV-12	-	-	TEM-54*
GCA_000693715.1	0	3	ST258	15	wzi154	KL107	StrB;StrA*;Aac6-Ib;AadA22*?;Aph3-Ia*	-	-	ParC-80I;GyrA-83I	-	MphA	-	CatA1*	-	SulII;SulI	-	DfrA14	AmpH*;OXA-9	KPC-3	SHV-12	-	-	TEM-54*
GCA_000693735.1	0	3	ST258	14	wzi154	KL107	StrB;StrA*;Aac6-Ib*;Aph3-Ia*	-	-	ParC-80I;GyrA-83I	-	MphA	-	CatA1*	-	SulII;SulI	-	DfrA14	AmpH*	KPC-3	SHV-12	-	-	TEM-54*
GCA_000693755.1	0	3	ST258	16	wzi154	KL107	AadA2;Aph3-Ia*;Aph3-Ia*;StrB;StrA*	-	-	ParC-80I;GyrA-83I	-	MphA	-	CatA1*	-	SulII;SulI	-	DfrA14	AmpH*;OXA-9	KPC-3	SHV-12;SHV-12	-	-	TEM-54*
GCA_000693775.1	0	1	ST258	12	wzi154	KL107	AadA2;StrB;StrA*;AadA1-pm*?;Aac6-Ib*	-	-	ParC-80I;GyrA-83I	-	-	-	-	-	SulI;SulII	-	-	AmpH*;OXA-9	KPC-3	SHV-12;SHV-12	-	-	-
GCA_000693795.1	0	2	ST258	13	wzi154	KL107	Aph3-Ia*;StrB;StrA*	-	-	ParC-80I;GyrA-83I	-	MphA	-	CatA1*	-	SulII;SulI	-	DfrA14	AmpH*;OXA-9	KPC-3	SHV-12	-	-	TEM-54*
GCA_000693815.1	0	2	ST25	10	wzi72	KL2	Aac3-IId*	-	-	Qnr-S1;Qnr-S1;GyrA-87Y	-	-	-	CatA2*	-	-	TetD	DfrA14	AmpH*	KPC-3	-	-	SHV-1?	TEM-30*
GCA_000693835.1	0	4	ST258	16	wzi154	KL107	Aph3-Ia*;StrB;StrA*;AadA1-pm*?;Aac6-Ib	-	-	ParC-80I;GyrA-83I	-	MphA	-	CatA1*	-	SulII;SulI	-	DfrA14;DfrA12	AmpH*;OXA-9	KPC-3	SHV-12	-	-	TEM-54*
GCA_000693855.1	0	3	ST258	13	wzi154	KL107	AadA2;StrB;StrA*;AadA1-pm*?;Aac6-Ib	-	-	ParC-80I;GyrA-83I	-	-	-	-	-	SulI;SulII	-	DfrA14	AmpH*;OXA-9	KPC-3	SHV-12	-	-	TEM-54*
GCA_000693875.1	1	3	ST258	13	wzi154	KL107	AadA17*;Aac6-Ib*;StrB;StrA*	-	-	ParC-80I;GyrA-83I	-	-	-	-	-	SulI;SulII	-	DfrA14	AmpH*;OXA-9	KPC-3	SHV-12;SHV-12	-	-	TEM-54*
GCA_000693895.1	0	2	ST25	9	wzi72	KL2	Aac3-IId*	-	-	Qnr-S1;GyrA-87Y	-	-	-	CatA2*	-	-	TetD	DfrA14	AmpH*	KPC-3	-	-	SHV-1?	TEM-30*
GCA_000693915.1	0	0	ST258	19	wzi29	KL106	Aph3-Ia*;AadA2*;Aph4-Ia;AadA1-pm*?;AadA2;Aac3-Iva*?;Aac6-Ib;Aac6-Ib;Aac6-Ib	-	-	ParC-80I;GyrA-83I	-	MphA	-	CatA1*;CmlA1*	-	SulI;SulIII	-	DfrA12	AmpH*;SHV-187*	KPC-3	-	-	-	TEM-30*
GCA_000693935.1	0	1	ST258	14	wzi154	KL107	AadA2;StrB;StrA*;AadA1-pm*?;Aac6-Ib*	-	-	ParC-80I;GyrA-83I	-	-	-	-	-	SulI;SulII	-	DfrA14	AmpH*;OXA-9	KPC-3	SHV-12	-	SHV-11	TEM-54*
GCA_000693955.1	0	5	ST258	14	wzi154	KL107	StrB;StrA*;Aph3-Ia*	-	-	ParC-80I;GyrA-83I	-	MphA	-	CatA1*	-	SulII;SulI	-	DfrA14;DfrA12	AmpH*;OXA-9	KPC-3	SHV-12	-	-	TEM-54*
GCA_000693975.1	0	3	ST258	13	wzi154	KL107	AadA1-pm*?;Aac6-Ib;Aac6-Ib;StrB;StrA*	-	-	ParC-80I;GyrA-83I	-	-	-	-	-	SulI;SulII	-	DfrA14	AmpH*;OXA-9	KPC-3	SHV-12	-	-	TEM-54*
GCA_000693995.1	0	5	ST258	14	wzi154	KL107	StrB;StrA*;Aac6-Ib;Aph3-Ia*;AadA2	-	-	ParC-80I;GyrA-83I	-	MphA	-	CatA1*	-	SulII;SulI	-	DfrA14	AmpH*;OXA-9	KPC-3	-	-	-	TEM-54*
GCA_000694015.1	0	3	ST258	11	wzi154	KL107	AadA2;StrB;StrA*;AadA1-pm*?	-	-	ParC-80I;GyrA-83I	-	-	-	-	-	SulI;SulII	-	DfrA14	AmpH*;OXA-9	KPC-3	SHV-12	-	-	-
GCA_000694035.1	0	5	ST258	13	wzi154	KL107	StrB;StrA*;AadA1-pm*?;Aac6-Ib;Aac6-Ib	-	-	ParC-80I;GyrA-83I	-	-	-	CatA1*	-	SulII	-	DfrA14	AmpH*;OXA-9	KPC-3	-	-	SHV-11	TEM-54*
GCA_000694055.1	0	2	ST258	12	wzi154	KL107	StrB;StrA*	-	-	ParC-80I;GyrA-83I	-	MphA	-	CatA1*	-	SulI;SulII	-	DfrA14	AmpH*	KPC-3	SHV-12	-	-	TEM-54*
GCA_000694075.1	0	3	ST258	12	wzi154	KL107	StrB;StrA*;AadA2	-	-	ParC-80I;GyrA-83I	-	-	-	CatA1*	-	SulII;SulI	-	DfrA14	AmpH*;OXA-9	KPC-3	SHV-12	-	-	TEM-54*
GCA_000694095.1	0	3	ST258	16	wzi154	KL107	Aph3-Ia*;Aac6-Ib;Aac6-Ib;StrB;StrA*;AadA2	-	-	ParC-80I;GyrA-83I	-	MphA	-	CatA1*	-	SulII;SulI	-	DfrA14	AmpH*;OXA-9	KPC-3	SHV-12	-	-	TEM-54*
GCA_000694115.1	0	3	ST258	14	wzi154	KL107	AadA2;StrB;StrA*;Aph3-Ia*	-	-	ParC-80I;GyrA-83I	-	MphA	-	CatA1*	-	SulI;SulII	-	DfrA14	AmpH*;OXA-9	KPC-3	SHV-12	-	-	TEM-54*
GCA_000694135.1	0	1	ST258	11	wzi154	KL107	AadA2*;StrB;StrA*	-	-	ParC-80I;GyrA-83I	-	-	-	-	-	SulI;SulII	-	DfrA14	AmpH*;OXA-9	KPC-3	SHV-12	-	-	TEM-54*
GCA_000694155.1	0	3	ST258	18	wzi154	KL107	StrB;StrA*;AadA1-pm*?;Aac6-Ib;Aph3-Ia*	-	-	ParC-80I;GyrA-83I	-	MphA	-	CatA1*	-	SulII;SulI	-	DfrA14;DfrA14;DfrA14	AmpH*;OXA-9	KPC-3	SHV-12;SHV-12	-	-	TEM-54*
GCA_000694175.1	0	1	ST258	12	wzi154	KL107	Aac6-Ib*;StrB;StrA*;AadA2	-	-	ParC-80I;GyrA-83I	-	-	-	-	-	SulI;SulII	-	DfrA14	AmpH*;OXA-9	KPC-3	SHV-12	-	-	TEM-54*
GCA_000694195.1	0	4	ST258	20	wzi154	KL107	AadA2;StrB;StrA*;AadA1-pm*?;Aac6-Ib*;Aph3-Ia*;Aac6-Ib;Aac6-Ib	-	-	ParC-80I;GyrA-83I	-	MphA	-	CatA1*	-	SulI;SulII	-	DfrA14	AmpH*;OXA-9	KPC-3	SHV-12	-	SHV-11	TEM-54*;TEM-54*
GCA_000694215.1	0	3	ST258	15	wzi154	KL107	AadA2;Aac6-Ib;Aph3-Ia*;StrB;StrA*	-	-	ParC-80I;GyrA-83I	-	MphA	-	CatA1*	-	SulI;SulII	-	DfrA14	AmpH*;OXA-9	KPC-3	SHV-12	-	-	TEM-54*
GCA_000694235.1	0	1	ST14	13	wzi2	KL2 (KL30)	StrB;StrA*;AadB	-	-	QnrB1?;Qnr-S1;GyrA-87G	-	-	-	CatB4	-	SulII	TetA	DfrA14	AmpH*;OXA-1	-	SHV-30*;CTX-M-15	-	-	TEM-30*
GCA_000694255.1	1	6	ST258	20	wzi154	KL107	StrB;StrA*;Aac6-Ib;AadA1-pm*?;Aac6-Ib*;Aac6-Ib*;Aph3-Ia*;Aac6-Ib*	-	-	ParC-80I;GyrA-83I	-	MphA	-	CatA1*	-	SulI;SulII	-	DfrA14	AmpH*;OXA-9;OXA-9	KPC-3	SHV-12	-	SHV-11	TEM-54*;TEM-54*
GCA_000694275.1	0	3	ST258	16	wzi154	KL107	Aac6-Ib;Aac6-Ib;Aph3-Ia*;StrB;StrA*	-	-	ParC-80I;GyrA-83I	-	MphA	-	CatA1*	-	SulI;SulII	-	DfrA12;DfrA14	AmpH*;OXA-9	KPC-3	SHV-12	-	-	TEM-54*
GCA_000694295.1	0	3	ST258	14	wzi154	KL107	StrB;StrA*;AadA2;Aph3-Ia*	-	-	ParC-80I;GyrA-83I	-	MphA	-	CatA1*	-	SulI;SulII	-	DfrA14	AmpH*;OXA-9	KPC-3	SHV-12	-	-	TEM-54*
GCA_000694315.1	0	1	ST258	14	wzi154	KL107	AadA2;StrB;StrA*;AadA1-pm*?;Aac6-Ib	-	-	ParC-80I;GyrA-83I	-	-	-	-	-	SulI;SulII	-	DfrA14	AmpH*;OXA-9	KPC-3	SHV-12;TEM-157*;SHV-12	-	-	-
GCA_000694335.1	0	3	ST258	16	wzi154	KL107	AadA2;Aph3-Ia*;StrB;StrA*;Aac6-Ib	-	-	ParC-80I;GyrA-83I	-	MphA	-	CatA1*	-	SulI;SulII	-	DfrA14	AmpH*;OXA-9	KPC-3	SHV-12;SHV-12	-	-	TEM-54*
GCA_000694355.1	0	3	ST258	20	wzi154	KL107	Aph3-Ia*;AadA2*;AadA1-pm*?;Aac6-Ib*;Aac6-Ib?;StrB;StrA*;Aac6-Ib*;Aac6-Ib	-	-	ParC-80I;GyrA-83I	-	MphA	-	CatA1*?	-	SulI;SulII	-	DfrA12;DfrA14	AmpH*;OXA-9	KPC-3	SHV-12	-	-	TEM-54*
GCA_000694375.1	0	2	ST258	13	wzi154	KL107	Aac6-Ib;Aph3-Ia*;StrB;StrB;Aac6-Ib*	-	-	ParC-80I;GyrA-83I	-	MphA	-	CatA1*	-	SulI	-	-	AmpH*	KPC-3	SHV-12	-	-	TEM-54*
GCA_000694395.1	0	5	ST258	20	wzi154	KL107	Aph3-Ia*;AadA2*;Aac6-Ib;Aac6-Ib;StrB;StrA*;AadA1-pm*?;Aac6-Ib	-	-	ParC-80I;GyrA-83I	-	MphA	-	CatA1*	-	SulI;SulII	-	DfrA12;DfrA14	AmpH*;OXA-9	KPC-3	SHV-12	-	SHV-11	TEM-54*
GCA_000694415.1	0	3	ST258	11	wzi154	KL107	AadA2;Aac6-Ib;StrB;StrA*	-	-	ParC-80I;GyrA-83I	-	-	-	-	-	SulI;SulII	-	DfrA14	AmpH*;OXA-9	KPC-3	-	-	-	TEM-54*
GCA_000694435.1	0	0	ST258	15	wzi29	KL106	Aph3-Ia*;AadA2*;Aac6-Ib;Aac6-Ib;Aac6-Ib	-	-	ParC-80I;GyrA-83I	-	MphA	-	CatA1*	-	SulI	-	DfrA12	AmpH*;OXA-9*	KPC-2	SHV-12	-	SHV-11	TEM-54*
GCA_000694455.1	0	1	ST70	1	wzi162	KL122	-	-	-	-	-	-	-	-	-	-	-	-	AmpH*	-	-	-	SHV-32	-
GCA_000694475.2	1	6	ST258	16	wzi154	KL107	AadA1-pm*?;Aac6-Ib;Aac3-IId*;AadA2*	-	-	ParC-80I;GyrA-83I	-	MphA	-	-	-	SulI	-	DfrA12	AmpH*;OXA-9*	-	CTX-M-15;CTX-M-15;SHV-12	-	SHV-11	TEM-30*;TEM-54*;TEM-30*
GCA_000694495.1	0	0	ST17	2	wzi141	KL25	-	-	-	-	-	-	-	-	-	SulI	TetD	-	AmpH*	-	-	-	-	-
GCA_000694515.1	0	0	ST35	2	wzi199	KL110	-	-	-	GyrA-87G	-	-	-	-	-	-	-	-	AmpH*	-	-	-	SHV-33	-
GCA_000694535.1	1	4	ST15	21	wzi24	KL24 (KL54,KL55)	AadA1-pm*;AadA1-pm?;Aac6-IIc	-	-	QnrB4;ParC-80I;GyrA-83F;GyrA-87A	-	EreA2?	-	CmlA5;FloR*	Arr2	SulI;SulI;SulII	TetA;TetD	DfrA15b*?	AmpH*;OXA-10	-	CTX-M-15;CTX-M-15;SHV-12*;SHV-12*	-	-	-
GCA_000694555.1	0	3	ST29	0	wzi85	KL30	-	-	-	-	-	-	-	-	-	-	-	-	SHV-187;AmpH*	-	-	-	-	-
GCA_000694575.1	0	0	ST258	12	wzi154	KL107	Aph3-Ia*;AadA2*;Aac6-Ib	-	-	ParC-80I;GyrA-83I	-	MphA	-	CatA1*	-	SulI	-	DfrA12	AmpH*;OXA-9*	KPC-2	-	-	SHV-11	TEM-54*
GCA_000694615.1	0	0	ST11	16	wzi24	KL24 (KL54,KL55)	StrB;StrA*;Aac6-Ib	-	-	QnrB32*;ParC-80I;GyrA-83F;GyrA-87A	-	MphA	-	CatA2*;CatB4	-	SulII	TetA	DfrA14	AmpH*;OXA-1	NDM-1	CTX-M-15	-	SHV-11	-
GCA_000694635.1	0	1	ST20	6	wzi84	KL28	StrB;StrA	-	-	-	-	-	-	CatA1*	-	SulII*	TetD	-	AmpH*;SHV-187	-	-	-	-	TEM-30*
GCA_000694655.1	0	3	ST258	16	wzi29	KL106	AadA2*;AadA1-pm*;AadA1-pm*?	-	-	ParC-80I;GyrA-83I	-	-	-	FloR*;CmlA5	Arr2	SulI;SulII;SulI;SulI	-	DfrA14	AmpH*;OXA-9*;OXA-10	KPC-2	SHV-12	-	-	TEM-54*
GCA_000694675.1	1	3	ST37	13	wzi96	KL38	Aac3-IId*;StrB;StrA*	-	-	ParC-80I;GyrA-83I	-	-	-	FloR;FloR;FloR	-	SulII	TetA?;TetA?	-	AmpH*	-	-	-	SHV-77*	TEM-54*
GCA_000694695.1	0	0	ST258	9	wzi154	KL107	Aac6-Ib;Aac6-Ib	-	-	QnrB5*;ParC-80I;GyrA-83I	-	-	-	-	-	-	-	-	AmpH*	KPC-3	SHV-12	-	SHV-11*	TEM-54*
GCA_000694715.1	0	0	ST76	0	wzi23	KL14	-	-	-	-	-	-	-	-	-	-	-	-	AmpH*;SHV-187*	-	-	-	-	-
GCA_000694755.1	0	0	ST258	9	wzi154	KL107	Aac6-Ib;AadA2	-	-	ParC-80I;GyrA-83I	-	MphA	-	CatA1*	-	SulI	-	DfrA12	AmpH*;OXA-9*	KPC-2	-	-	-	-
GCA_000694795.1	0	2	ST258	15	wzi154	KL107	StrB;StrA*;AadA1-pm*?;Aac6-Ib*;Aph3-Ia*	-	-	ParC-80I;GyrA-83I;GyrA-87Y	-	MphA	-	-	-	SulII	-	DfrA14	AmpH*?;OXA-9	KPC-3	SHV-12	-	SHV-11	TEM-54*
GCA_000694815.1	0	1	ST678	1	wzi50	KL15 (KL17,KL51,KL52)	-	-	-	-	-	-	-	-	-	-	-	-	AmpH*	-	SHV-41	-	-	-
GCA_000694835.1	0	0	ST258	14	wzi29	KL106	AadA1-pm*?;Sat-2A;Aac6-Ib;Aac6-Ib	-	-	ParC-80I;GyrA-83I	-	-	-	-	-	SulII	TetB*	DfrA1	AmpH*;OXA-9*;OXA-9*	KPC-2	-	-	SHV-11	TEM-54*;TEM-54*;TEM-54*
GCA_000694855.1	0	0	ST258	10	wzi114	KL30 (KL2, KL8, KL111)	Aac6-Ib;AadA2*	-	-	ParC-80I;GyrA-83I	-	MphA	-	-	-	SulI	-	DfrA12	AmpH*;OXA-9*	KPC-2	SHV-12	-	-	TEM-54*
GCA_000694875.1	0	5	ST34	1	wzi37	KL22/KL37	-	-	-	-	-	-	-	-	-	-	-	-	AmpH*	-	-	-	-	SHV-26
GCA_000694895.1	0	1	ST258	17	wzi29	KL106	Aph3-Ia*;Aac6-Ib;Aac6-Ib;Aac6-Ib;StrB;StrA*	-	-	ParC-80I;GyrA-83I	-	-	-	FloR*	-	SulI;SulII	TetA?	DfrA1	AmpH*;OXA-9*;OXA-9*;CMY-2*	KPC-2	-	-	SHV-11	TEM-54*;TEM-54*
GCA_000694915.1	0	3	ST258	11	wzi154	KL107	StrB?;Aac6-Ib	-	-	ParC-80I;GyrA-83I;GyrA-87N	-	-	-	CatA1*	-	SulII	-	DfrA14*	AmpH*;OXA-9	KPC-3	-	-	SHV-11;TEM-135*	-
GCA_000694935.1	0	0	ST37	0	wzi50	KL15 (KL17,KL51,KL52)	-	-	-	-	-	-	-	-	-	-	-	-	AmpH*;SHV-187*	-	-	-	-	-
GCA_000695285.2	0	0	ST512	17	wzi154	KL107	Aac6-Ib;AadA2*;AadA2*;AadA2*;Aph3-Ia*	-	-	ParC-80I;GyrA-83I	-	MphA	-	CatA1*	-	SulI;SulI;SulI	-	DfrA12	AmpH*	KPC-3	-	-	SHV-11;SHV-11;SHV-11	-
GCA_000695305.2	0	0	ST512	16	wzi154	KL107	AadA2*;AadA2*;AadA2*;Aph3-Ia*	-	-	ParC-80I;GyrA-83I	-	MphA	-	CatA1*	-	SulI;SulI;SulI	-	DfrA12	AmpH*	KPC-3	-	-	SHV-11;SHV-11;SHV-11	-
GCA_000695935.1	0	5	ST34	16	wzi90	KL22/37 (KL8)	AadB;Aac3-I*?;AadB	-	-	QnrB5*	-	MsrE;MphE*	-	CatA1*	-	SulI;SulI?;SulI*	-	DfrA14	AmpH*;FOX-5	KPC-2	SHV-5;SHV-12	-	-	SHV-26;TEM-54*
GCA_000699325.1	0	5	ST1125	5	wzi173	KL102 (KL149,KL155)	AadA2	-	-	-	-	MphA	-	CmlA1*	-	SulI	-	-	AmpH*;FOX-5;CARB-3*	-	SHV-12	-	-	-
GCA_000699345.1	1	6	ST228	13	wzi308	KL?	AadA2;AadA1-pm*?;Aac6-Ib*;AadB	-	-	Qnr-A1;GyrA-83F	-	-	-	CmlA1*;CatB3*	-	SulI	-	DfrA14;DfrA19*	AmpH*;FOX-5;CARB-3*;OXA-9	KPC-2	-	-	-	SHV-26
GCA_000699405.1	0	0	ST54	5	wzi14	KL14	AadA2	-	-	GyrA-83F	-	-	-	CmlA1*	-	SulI	-	DfrA19*	SHV-36*;AmpH*;FOX-5;CARB-3*	-	-	-	-	-
GCA_000699425.1	0	1	ST1123	10	wzi82	KL23 (KL18, KL38)	AadA2;AadB	-	-	Qnr-S1;Qnr-A1	-	MsrE	-	CmlA1*;CatB3*?	-	SulI	-	DfrA14;DfrA19*	AmpH*;CARB-3*;FOX-5;SHV-187*	-	-	-	-	-
GCA_000706585.1	0	0	ST437	14	wzi109	KL36	AadA2*;AadA2;Aac3-IId*;Aac6-Ib	-	-	ParC-80I;GyrA-83I	-	-	-	-	-	SulI;SulI	TetD	DfrA5	AmpH*;OXA-9*	KPC-2	-	-	SHV-11	TEM-30*;TEM-54*
GCA_000706605.1	0	6	ST258	18	wzi154	KL107	AadA2*;Aph4-Ia;AadA1-pm*?;AadA2;Aac3-Iva?;Aph3-Ia*	-	-	ParC-80I;GyrA-83I	-	MphA	-	CatA1*;CmlA1*	-	SulI;SulIII	-	DfrA12	AmpH*;TEM-219*	KPC-3;KPC-3;KPC-3	SHV-12	-	-	-
GCA_000707985.1	0	0	ST15	14	wzi24	KL24 (KL54,KL55)	Aph3-Ia*;AadA2*;AadA1-pm*?;Aac6-Ib*	-	-	ParC-80I;GyrA-83F;GyrA-87A	-	MphA	-	CatB4	-	SulI	TetA	DfrA12	SHV-28*;AmpH*;OXA-1	KPC-3	-	-	-	TEM-30*
GCA_000709165.1	0	0	ST258	5	wzi29	KL106	-	-	-	ParC-80I;GyrA-83I	-	-	-	-	-	-	-	-	AmpH*	KPC-2	SHV-12	-	SHV-11	-
GCA_000709185.1	0	0	ST258	11	wzi29	KL106	AadA2*;Aac6-Ib;Aac6-Ib	-	-	ParC-80I;GyrA-83I	-	MphA	-	-	-	SulI	-	DfrA12	AmpH*	KPC-2	SHV-12	-	SHV-11	-
GCA_000709205.1	0	1	ST258	21	wzi154	KL107	Aph3-Ia*;AadA2*;AadA1-pm*?;Aac6-Ib*;Aph4-Ia;AadA1-pm*?;AadA2;Aac3-Iva?;Aac6-Ib	-	-	ParC-80I;GyrA-83I;GyrA-87N	-	MphA	-	CmlA1*	-	SulI;SulIII	-	DfrA12	AmpH*;OXA-9	KPC-3	SHV-12	-	SHV-11	TEM-54*
GCA_000709225.1	0	0	ST258	11	wzi29	KL106	Aac6-Ib;AadA2*;Aac6-Ib	-	-	ParC-80I;GyrA-83I	-	MphA	-	CatA1*	-	SulI	-	DfrA12	AmpH*	-	SHV-12	-	SHV-11	-
GCA_000709245.1	0	0	ST258	12	wzi29	KL106	AadA2*;Aac6-Ib	-	-	ParC-80I;GyrA-83I	-	MphA	-	CatA1*	-	SulI	-	DfrA12	OXA-9*;AmpH*	KPC-2	SHV-12	-	SHV-11	TEM-54*
GCA_000710075.1	0	4	ST37	7	wzi50	KL15 (KL17,KL51,KL52)	StrB*;StrA*	-	-	Qnr-S1	-	-	-	CatA2*	-	SulII	TetD	DfrA14	AmpH*;LAP-2	-	-	-	-	-
GCA_000710095.1	0	0	ST152	0	wzi150	KL163 (KL27,KL46)	-	-	-	-	-	-	-	-	-	-	-	-	SHV-187*;AmpH*	-	-	-	-	-
GCA_000710855.1	0	0	ST65	0	wzi72	KL2	-	-	-	-	-	-	-	-	-	-	-	-	AmpH*;SHV-67*	-	-	-	-	-
GCA_000714675.1	0	0	ST258	20	wzi29	KL106	AadA2;Aph4-Ia;AadA2*;Aac3-Iva?;Aac6-Ib;Aac6-Ib;AadA1-pm*?;AadA2	-	-	ParC-80I;GyrA-83I	-	MphA	-	CmlA1*	-	SulI;SulI;SulIII	-	DfrA12	AmpH*;OXA-9*	KPC-2	SHV-12	-	SHV-11	TEM-54*
GCA_000717515.1	0	0	ST258	6	wzi29	KL106	Aac6-Ib	-	-	ParC-80I;GyrA-83I	-	-	-	-	-	-	-	-	AmpH*;OXA-9*	KPC-2	-	-	SHV-11	TEM-54*
GCA_000723925.1	0	0	ST82	0	0	-	-	-	-	-	-	-	-	-	-	-	-	-	AmpH*	-	-	-	-	-
GCA_000733255.1	1	5	ST14	31	wzi2	KL2 (KL30)	Sat-2A;AadA2*;ArmA;AphA6*;Aac3-IId*;StrB*;AadA1-pm*?;AadA1-pm*?;StrA*;Aac6-Ib	-	-	QnrB1?;ParC-80I;GyrA-83Y;GyrA-87G	-	MsrE;MphE*;EreA2*	-	CatB4;CatB4;CmlA5	Arr2	SulI;SulI*;SulII	-	DfrA1;DfrA12;DfrA14	AmpH*;SHV-28*;OXA-1;OXA-1;SHV-187*;OXA-9	NDM-1;OXA-181*	CTX-M-15	-	-	TEM-54*
GCA_000735285.1	0	2	ST105	0	wzi383	KL102	-	-	-	-	-	-	-	-	-	-	-	-	SHV-187*;AmpH*	-	-	-	-	-
GCA_000738865.1	0	0	ST258	14	wzi29	KL106	Aph4-Ia;Aac3-Iva?;Aac6-Ib?;Aph3-Ia*;AadA2	-	-	ParC-80I;GyrA-83I	-	MphA	-	CmlA1*;CatA1*	-	SulI	-	DfrA12	OXA-9*;AmpH*	KPC-2	SHV-12	-	-	-
GCA_000738875.1	0	0	ST258	15	wzi29	KL106	Aph4-Ia;Aac3-Iva?;Aph3-Ia*;AadA2;Aac6-Ib?	-	-	ParC-80I;GyrA-83I	-	MphA	-	CmlA1*;CatA1*	-	SulI;SulIII	-	DfrA12	OXA-9*;AmpH*	KPC-2	SHV-12	-	-	-
GCA_000739495.1	0	1	ST395	22	wzi105	KL108	AadA16*;StrB*;StrA*;AphA6*;AadA1-pm*?;Aac6-Ib	-	-	QnrB17*;Qnr-S1;ParC-80I;GyrA-83I	-	-	-	CatA2*	Arr3	SulI;SulI;SulII	TetD	DfrA27	AmpH*;OXA-9	NDM-1	CTX-M-15	-	SHV-11	TEM-30*;TEM-54*
GCA_000742135.1	0	0	ST3	0	wzi3	KL3	-	-	-	-	-	-	-	-	-	-	-	-	AmpH*;SHV-187*	-	-	-	-	-
GCA_000742755.1	0	0	ST493	1	wzi2	KL2 (KL30)	-	-	-	-	-	-	-	-	-	-	-	-	AmpH*	-	-	-	-	SHV-26*
GCA_000747055.1	0	0	ST2039-1LV	0	wzi257	KL2	-	-	-	-	-	-	-	-	-	-	-	-	SHV-187*;AmpH*	-	-	-	-	-
GCA_000755605.1	0	0	ST493	1	wzi2	KL2 (KL30)	-	-	-	-	-	-	-	-	-	-	-	-	AmpH*	-	-	-	-	SHV-26*
GCA_000763925.1	0	0	ST147	12	wzi64	KL64	ArmA;StrB;StrA	-	-	ParC-80I;GyrA-83I	-	MsrE;MphE*	-	CatB4?	-	SulI	TetA	DfrA1	AmpH*;SHV-67*;OXA-1	NDM-1	-	-	-	-
GCA_000763935.1	0	0	ST147	13	wzi64	KL64	ArmA;StrB;StrA	-	-	QnrB1?;ParC-80I;GyrA-83I	-	MsrE;MphE*	-	CatB4?	-	SulI	TetA	DfrA1	AmpH*;SHV-67*;OXA-1	NDM-1	-	-	-	-
GCA_000764615.1	0	6	ST15	20	wzi93	KL112	StrB;StrA;AadA2*;ArmA	-	-	QnrB1?;ParC-80I;GyrA-83F;GyrA-87A	-	MsrE;MphE*	-	CatA1*;CatB4	-	SulI	TetD	DfrA12	AmpH*;SHV-28*;OXA-1	NDM-1;NDM-1;NDM-1	CTX-M-15;CTX-M-15	-	-	-
GCA_000764635.1	0	0	ST15-1LV	13	wzi24	KL24 (KL54,KL55)	Aac3-IIa*;StrB;StrA;AadA2*	-	-	ParC-80I;GyrA-83F;GyrA-87A	-	-	-	CatA1*	-	SulI	TetA	DfrA12	AmpH*;SHV-28*	-	CTX-M-15	-	-	TEM-30*
GCA_000766125.1	0	0	ST268	1	wzi95	KL20	-	-	-	-	-	-	-	-	-	-	-	-	AmpH*	-	SHV-13*	-	-	-
GCA_000773875.1	0	2	ST199	17	wzi411	KL154	Aac3-IIa*;StrB;StrA*	-	-	QnrB1?;ParC-80I;GyrA-83I	-	EreA2	-	CatB4;CatA1*	-	SulI;SulII*	TetA	DfrA5;DfrA14	AmpH*;OXA-1	GES-5	SHV-12;CTX-M-15	-	-	-
GCA_000775375.1	0	2	ST258	13	wzi154	KL107	StrB;StrA*;AadA1-pm*?;Aac6-Ib*	-	-	ParC-80I;GyrA-83I	-	-	-	-	-	SulII	-	DfrA14	AmpH*;OXA-9	KPC-3;KPC-3;KPC-3	-	-	SHV-11	TEM-54*
GCA_000775395.1	0	4	ST258	20	wzi154	KL107	Aac6-Ib;StrB;StrA*;AadA1-pm*?;Aac6-Ib*;Aph3-Ia*;AadA2*;Aac6-Ib	-	-	ParC-80I;GyrA-83I	-	MphA	-	CatA1*	-	SulII;SulI	-	DfrA14;DfrA12	AmpH*;OXA-9	KPC-3	SHV-12	-	SHV-11	TEM-54*
GCA_000775955.1	0	0	ST17	0	wzi82	KL23 (KL18, KL38)	-	-	-	-	-	-	-	-	-	-	-	-	AmpH*;SHV-187*	-	-	-	-	-
GCA_000783515.2	0	5	ST1263	2	wzi100	KL10	StrB;StrA	-	-	-	-	-	-	-	-	-	-	-	AmpH*	-	-	-	-	-
GCA_000784945.1	0	0	ST1518	6	wzi432	KL64	AadA1-pm*?;Aac6-Ib*	-	-	GyrA-83F	-	-	-	-	-	-	-	DfrA14	AmpH*;OXA-9	KPC-3	-	-	-	SHV-26*
GCA_000784985.1	0	0	ST258	9	wzi29	KL106	Aac6-Ib;AadA1-pm*?	-	-	ParC-80I;GyrA-83I	-	-	-	-	-	SulI	-	DfrA1	AmpH*;OXA-9*	KPC-2	-	-	SHV-11	TEM-54*
GCA_000785005.1	0	0	ST392	11	wzi187	KL27	Aac6-Ib;Aac6-Ib	-	-	QnrB1?;ParC-80I;GyrA-83I	-	-	-	CatB4?	-	-	TetA	DfrA14	AmpH*;SHV-67*;OXA-1	KPC-2	CTX-M-15;CTX-M-15?	-	-	-
GCA_000785625.1	0	3	ST29	7	wzi85	KL30	-	-	-	Qnr-S1	-	-	-	-	-	SulI	TetA	DfrA1	SHV-187*;AmpH*;LAP-2	-	CTX-M-15;CTX-M-14	-	-	TEM-30*
GCA_000787995.1	0	1	ST395	12	wzi105	KL108	AadA1-pm*?;Aac3-IIa;StrB;StrA*	-	-	ParC-80I;GyrA-83I	-	-	-	CatA1*	-	SulII*	-	DfrA1*	AmpH*	-	CTX-M-15	-	SHV-11	TEM-30*
GCA_000788005.1	0	2	ST15-1LV	11	wzi93	KL112	StrB;StrA*;Aac3-IIa*	-	-	ParC-80I;GyrA-83F;GyrA-87A	-	-	-	CatB4?	-	SulII	-	DfrA14	SHV-28*;AmpH*;OXA-1	-	CTX-M-15	-	-	TEM-30*
GCA_000788015.1	0	0	ST258	12	wzi154	KL107	AadA2;Aac6-Ib*;Aph3-Ia*	-	-	ParC-80I;GyrA-83I	-	MphA	-	CatA1*	-	SulI	-	DfrA12	AmpH*;OXA-9*	KPC-3	-	-	SHV-11	TEM-54*?
GCA_000788025.1	0	0	ST3	0	wzi3	KL3	-	-	-	-	-	-	-	-	-	-	-	-	SHV-187*;AmpH*	-	-	-	-	-
GCA_000805735.1	0	7	ST323	14	wzi262	KL21	Aac3-IIa;AadA2;AadA1-pm*?;Aac6-Iq	-	-	Qnr-A1*	-	-	-	CatA1*	Arr5	SulI	TetD	DfrA8;DfrA16*	AmpH*;SHV-187*;CARB-3*	NDM-1	TEM-15;CTX-M-2	-	-	-
GCA_000807395.3	0	0	ST258	19	wzi29	KL106	Aph3-Ia*;Aac6-Ib;Aph4-Ia;AadA1-pm*?;AadA2;Aac3-Iva?;Aac6-Ib;AadA2*	-	-	ParC-80I;GyrA-83I	-	MphA	-	CmlA1*;CatA1*	-	SulIII;SulI	-	DfrA12	AmpH*;OXA-9*	KPC-2	-	-	SHV-11	TEM-54*
GCA_000807475.2	0	1	ST258	23	wzi150	KL163 (KL27,KL46)	Aph4-Ia;AadA1-pm*?;AadA2;Aac3-Iva?;Aac6-Ib;Aac3-IIa*;StrB;StrA*;AadA2	-	-	QnrB1?;ParC-80I;GyrA-83I	-	-	-	CmlA1*;CatB4	-	SulII;SulI	TetA	DfrA14	OXA-9*;AmpH*;OXA-1	KPC-2	CTX-M-15	-	SHV-11	TEM-54*;TEM-30*
GCA_000807495.2	0	0	ST258	14	wzi83	KL23	Aph4-Ia;Aac3-Iva?;AadA1-pm*?;AadA2;Aac6-Ib;AadA2	-	-	ParC-80I;GyrA-83I	-	-	-	CmlA1*	-	SulIII;SulI	-	-	OXA-9*;AmpH*	KPC-2	-	-	SHV-11	TEM-54*
GCA_000807515.2	0	2	ST392	21	wzi187	KL27	AadA2;AphA6*;Aac3-IIa*;StrB;StrA*	-	-	QnrB1?;ParC-80I;GyrA-83I	-	MsrE;MphE*	-	CmlA1*;CatB3*;CatB4	-	SulI*;SulII	TetA	DfrA14	CARB-3*;OXA-1;AmpH*;SHV-67*	NDM-1	CTX-M-15;CTX-M-15	-	-	TEM-30*
GCA_000812525.1	0	0	ST490	0	wzi59	KL3	-	-	-	-	-	-	-	-	-	-	-	-	AmpH*;SHV-187*	-	-	-	-	-
GCA_000813205.1	0	0	ST86	1	wzi408	KL2	-	-	-	GyrA-87N	-	-	-	-	-	-	-	-	AmpH*;SHV-187*	-	-	-	-	-
GCA_000814305.1	0	0	ST258	21	wzi150	KL163 (KL27,KL46)	AadA2;Aac6-Ib;Aph3-Ia*;AadA2*;Aph4-Ia;AadA1-pm*?;AadA2;Aac3-Iva?;Aac6-Ib	-	-	ParC-80I;GyrA-83I	-	MphA	-	CatA1*;CmlA1*	-	SulI;SulI	-	DfrA12	AmpH*;OXA-9*	KPC-2	SHV-12	-	SHV-11	TEM-54*
GCA_000814805.1	0	0	ST65	0	wzi72	KL2	-	-	-	-	-	-	-	-	-	-	-	-	AmpH*;SHV-67*	-	-	-	-	-
GCA_000817855.1	0	2	ST147	15	wzi64	KL64	StrB;StrA;Aac3-IIa*	-	-	Qnr-A1;Qnr-S1;ParC-80I;GyrA-83I	-	-	-	CatB4?;CatA2*	-	SulI	TetA	DfrA1	AmpH*;SHV-67*;OXA-1	IMP-1	CTX-M-15	-	-	TEM-30*
GCA_000818615.1	0	1	ST485	7	wzi84	KL28	Aac3-IIa*	-	-	QnrB1;GyrA-83I	-	-	-	CatB4?	-	-	TetA	-	AmpH*;CMY-2*;OXA-1	-	SHV-27*;CTX-M-15	-	-	-
GCA_000820445.1	0	0	ST12	0	wzi162	KL122	-	-	-	-	-	-	-	-	-	-	-	-	AmpH*;SHV-173*	-	-	-	-	-
GCA_000821365.1	0	0	ST16	11	wzi50	KL15 (KL17,KL51,KL52)	AadA2*;Aph3-Ia*	-	-	ParC-84K;GyrA-83F;GyrA-87N	-	MphA	-	-	-	SulI	-	DfrA12?	AmpH*;OXA-1	-	CTX-M-15	-	-	SHV-26*;TEM-30*
GCA_000821445.1	0	0	ST512	11	wzi154	KL107	Aph3-Ia*;AadA2*;Aac6-Ib	-	-	ParC-80I;GyrA-83I	-	MphA	-	CatA1*	-	-	-	DfrA12	AmpH*;OXA-9*	KPC-3	-	-	SHV-11	TEM-54*
GCA_000821465.1	0	4	ST307	11	wzi173	KL102 (KL149,KL155)	StrB;StrA*;Aac3-IIa*	-	-	QnrB1?;ParC-80I;GyrA-83I	-	-	-	CatB4	-	SulII	-	DfrA14	AmpH*;SHV-28*;OXA-1	-	CTX-M-15	-	-	TEM-30*
GCA_000821485.1	0	0	ST258	9	wzi29	KL106	AadA5;Aac6-Ib	-	-	ParC-80I;GyrA-83I	-	-	-	-	-	SulII	-	DfrA17	AmpH*	KPC-2	CTX-M-1;SHV-12	-	-	-
GCA_000821505.1	0	0	ST258-1LV	9	wzi29	KL106	AadA5;Aac6-Ib	-	-	ParC-80I;GyrA-83I	-	-	-	-	-	SulII	-	DfrA17	AmpH*	KPC-2	SHV-12?;CTX-M-1	-	-	-
GCA_000821525.1	0	0	ST258	9	wzi29	KL106	AadA5;Aac6-Ib	-	-	ParC-80I;GyrA-83I	-	-	-	-	-	SulII	-	DfrA17	AmpH*	KPC-2	CTX-M-1	-	SHV-11*	-
GCA_000821545.1	0	2	ST1079-1LV	1	wzi236	KL10	-	-	-	-	-	-	-	-	-	-	-	-	AmpH*	-	-	-	SHV-1?	-
GCA_000821565.1	0	0	ST976	0	wzi415	KL54	-	-	-	-	-	-	-	-	-	-	-	-	AmpH*;SHV-187*	-	-	-	-	-
GCA_000821585.1	0	1	ST37	12	wzi96	KL38	ArmA;AadA1-pm*?;Aac3-IIa*;Aac6-Ib*	-	-	ParC-84K;GyrA-83Y;GyrA-87A	-	MphE*	-	-	-	SulI?	-	DfrA5	AmpH*;OXA-1;OXA-9	-	-	-	SHV-77*;TEM-206?	-
GCA_000821605.1	0	1	ST307	11	wzi173	KL102 (KL149,KL155)	StrA*;Aac3-IIa*	-	-	QnrB1?;ParC-80I;GyrA-83I	-	-	-	CatB4	-	SulII	TetA	DfrA14	AmpH*;SHV-28*;OXA-1	-	CTX-M-15	-	TEM-206	-
GCA_000821625.1	0	3	ST15	12	wzi93	KL112	StrB;StrA*;Aac3-IIa*	-	-	ParC-80I;GyrA-83F;GyrA-87A	-	-	-	CatB4	-	SulII	TetA	DfrA14	AmpH*;SHV-28*	-	CTX-M-15	-	-	TEM-30*
GCA_000821685.1	0	9	ST240	1	wzi321	KL61	-	-	-	GyrA-83L	-	-	-	-	-	-	-	-	SHV-36;AmpH*	-	-	-	-	-
GCA_000821705.1	0	0	ST1625	0	wzi105	KL108	-	-	-	-	-	-	-	-	-	-	-	-	SHV-28*;AmpH*	-	-	-	-	-
GCA_000821765.1	0	0	ST35	1	wzi37	KL22/KL37	-	-	-	-	-	-	-	-	-	-	-	-	AmpH*	-	-	-	SHV-33	-
GCA_000821785.1	0	0	ST35	1	wzi37	KL22/KL37	-	-	-	-	-	-	-	-	-	-	-	-	AmpH*	-	-	-	SHV-33	-
GCA_000821805.1	0	0	ST45	2	wzi101	KL24	-	-	-	-	-	-	-	-	-	-	TetD	-	AmpH*	-	-	-	SHV-1*?	-
GCA_000821825.1	0	2	ST37	10	wzi96	KL38	StrB?	-	-	ParC-84K;GyrA-83Y;GyrA-87A	-	-	-	CatA1*	-	SulI;SulII?	-	DfrA5	AmpH*	-	CTX-M-15	-	SHV-77*?	-
GCA_000821845.1	0	0	ST512	7	wzi154	KL107	AadA2;Aac6-Ib	-	-	ParC-80I;GyrA-83I	-	-	-	-	-	SulI	-	-	AmpH*	KPC-3	-	-	SHV-11	-
GCA_000821885.1	0	0	ST512	11	wzi154	KL107	Aph3-Ia*;AadA2*;Aac6-Ib	-	-	ParC-80I;GyrA-83I	-	MphA	-	CatA1*	-	-	-	DfrA12	AmpH*;OXA-9*	KPC-3	-	-	SHV-11	TEM-122*?
GCA_000821905.1	0	0	ST466	1	wzi37	KL22/KL37	-	-	-	-	-	-	-	-	-	-	-	-	AmpH*	-	-	-	SHV-33	-
GCA_000821925.1	0	0	ST405	1	wzi143	KL151	-	-	-	-	-	-	-	-	-	-	-	-	AmpH*	-	-	-	SHV-76	-
GCA_000821945.1	0	0	ST37	0	wzi50	KL15 (KL17,KL51,KL52)	-	-	-	-	-	-	-	-	-	-	-	-	SHV-187*;AmpH*	-	-	-	-	-
GCA_000821965.1	0	4	ST323	10	wzi262	KL21	StrB;StrA*;Aac3-IIa*	-	-	QnrB1?	-	-	-	CatB4	-	SulII	TetA	DfrA14?	SHV-187*;AmpH*;OXA-1	-	CTX-M-15	-	-	TEM-30*
GCA_000821985.1	0	0	ST395	8	wzi105	KL108	-	-	-	Qnr-S1?;ParC-80I;GyrA-83I	-	-	-	CatA1*	-	-	TetA	DfrA1	AmpH*	-	CTX-M-15	-	SHV-11	-
GCA_000822005.1	0	5	ST307	11	wzi173	KL102 (KL149,KL155)	StrB;StrA*;Aac3-IIa*	-	-	QnrB1?;ParC-80I;GyrA-83I	-	-	-	CatB4	-	SulII	-	DfrA14	AmpH*;SHV-28*;OXA-1	-	CTX-M-15	-	-	TEM-30*
GCA_000822025.1	0	0	ST16	10	wzi50	KL15 (KL17,KL51,KL52)	AadA2*	-	-	ParC-84K;GyrA-83F;GyrA-87N	-	MphA	-	CatB4	-	SulI	-	DfrA12	AmpH*;OXA-1	-	CTX-M-15	-	-	SHV-26*
GCA_000822045.1	0	0	ST512	11	wzi154	KL107	Aph3-Ia*;AadA2*;Aac6-Ib	-	-	ParC-80I;GyrA-83I	-	MphA	-	CatA1*	-	-	-	DfrA12	AmpH*?;OXA-9*	KPC-3	-	-	SHV-11	TEM-54*
GCA_000822065.1	0	0	ST512	12	wzi154	KL107	Aph3-Ia*;AadA2;Aac6-Ib	-	-	ParC-80I;GyrA-83I	-	MphA	-	CatA1*	-	SulI	-	DfrA12	AmpH*;OXA-9*	KPC-3	-	-	SHV-11	TEM-54*?
GCA_000822085.1	0	0	ST512	9	wzi154	KL107	Aph3-Ia*;Aac6-Ib	-	-	ParC-80I;GyrA-83I	-	MphA	-	CatA1*	-	-	-	DfrA12?	AmpH*	-	-	-	SHV-11	TEM-79*?
GCA_000822105.1	0	0	ST160	1	wzi149	KL62	-	-	-	-	-	-	-	-	-	-	-	-	AmpH*	-	SHV-13*	-	-	-
GCA_000822125.1	0	0	ST395	9	wzi105	KL108	Aac3-IIa*	-	-	Qnr-S1;ParC-80I;GyrA-83I	-	-	-	CatA1*;CatB4	-	-	-	DfrA1	AmpH*	-	CTX-M-15	-	SHV-11	-
GCA_000822145.1	0	4	ST323	10	wzi262	KL21	StrB;StrA*;Aac3-IIa*	-	-	QnrB1?	-	-	-	CatB4	-	SulII	TetA	DfrA14?	SHV-187*;AmpH*;OXA-1	-	CTX-M-15	-	-	TEM-30*
GCA_000822165.1	0	0	ST512	8	wzi154	KL107	Aac3-IIa;AadA1-pm*?;AadA2	-	-	ParC-80I;GyrA-83I	-	-	-	-	-	-	-	-	AmpH*;TEM-26B?	KPC-3	-	-	SHV-11	TEM-54*
GCA_000822185.1	0	0	ST147	0	wzi56	KL55	-	-	-	-	-	-	-	-	-	-	-	-	AmpH*;SHV-67*	-	-	-	-	-
GCA_000822205.1	0	0	ST258	5	wzi29	KL106	Aac6-Ib?	-	-	ParC-80I;GyrA-83I	-	-	-	-	-	-	-	-	AmpH*	KPC-2	-	-	SHV-11	-
GCA_000822225.1	0	6	ST1626	0	wzi417	KL151 (KL46)	-	-	-	-	-	-	-	-	-	-	-	-	AmpH*;SHV-52	-	-	-	-	-
GCA_000822245.1	0	0	ST268	1	wzi95	KL20	-	-	-	-	-	-	-	-	-	-	-	-	AmpH*	-	SHV-13*	-	-	-
GCA_000822265.1	0	0	ST321	0	wzi131	KL3	-	-	-	-	-	-	-	-	-	-	-	-	SHV-187*;AmpH*	-	-	-	-	-
GCA_000822285.1	0	3	ST258	14	wzi29	KL106	StrB;StrA;AadA2*;Aac3-IIa*;Aph3-Ia*;Aac6-Ib	-	-	Qnr-A1;ParC-80I;GyrA-83I	-	-	-	CatA2*	-	SulI	-	DfrA12	AmpH*;OXA-1	KPC-2	-	-	SHV-11	-
GCA_000822325.1	0	2	ST258	15	wzi29	KL106	AadA2*;StrB;StrA;Aac3-IIa*;Aac6-Ib*?;Aac6-Ib	-	-	Qnr-A1;ParC-80I;GyrA-83I	-	-	-	CatA2*;CatB4	-	SulI	-	DfrA12	AmpH*;OXA-1	KPC-2	-	-	SHV-11*	-
GCA_000822385.1	0	1	ST45	7	0	-	AadA1-pm*?;Aac3-IIa*	-	-	-	-	-	-	-	-	SulI	TetA	DfrA1*	AmpH*	-	CTX-M-15	-	-	SHV-26*
GCA_000822425.1	0	3	ST1627	8	wzi418	KL48	Aac6-Ib*?;Aac3-IIa*;AadA1-pm*?	-	-	GyrA-87Y	-	-	-	CatB4	-	-	TetA*?	-	AmpH*;OXA-1	-	CTX-M-15	-	-	TEM-54*
GCA_000822485.1	0	0	ST1628	0	wzi419	KL7	-	-	-	-	-	-	-	-	-	-	-	-	SHV-187*;AmpH*	-	-	-	-	-
GCA_000822525.1	0	2	ST277	9	wzi97	KL46	AadA1-pm*?;Sat-2A;Aph2-Ib*;Aac6-Im	-	-	-	-	-	-	CatA1*	-	-	TetD	DfrA1	AmpH*	-	SHV-27*;CTX-M-15	-	-	-
GCA_000822545.1	0	2	ST37	15	wzi96	KL38	ArmA;Aac6-Ib*;StrB	-	-	ParC-84K;GyrA-83Y;GyrA-87A	-	MsrE;MphE*	-	CatA1*	-	SulI;SulII	TetD	DfrA5	AmpH*;SHV-187*	-	CTX-M-15?	-	-	TEM-54*
GCA_000822565.1	0	0	ST258	12	wzi29	KL106	AadA2*;Aph3-Ia*;Aac6-Ib	-	-	ParC-80I;GyrA-83I	-	MphA	-	CatA1*	-	SulI	-	DfrA12	AmpH*;OXA-9*	KPC-2	SHV-12	-	-	TEM-54*
GCA_000822605.1	0	0	ST258	13	wzi29	KL106	AadA2*;Aph3-Ia*;Aac6-Ib	-	-	ParC-80I;GyrA-83I	-	MphA	-	CatA1*	-	SulI	-	DfrA12	AmpH*;OXA-9*	KPC-2	SHV-12?	-	SHV-11	TEM-54*
GCA_000822625.1	0	0	ST512	11	wzi154	KL107	AadA2*;Aph3-Ia*;Aac6-Ib	-	-	ParC-80I;GyrA-83I	-	MphA	-	CatA1*	-	SulI?	-	DfrA12	AmpH*	KPC-3	-	-	SHV-11*	-
GCA_000822645.1	0	0	ST258	11	wzi29	KL106	AadA2*;Aph3-Ia*;Aac6-Ib	-	-	ParC-80I;GyrA-83I	-	MphA	-	CatA1*	-	SulI	-	DfrA12	AmpH*;OXA-9*	KPC-2	SHV-12*	-	-	-
GCA_000822665.1	0	0	ST1243	0	wzi23	KL14	-	-	-	-	-	-	-	-	-	-	-	-	AmpH*;SHV-187*	-	-	-	-	-
GCA_000822685.1	0	0	ST1629	0	wzi22	KL22/KL37 (KL8,KL30,KL151)	-	-	-	-	-	-	-	-	-	-	-	-	SHV-172*;AmpH*	-	-	-	-	-
GCA_000822725.1	0	0	ST35	1	wzi199	KL110	-	-	-	-	-	-	-	-	-	-	-	-	AmpH*	-	-	-	SHV-33	-
GCA_000822765.1	0	5	ST405	11	wzi143	KL151	Aac3-IIa*;StrB;StrA*	-	-	QnrB1?;Qnr-S1	-	-	-	CatB4	-	SulII	TetA?	DfrA14	AmpH*;OXA-1	-	CTX-M-15	-	SHV-76	-
GCA_000822805.1	0	0	ST322-1LV	4	wzi50	KL15 (KL17,KL51,KL52)	-	-	-	Qnr-S1	-	MphA*	-	-	-	-	-	-	SHV-187*;AmpH*	-	CTX-M-1	-	-	TEM-30*
GCA_000822825.1	0	0	ST37-1LV	7	wzi96	KL38	Aac3-IIa*	-	-	ParC-84K;GyrA-83Y;GyrA-87A	-	-	-	CatB4	-	-	-	-	AmpH*;OXA-1	-	CTX-M-15	-	SHV-77*	-
GCA_000822885.1	0	0	ST512	12	wzi154	KL107	AadA2*;Aph3-Ia*;Aac6-Ib	-	-	ParC-80I;GyrA-83I	-	MphA	-	CatA1*	-	SulI?	-	DfrA12	AmpH*;OXA-9*	KPC-3	-	-	SHV-11	TEM-54*
GCA_000822945.1	0	0	ST29	0	wzi354	KL114	-	-	-	-	-	-	-	-	-	-	-	-	SHV-187;AmpH*	-	-	-	-	-
GCA_000822965.1	0	7	ST70-1LV	1	wzi162	KL122	-	-	-	-	-	-	-	-	-	-	-	-	AmpH*	-	-	-	SHV-32	-
GCA_000822985.1	0	0	ST35	1	wzi37	KL22/KL37	-	-	-	-	-	-	-	-	-	-	-	-	AmpH*	-	-	-	SHV-33	-
GCA_000823005.1	0	0	ST45	2	wzi101	KL24	-	-	-	-	-	-	-	-	-	-	TetD	-	AmpH*	-	-	-	-	SHV-26*
GCA_000823025.1	0	0	ST1307	1	wzi202	KL127 (KL155)	-	-	-	-	-	-	-	-	-	-	-	-	AmpH*	-	-	-	SHV-77*	-
GCA_000823045.1	0	0	ST1630	6	wzi262	KL21	AadA1-pm*?;AadA8*?	-	-	-	-	-	-	CmlA1*	-	SulIII?	-	-	AmpH*	-	SHV-12*;SHV-40*?	-	-	-
GCA_000823065.1	0	0	ST512	11	wzi154	KL107	AadA2;Aac6-Ib*;Aac3-IIa*	-	-	QnrB1*;ParC-80I;GyrA-83I	-	-	-	-	-	SulI	-	DfrA14	AmpH*	-	CTX-M-15	-	SHV-11	TEM-54*
GCA_000823085.1	0	0	ST20	1	wzi421	KL22/KL37	-	-	-	-	-	-	-	-	-	-	-	-	AmpH*	-	SHV-12*	-	-	-
GCA_000823125.1	0	3	ST307	11	wzi173	KL102 (KL149,KL155)	StrB;StrA*;Aac3-IIa*	-	-	QnrB1?;ParC-80I;GyrA-83I	-	-	-	-	-	SulII	TetA	DfrA14	AmpH*;SHV-28*;OXA-1	-	CTX-M-15	-	TEM-206	-
GCA_000826585.2	0	0	ST91	0	0	-	-	-	-	-	-	-	-	-	-	-	-	-	AmpH*;SHV-187*	-	-	-	-	-
GCA_000826605.1	0	2	ST11	16	wzi174	KL74	RmtF;Aac3-IIa*;StrB;StrA*?	-	-	QnrB32*;ParC-80I;GyrA-83I	-	MphA	-	CatB4;CatA2*	Arr2	SulII	TetA	-	AmpH*;OXA-1	NDM-1	SHV-12*	-	-	TEM-30*
GCA_000826795.1	0	4	ST45	9	wzi101	KL24	StrB;StrA*;Aac3-VIa*;AadA1-pm*?	-	-	-	-	-	-	FloR*	-	SulII	TetA?;TetD	-	CMY-2*;AmpH*	-	-	-	-	SHV-26*
GCA_000827775.2	0	0	ST67	0	wzi135	KL3	-	-	-	-	-	-	-	-	-	-	-	-	AmpH*;SHV-187*	-	-	-	-	-
GCA_000943095.1	0	6	ST15	22	wzi93	KL112	ArmA;Aph3-Ia*?;StrB;StrA;AadA2*	-	-	QnrB1?;ParC-80I;GyrA-83F;GyrA-87A	-	MsrE;MphE*;MphA;ErmB*	-	CatA1*;CatB4?	-	SulI	TetD	DfrA14;DfrA12	SHV-28*;AmpH*;OXA-1	NDM-1	CTX-M-15	-	-	TEM-30*
GCA_000943155.1	0	2	ST152-1LV	8	wzi14	KL14	StrB;StrA*	-	-	QnrB1?	-	-	-	CatB4	-	SulII	-	DfrA14	AmpH*;OXA-1;SHV-187*	-	CTX-M-15	-	-	TEM-30*
GCA_000949515.1	0	0	ST375	0	wzi72	KL2	-	-	-	-	-	-	-	-	-	-	-	-	AmpH*;SHV-187*	-	-	-	-	-
GCA_000956385.1	0	0	ST147	15	wzi64	KL64	ArmA;StrB;StrA;AadA2*	-	-	QnrB1?;ParC-80I;GyrA-83I	-	MsrE;MphE*	-	CatB4?	-	SulI	TetA	DfrA1;DfrA12	AmpH*;SHV-67*;OXA-1	NDM-1	-	-	-	-
GCA_000956395.1	0	1	ST147	15	wzi64	KL64	ArmA;AadA2*;StrB;StrA	-	-	QnrB1?;ParC-80I;GyrA-83I	-	MsrE;MphE*	-	CatB4?	-	SulI	TetA	DfrA1;DfrA12	AmpH*;SHV-67*;OXA-1	NDM-1	-	-	-	-
GCA_000958945.1	0	0	ST147	13	wzi64	KL64	ArmA;StrB;StrA	-	-	QnrB1?;ParC-80I;GyrA-83I	-	MsrE;MphE*	-	CatB4	-	SulI	TetA	DfrA1	AmpH*;SHV-67*;OXA-1	NDM-1	-	-	-	-
GCA_000958955.1	0	0	ST147	15	wzi64	KL64	ArmA;StrB;StrA;AadA2*	-	-	QnrB1?;ParC-80I;GyrA-83I	-	MsrE;MphE*	-	CatB4	-	SulI	TetA	DfrA1;DfrA12	AmpH*;SHV-67*;OXA-1	NDM-1	-	-	-	-
GCA_000958965.1	0	0	ST147	12	wzi64	KL64	ArmA;StrB;StrA	-	-	ParC-80I;GyrA-83I	-	MsrE;MphE*	-	CatB4	-	SulI	TetA	DfrA1	AmpH*;SHV-67*;OXA-1	NDM-1	-	-	-	-
GCA_000958975.1	0	1	ST147	15	wzi64	KL64	AadA2*;ArmA;StrB;StrA	-	-	QnrB1?;ParC-80I;GyrA-83I	-	MsrE;MphE*	-	CatB4	-	SulI	TetA	DfrA12;DfrA1	AmpH*;SHV-67*;OXA-1	NDM-1	-	-	-	-
GCA_000967845.1	0	0	ST67	0	wzi132	KL3	-	-	-	-	-	-	-	-	-	-	-	-	AmpH*;SHV-187*	-	-	-	-	-
GCA_000968155.1	0	0	ST66	0	wzi4	KL2	-	-	-	-	-	-	-	-	-	-	-	-	AmpH*	-	-	-	-	-
GCA_000971075.1	0	3	ST437	15	wzi50	KL15 (KL17,KL51,KL52)	Aph3-Ia*;RmtF;AadA1-pm*?	-	-	Qnr-S1;ParC-80I;GyrA-83I	-	MphA	-	-	Arr2	SulI	-	DfrA14	OXA-9*;AmpH*	OXA-181*;NDM-5	CTX-M-15;SHV-12	-	-	TEM-54*
GCA_000981845.1	0	2	ST514	12	wzi433	KL35	Aac3-IIa;Aac3-IIa*;StrB;StrA*;Sat-2A	-	-	-	-	-	-	CatA1*;CatB4	-	SulII*	TetA	DfrA1	AmpH*;SHV-63;OXA-1	-	CTX-M-15	-	-	TEM-30*
GCA_000981955.1	0	1	ST48	9	wzi62	KL62	Sat-2A;RmtH;Aac3-IIa*	-	-	GyrA-83Y	-	-	-	CatB4	-	-	TetA	DfrA1	OXA-1;AmpH*	-	CTX-M-15	-	SHV-1?	-
GCA_000982045.1	0	0	ST258	14	wzi29	KL106	Aph3-Ia*;Aph4-Ia;Aac3-Iva?;AadA24?	-	-	ParC-80I;GyrA-83I	-	MphA	-	CmlA1*;CatA1*	-	SulIII;SulI	-	DfrA12	AmpH*;OXA-9*	KPC-2	SHV-12	-	-	-
GCA_000982085.1	0	0	ST48	14	wzi62	KL62	Aac3-IIa*;Aph4-Ia;Aac3-Iva?;AadA8b*?;StrB;StrA*	-	-	GyrA-83Y	-	-	-	CmlA1*	-	SulIII;SulII*	TetA	-	OXA-1;OXA-9*;AmpH*	KPC-2	CTX-M-15	-	SHV-1?	-
GCA_000982205.1	0	0	ST111	0	wzi63	KL63	-	-	-	-	-	-	-	-	-	-	-	-	SHV-187*;AmpH*	-	-	-	-	-
GCA_000982215.1	0	0	ST48	7	wzi62	KL62	Aph3''Ia	-	-	GyrA-83Y	-	-	-	CatB4;CatA1*	-	-	-	DfrA12	OXA-1;AmpH*	-	CTX-M-15	-	SHV-1?	-
GCA_001006265.1	0	0	ST1665-2LV	0	wzi95	KL20	-	-	-	-	-	-	-	-	-	-	-	-	AmpH*;SHV-187*	-	-	-	-	-
GCA_001008725.1	0	4	ST258	18	wzi154	KL107	Aph4-Ia;Aac3-Iva?;Aph3-Ia*;AadA1-pm*?;Aac6-Ib;AadA3*?	-	-	ParC-80I;GyrA-83I;GyrA-87N	-	MphA	-	CmlA1*;CatA1*	-	SulIII;SulI	-	DfrA12	OXA-9;TEM-96*?;AmpH*	KPC-3;KPC-3	-	-	SHV-11	-
GCA_001022035.1	0	0	ST11	11	wzi177	KL125 (KL114)	Aac3-IIa*	-	-	ParC-80I;GyrA-83I;GyrA-87Y	-	-	-	CatA2*;CatB4	-	-	-	-	AmpH*;OXA-1	KPC-3;KPC-3	CTX-M-15	-	SHV-11	TEM-30*
GCA_001022175.1	0	6	ST941	13	wzi25	KL25	AadA1-pm*?;Aac6-Ib*;AadA1-pm*?;Aac6-Ib*;AadB	-	-	Qnr-A1	-	-	-	-	-	SulI;SulI	-	-	AmpH*;SHV-173*;OXA-9;OXA-9	KPC-2	SHV-30*	-	-	TEM-30*;TEM-54*;TEM-54*
GCA_001022235.1	0	2	ST258	16	wzi154	KL107	Aph4-Ia;AadA1-pm*?;AadA2;Aac3-Iva?;AadA1-pm*?;Aac6-Ib*	-	-	ParC-80I;GyrA-83I;GyrA-87G	-	-	-	CmlA1*	-	SulIII	-	-	AmpH*;OXA-9	KPC-3;KPC-3	SHV-12	-	SHV-11	TEM-54*
GCA_001030715.1	0	1	ST258	15	wzi154	KL107	AadA2;Aac6-Ib;Aac6-Ib;StrB;StrA*;AadA1-pm*?;Aac6-Ib*	-	-	ParC-80I;GyrA-83I	-	-	-	-	-	SulI;SulII	-	DfrA14	AmpH*;OXA-9	KPC-3	-	-	SHV-11	TEM-54*
GCA_001030745.1	1	3	ST258	20	wzi154	KL107	AadA2;Aac6-Ib;Aph3-Ia*;AadA2*;StrB;StrA*;AadA1-pm*?	-	-	ParC-80I;GyrA-83I	-	MphA	-	CatA1*	-	SulI;SulI;SulII	-	DfrA12;DfrA14	AmpH*;OXA-9	KPC-3	SHV-12?	-	SHV-11	TEM-54*
GCA_001030795.1	0	3	ST258	18	wzi154	KL107	AadA2;Aph3-Ia*;StrB;StrA*;AadA1-pm*?;Aac6-Ib*;Aac6-Ib	-	-	ParC-80I;GyrA-83I	-	MphA	-	CatA1*	-	SulI;SulII	-	DfrA14	AmpH*;OXA-9	KPC-3	SHV-12	-	SHV-11	TEM-54*
GCA_001030825.1	0	4	ST258	18	wzi154	KL107	Aac6-Ib;AadA2;Aph3-Ia*;StrB;StrA*;AadA1-pm*?;Aac6-Ib*	-	-	ParC-80I;GyrA-83I	-	MphA	-	CatA1*	-	SulI;SulII	-	DfrA14	AmpH*;OXA-9	KPC-3	SHV-12*	-	SHV-11	TEM-54*
GCA_001030835.1	0	3	ST258	16	wzi154	KL107	AadA2;StrB;StrA*?;StrB;StrA*;AadA1-pm*?;Aac6-Ib	-	-	ParC-80I;GyrA-83I	-	-	-	-	-	SulI;SulII;SulII	-	DfrA14	AmpH*;OXA-9	KPC-3	SHV-12	-	-	TEM-54*
GCA_001030845.1	0	4	ST258	14	wzi154	KL107	Aph3-Ia*;StrB;StrA*;AadA2;AadA1-pm*?;Aac6-Ib	-	-	ParC-80I;GyrA-83I	-	MphA	-	-	-	SulI;SulII	-	-	AmpH*;OXA-9	KPC-3	SHV-12*	-	-	TEM-54*
GCA_001030875.1	0	4	ST258	17	wzi154	KL107	AadA2;Aph3-Ia*;StrB;StrA*;AadA1-pm*?;Aac6-Ib	-	-	ParC-80I;GyrA-83I	-	MphA	-	CatA1*	-	SulI;SulII	-	DfrA14	AmpH*;OXA-9	KPC-3	SHV-12	-	SHV-11	TEM-54*
GCA_001030905.1	0	3	ST258	21	wzi154	KL107	Aac6-Ib;AadA2;Aph3-Ia*;StrB;StrA*;AadA1-pm*?;AadA1-pm*?;Aac6-Ib;Aac6-Ib*;Aac6-Ib;Aac6-Ib	-	-	ParC-80I;GyrA-83I	-	MphA	-	CatA1*	-	SulI;SulII	-	DfrA14	AmpH*;OXA-9	KPC-3	-	-	SHV-11*	TEM-54*
GCA_001030915.1	0	4	ST258	18	wzi154	KL107	Aph3-Ia*;StrB;Aph3-Ia*;StrA*;AadA1-pm*?;Aac6-Ib;AadA2	-	-	ParC-80I;GyrA-83I	-	MphA	-	CatA1*	-	SulII;SulI	-	DfrA14;DfrA12	AmpH*;OXA-9	KPC-3	-	-	SHV-11	TEM-54*
GCA_001030935.1	0	3	ST258	18	wzi154	KL107	Aph3-Ia*;AadA2;Aph3-Ia*;StrB;StrA*;AadA1-pm*?;Aac6-Ib*	-	-	ParC-80I;GyrA-83I	-	MphA	-	CatA1*	-	SulI;SulII	-	DfrA14	AmpH*;OXA-9	KPC-3	SHV-12	-	SHV-11	TEM-54*
GCA_001030945.1	0	0	ST258	8	wzi154	KL107	AadA2;Aac6-Ib;Aac6-Ib	-	-	ParC-80I;GyrA-83I	-	-	-	-	-	SulI	-	-	AmpH*	-	-	-	SHV-11	TEM-54*
GCA_001030985.1	0	3	ST258	17	wzi154	KL107	Aac6-Ib*;AadA2;StrB;Aph3-Ia*;StrA*;AadA1-pm*?;Aac6-Ib	-	-	ParC-80I;GyrA-83I	-	MphA	-	CatA1*	-	SulI;SulII	-	DfrA14	AmpH*;OXA-9	KPC-3	-	-	SHV-11*	TEM-54*
GCA_001030995.1	0	1	ST11	13	wzi177	KL125 (KL114)	Aac3-IIa*;Aac3-IIa*;AadA1-pm*?;Aac6-Ib	-	-	ParC-80I;GyrA-83I;GyrA-87Y	-	MphA	-	CatB4?	-	-	TetA	-	AmpH*;OXA-9;OXA-1	-	CTX-M-15;SHV-12	-	-	TEM-54*
GCA_001031015.1	0	2	ST258	17	wzi154	KL107	AadA2;Aac6-Ib;StrB;StrA*;AadA1-pm*?;Aac6-Ib*;Aph3-Ia*	-	-	ParC-80I;GyrA-83I	-	MphA	-	CatA1*	-	SulI;SulII	-	DfrA14	AmpH*;OXA-9	KPC-3	-	-	SHV-11*	TEM-54*
GCA_001031025.1	1	4	ST258	17	wzi154	KL107	AadA2;Aph3-Ia*;StrB;StrA*;AadA1-pm*?;Aac6-Ib	-	-	ParC-80I;GyrA-83I	-	MphA	-	CatA1*	-	SulI;SulII	-	DfrA14	AmpH*;SHV-173*;OXA-9	KPC-3	SHV-12*	-	SHV-11*	TEM-54*
GCA_001031065.1	0	3	ST258	18	wzi154	KL107	AadA2;Aac6-Ib;Aph3-Ia*;StrB;StrA*;AadA1-pm*?	-	-	ParC-80I;GyrA-83I	-	MphA;MphA	-	CatA1*;CatA1*	-	SulI;SulII	-	DfrA14	AmpH*;SHV-173*;OXA-9	KPC-3	-	-	SHV-11	TEM-54*
GCA_001031075.1	0	2	ST258	18	wzi154	KL107	StrB;StrA*;AadA1-pm*?;Aac6-Ib;AadA2;Aph3-Ia*	-	-	ParC-80I;GyrA-83I	-	MphA	-	CatA1*	-	SulII;SulI	-	DfrA14	OXA-9;AmpH*	KPC-3	SHV-12	-	-	TEM-54*;TEM-54*;TEM-54*
GCA_001031095.1	0	3	ST258	15	wzi154	KL107	AadA2;StrB;Aph3-Ia*;StrA*;Aac6-Ib	-	-	ParC-80I;GyrA-83I	-	MphA	-	CatA1*	-	SulI;SulII	-	DfrA14	AmpH*	KPC-3	-	-	SHV-11	TEM-54*
GCA_001031105.1	0	3	ST258	19	wzi154	KL107	Aph3-Ia*;Aac6-Ib;AadA1-pm*?;AadA1-pm*?;Aac6-Ib*;Aac6-Ib*;StrB;StrA*	-	-	ParC-80I;GyrA-83I	-	MphA	-	CatA1*	-	SulI;SulII	-	DfrA14	AmpH*;OXA-9;OXA-9	KPC-3	SHV-12	-	SHV-11	TEM-54*
GCA_001031145.1	0	2	ST258	18	wzi154	KL107	AadA2;Aac6-Ib*;Aph3-Ia*;AadA1-pm*?;Aac6-Ib;StrB;StrA*	-	-	ParC-80I;GyrA-83I	-	MphA	-	CatA1*	-	SulI;SulII	-	DfrA14	AmpH*;OXA-9	KPC-3	SHV-12	-	SHV-11	TEM-54*
GCA_001031155.1	0	4	ST258	19	wzi154	KL107	Aac6-Ib;AadA2;Aph3-Ia*;StrB;StrA*;AadA1-pm*?;Aac6-Ib*	-	-	ParC-80I;GyrA-83I	-	MphA	-	CatA1*	-	SulI;SulII	-	DfrA14	AmpH*;OXA-9	KPC-3;KPC-3	SHV-12*	-	SHV-11*	TEM-54*
GCA_001031175.1	0	4	ST258	19	wzi154	KL107	AadA2;Aac6-Ib;Aph3-Ia*;StrB;StrA*;AadA1-pm*?;Aac6-Ib	-	-	ParC-80I;GyrA-83I	-	MphA	-	CatA1*	-	SulI;SulII	-	DfrA14	AmpH*;OXA-9	KPC-3;KPC-3	SHV-12;SHV-12	-	-	TEM-54*
GCA_001031185.1	0	2	ST258	16	wzi154	KL107	Aac6-Ib;StrB;Aph3-Ia*;StrA*;AadA1-pm*?;Aac6-Ib	-	-	ParC-80I;GyrA-83I	-	MphA	-	CatA1*	-	SulII	-	DfrA14	AmpH*;OXA-9	KPC-3	SHV-12	-	SHV-11	TEM-54*
GCA_001031225.1	0	3	ST258	15	wzi154	KL107	AadA2;StrB;Aph3-Ia*;StrA*;AadA1-pm*?;Aac6-Ib	-	-	ParC-80I;GyrA-83I	-	MphA	-	CatA1*	-	SulI;SulII	-	DfrA14	AmpH*;OXA-9	KPC-3	-	-	-	TEM-54*
GCA_001031235.1	0	3	ST258	19	wzi154	KL107	Aac6-Ib;StrB;StrA*;AadA2*;AadA1-pm*?;Aac6-Ib*;Aph3-Ia*	-	-	ParC-80I;GyrA-83I	-	MphA	-	CatA1*	-	SulI;SulII	-	DfrA12;DfrA14	AmpH*;OXA-9	KPC-3	SHV-12*	-	SHV-11*	TEM-54*
GCA_001031245.1	0	3	ST432	10	wzi149	KL62	StrB;StrA*	-	-	Qnr-S1	-	-	-	-	-	SulII;SulI	TetA	DfrA1	AmpH*;LAP-2	-	CTX-M-14	-	SHV-60	TEM-30*
GCA_001031265.1	0	3	ST258	23	wzi154	KL107	Aac6-Ib;Aph3-Ia*;AadA2;Aac6-Ib?;StrB;StrA*;AadA1-pm*?;Aac6-Ib*	-	-	ParC-80I;GyrA-83I	-	MphA	-	CatA1*	-	SulI;SulII	-	DfrA12;DfrA14	AmpH*;OXA-9	KPC-3;KPC-3;KPC-3;KPC-3	SHV-12	-	SHV-11	TEM-54*
GCA_001031305.1	0	3	ST258	17	wzi154	KL107	AadA2;StrB;Aph3-Ia*;StrA*;AadA1-pm*?;Aac6-Ib	-	-	ParC-80I;GyrA-83I	-	MphA	-	CatA1*	-	SulI;SulII	-	DfrA14	AmpH*;OXA-9	KPC-3?	SHV-12	-	SHV-11	TEM-54*
GCA_001031315.1	0	3	ST258	17	wzi154	KL107	AadA2;Aph3-Ia*;StrB;StrA*;AadA1-pm*?;Aac6-Ib	-	-	ParC-80I;GyrA-83I	-	MphA	-	CatA1*	-	SulI;SulII	-	DfrA14	AmpH*;SHV-173*;OXA-9	KPC-3;KPC-3	SHV-12?	-	-	TEM-54*
GCA_001031325.1	0	1	ST15	16	wzi118	KL146	Aac3-IId*;AadA16*;StrB*;StrA*	-	-	QnrB17*;ParC-80I;GyrA-83F;GyrA-87A	-	-	-	-	Arr3	SulI;SulI;SulII	TetD	DfrA27	AmpH*	-	SHV-2*?	-	-	TEM-30*
GCA_001031345.1	0	2	ST258	16	wzi154	KL107	AadA2;StrB;StrA*;AadA1-pm*?;Aac6-Ib	-	-	ParC-80I;GyrA-83I	-	-	-	CatA1*	-	SulI;SulII	-	DfrA14;DfrA14	AmpH*;OXA-9	KPC-3	SHV-12*	-	SHV-11	TEM-54*
GCA_001031385.1	0	2	ST258	22	wzi154	KL107	Aph3-Ia*;Aph3-Ia*;AadA2;Aac6-Ib*;Aph3-Ia*;StrB;StrA*;AadA1-pm*?;Aac6-Ib	-	-	ParC-80I;GyrA-83I	-	MphA	-	CatA1*	-	SulI;SulII	-	DfrA14	AmpH*;OXA-9	KPC-3;KPC-3	SHV-12?	-	SHV-11;SHV-11*	TEM-54*
GCA_001031395.1	0	2	ST258	16	wzi154	KL107	Aac6-Ib;AadA2;StrB;StrA*;AadA1-pm*?;Aac6-Ib*	-	-	ParC-80I;GyrA-83I	-	-	-	CatA1*	-	SulI;SulII	-	DfrA14	AmpH*;OXA-9	KPC-3	SHV-12	-	SHV-11	TEM-54*
GCA_001031405.1	0	3	ST258	15	wzi154	KL107	AadA2;Aac6-Ib;StrB;StrA*;Aph3-Ia*	-	-	ParC-80I;GyrA-83I	-	MphA	-	CatA1*	-	SulI;SulII	-	DfrA14	AmpH*;OXA-9	KPC-3	-	-	SHV-11	TEM-54*
GCA_001031415.1	1	4	ST258	18	wzi154	KL107	Aph3-Ia*;AadA2*;StrB;Aph3-Ia*;StrA*;AadA1-pm*?;Aac6-Ib	-	-	ParC-80I;GyrA-83I	-	MphA	-	CatA1*	-	SulI;SulII	-	DfrA12;DfrA14	AmpH*;OXA-9	KPC-3	SHV-12*	-	-	TEM-54*
GCA_001031465.1	0	3	ST258	16	wzi154	KL107	AadA2;StrB;StrA*;Aac6-Ib;Aph3-Ia*;AadA1-pm*?	-	-	ParC-80I;GyrA-83I	-	MphA	-	CatA1*	-	SulI;SulII	-	DfrA14	AmpH*;OXA-9	KPC-3	SHV-12	-	SHV-11*	-
GCA_001031475.1	1	5	ST405	12	wzi424	KL151	Aac3-IIa*;StrB;StrA*	-	-	QnrB1?;GyrA-83Y	-	-	-	CatB4	-	SulII	TetA	DfrA14	AmpH*;OXA-1	-	CTX-M-15	-	SHV-76*	TEM-30*
GCA_001031485.1	0	1	ST258	17	wzi154	KL107	AadA2;Aac6-Ib*;StrB;StrA*;AadA1-pm*?	-	-	ParC-80I;GyrA-83I	-	-	-	CatA1*	-	SulI;SulII	TetB*	DfrA14	AmpH*;OXA-9	KPC-3	SHV-12	-	SHV-11	TEM-30*;TEM-54*
GCA_001031515.1	1	7	ST258	15	wzi154	KL107	Aph3-Ia*;AadA1-pm*?;Aac6-Ib;AadA2;StrB;StrA*	-	-	ParC-80I;GyrA-83I	-	MphA	-	CatA1*	-	SulI;SulII	-	DfrA14	AmpH*;OXA-9	KPC-3	-	-	-	TEM-54*
GCA_001031545.1	0	3	ST258	15	wzi154	KL107	AadA2*;Aph3-Ia*;StrB;StrA*;Aac6-Ib*	-	-	ParC-80I;GyrA-83I	-	MphA	-	CatA1*	-	SulI;SulII	-	DfrA14	AmpH*;OXA-9	KPC-3	SHV-12	-	SHV-11	-
GCA_001031555.1	0	3	ST258	17	wzi154	KL107	AadA2;Aph3-Ia*;StrB;StrA*;AadA1-pm*?;Aac6-Ib	-	-	ParC-80I;GyrA-83I	-	MphA	-	CatA1*	-	SulI;SulII	-	DfrA14	AmpH*;OXA-9	KPC-3	SHV-12	-	SHV-11	TEM-54*
GCA_001031565.1	0	3	ST258	18	wzi154	KL107	AadA2;Aac6-Ib;Aph3-Ia*;Aph3-Ia*;StrB;StrA*;AadA1-pm*?	-	-	ParC-80I;GyrA-83I	-	MphA	-	CatA1*	-	SulI;SulII	-	DfrA14	AmpH*;OXA-9	KPC-3	SHV-12*	-	SHV-11*	TEM-54*
GCA_001031595.1	0	2	ST258	15	wzi154	KL107	AadA2;Aac6-Ib*;StrB;StrA*;AadA1-pm*?;Aac6-Ib	-	-	ParC-80I;GyrA-83I	-	-	-	CatA1*	-	SulI;SulII	-	DfrA14	AmpH*;OXA-9	KPC-3	SHV-13*	-	-	TEM-54*
GCA_001031625.1	0	5	ST258	20	wzi154	KL107	AadA2;Aac6-Ib;Aph3-Ia*;AadA1-pm*?;Aac6-Ib;StrB;StrA*	-	-	ParC-80I;GyrA-83I	-	MphA	-	CatA1*	-	SulI;SulII	-	DfrA14;DfrA14	AmpH*;OXA-9	KPC-3	SHV-12*;SHV-12	-	SHV-11	TEM-54*
GCA_001031635.1	1	5	ST258	20	wzi154	KL107	Aac6-Ib;Aph3-Ia*;AadA2;StrB;StrA*;AadA1-pm*?;Aac6-Ib	-	-	ParC-80I;GyrA-83I	-	MphA	-	CatA1*	-	SulI;SulII	-	DfrA14;DfrA12	AmpH*;OXA-9	KPC-3	-	-	SHV-11	TEM-54*;TEM-54*;TEM-54*
GCA_001031645.1	0	3	ST258	16	wzi154	KL107	AadA2;StrB;Aph3-Ia*;StrA*;AadA1-pm*?;Aac6-Ib	-	-	ParC-80I;GyrA-83I	-	MphA	-	CatA1*	-	SulI;SulII	-	DfrA14	AmpH*;OXA-9?	KPC-3	SHV-12	-	-	TEM-54*
GCA_001031675.1	1	5	ST258	23	wzi154	KL107	Aph3-Ia*;Aph3-Ia*;AadA2;AadA2*;Aac6-Ib;StrB;StrA*;AadA1-pm*?;Aac6-Ib*;Aac6-Ib	-	-	ParC-80I;GyrA-83I	-	MphA	-	CatA1*	-	SulI;SulI;SulII	-	DfrA12;DfrA14	AmpH*;OXA-9	KPC-3	SHV-12*	-	SHV-11*	TEM-54*
GCA_001031705.1	1	5	ST258	15	wzi154	KL107	AadA2;Aac6-Ib;StrB;StrA*;AadA1-pm*?;Aac6-Ib*	-	-	ParC-80I;GyrA-83I	-	-	-	CatA1*	-	SulI;SulII	-	DfrA14	AmpH*;OXA-9	KPC-3	-	-	SHV-11	TEM-54*
GCA_001031715.1	1	4	ST258	17	wzi154	KL107	Aph3-Ia*;AadA2;StrB;StrA*;AadA1-pm*?	-	-	ParC-80I;GyrA-83I	-	MphA	-	CatA1*	-	SulI;SulII	-	DfrA12;DfrA14	AmpH*;OXA-9	KPC-3	SHV-12	-	SHV-11	TEM-54*
GCA_001031725.1	0	2	ST258	14	wzi154	KL107	StrB;Aph3-Ia*;StrA*;AadA1-pm*?	-	-	ParC-80I;GyrA-83I	-	MphA	-	CatA1*	-	SulI;SulII	-	DfrA14	AmpH*;OXA-9	KPC-3	-	-	SHV-11	TEM-54*
GCA_001031745.1	0	2	ST258	13	wzi154	KL107	AadA2;StrB;StrA*;AadA1-pm*?;Aac6-Ib?	-	-	ParC-80I;GyrA-83I	-	-	-	-	-	SulI;SulII	-	DfrA14	AmpH*;OXA-9	KPC-3	SHV-12*	-	-	TEM-54*
GCA_001031785.1	0	4	ST258	15	wzi154	KL107	AadA2;Aph3-Ia*;StrB;StrA*;AadA1-pm*?;Aac6-Ib	-	-	ParC-80I;GyrA-83I	-	MphA	-	-	-	SulI;SulII	-	DfrA14	AmpH*;OXA-9	KPC-3	-	-	SHV-11*	TEM-54*
GCA_001031795.1	0	0	ST14	4	wzi16	KL16 (KL143)	AadA1-pm*?	-	-	-	-	-	-	-	-	SulI	TetD	DfrA1*	AmpH*	-	-	-	-	-
GCA_001031805.1	0	3	ST258	15	wzi154	KL107	AadA2;StrB;StrA*;AadA1-pm*?;Aac6-Ib;Aph3-Ia*	-	-	ParC-80I;GyrA-83I	-	MphA	-	CatA1*	-	SulI;SulII	-	DfrA14	AmpH*;OXA-9	KPC-3	-	-	SHV-11*	-
GCA_001031825.1	1	5	ST258	14	wzi154	KL107	StrB;StrA*;AadA2;AadA1-pm*?;Aac6-Ib;Aac6-Ib*	-	-	ParC-80I;GyrA-83I	-	-	-	CatA1*	-	SulI;SulII	-	DfrA14	AmpH*;OXA-9	KPC-3	-	-	SHV-11	-
GCA_001031865.1	0	0	ST258	13	wzi29	KL106	Aph4-Ia;AadA1-pm*?;AadA2;Aac3-Iva*?;Aac6-Ib;Aph3-Ia*	-	-	ParC-80I;GyrA-83I	-	-	-	CmlA1*	-	SulIII	-	-	AmpH*	KPC-2	SHV-12	-	SHV-11	-
GCA_001031875.1	0	0	ST1411	0	wzi177	KL125 (KL114)	-	-	-	-	-	-	-	-	-	-	-	-	AmpH*	-	-	-	-	-
GCA_001031895.1	0	1	ST29	6	wzi19	KL19	-	-	-	QnrB1?;GyrA-83F	-	-	-	CatB4	-	-	TetA	DfrA14	AmpH*;SHV-187;OXA-1	-	CTX-M-15	-	-	-
GCA_001031905.1	1	6	ST258	17	wzi154	KL107	Aph3-Ia*;AadA2;StrB;StrA*;AadA1-pm*?;Aac6-Ib	-	-	ParC-80I;GyrA-83I	-	MphA	-	CatA1*	-	SulI;SulII	-	DfrA12;DfrA14	AmpH*;OXA-9	KPC-3	SHV-12	-	-	TEM-54*
GCA_001031945.1	0	3	ST258	9	wzi154	KL107	AadA2;Aac6-Ib	-	-	ParC-80I;GyrA-83I	-	-	-	-	-	SulI	-	DfrA14	AmpH*	KPC-3	SHV-12	-	SHV-11	-
GCA_001031955.1	0	3	ST258	16	wzi154	KL107	Aac6-Ib;AadA2;StrB;StrA*;AadA1-pm*?;Aac6-Ib*	-	-	ParC-80I;GyrA-83I	-	-	-	CatA1*	-	SulI;SulII	-	DfrA14	AmpH*;OXA-9	KPC-3	SHV-12	-	SHV-11	TEM-54*
GCA_001031965.1	0	3	ST258	16	wzi154	KL107	StrB;StrA*;AadA2;AadA1-pm*?;Aac6-Ib;Aac6-Ib*;AadA2	-	-	ParC-80I;GyrA-83I	-	-	-	-	-	SulII;SulI	-	DfrA14	OXA-9;AmpH*	KPC-3	-	-	SHV-11*	TEM-54*;TEM-54*
GCA_001031995.1	0	0	ST258	7	wzi29	KL106	AadA2;Aac6-Ib	-	-	ParC-80I;GyrA-83I	-	-	-	-	-	SulI	-	-	AmpH*;OXA-9*	KPC-2	-	-	SHV-11	-
GCA_001032025.1	0	4	ST258	20	wzi154	KL107	AadA2;Aac6-Ib;Aph3-Ia*;StrB;StrA*;AadA1-pm*?;Aac6-Ib*	-	-	ParC-80I;GyrA-83I	-	MphA	-	CatA1*	-	SulI;SulII	-	DfrA14	AmpH*;OXA-9	KPC-3;KPC-3;KPC-3	SHV-12*	-	SHV-11*	TEM-54*
GCA_001032035.1	1	4	ST258	17	wzi154	KL107	AadA1-pm*?;Aac6-Ib;AadA2;Aph3-Ia*;StrB;StrA*	-	-	ParC-80I;GyrA-83I	-	MphA	-	CatA1*	-	SulI;SulII	-	DfrA14	OXA-9;AmpH*	KPC-3	SHV-12	-	-	TEM-54*;TEM-54*
GCA_001032045.1	0	4	ST258	14	wzi154	KL107	AadA2;StrB;StrA*;AadA1-pm*?;Aac6-Ib	-	-	ParC-80I;GyrA-83I	-	-	-	CatA1*	-	SulI;SulII	-	DfrA14	AmpH*;OXA-9	KPC-3	SHV-12	-	-	TEM-54*
GCA_001032075.1	0	3	ST258	16	wzi154	KL107	AadA2;StrB;StrA*;AadA1-pm*?;Aac6-Ib;Aph3-Ia*	-	-	ParC-80I;GyrA-83I	-	MphA	-	CatA1*	-	SulI;SulII	-	DfrA14	AmpH*;OXA-9	KPC-3	SHV-12	-	-	TEM-54*
GCA_001032105.1	0	2	ST258	13	wzi154	KL107	AadA2;StrB;StrA*;AadA1-pm*?	-	-	ParC-80I;GyrA-83I	-	-	-	CatA1*	-	SulI;SulII	-	DfrA14	AmpH*;OXA-9	KPC-3	SHV-12	-	-	TEM-54*
GCA_001032115.1	0	1	ST258	14	wzi154	KL107	AadA2;Aac6-Ib*;StrB;StrA*;AadA1-pm*?;Aac6-Ib	-	-	ParC-80I;GyrA-83I	-	-	-	-	-	SulI;SulII	-	DfrA14	AmpH*;OXA-9	KPC-3	SHV-13*	-	-	TEM-54*
GCA_001032125.1	0	1	ST158	0	wzi322	KL62	-	-	-	-	-	-	-	-	-	-	-	-	AmpH*;SHV-28*	-	-	-	-	-
GCA_001032145.1	0	3	ST258	14	wzi154	KL107	AadA1-pm*?;Aac6-Ib;Aph3-Ia*;StrB;StrA*	-	-	ParC-80I;GyrA-83I	-	MphA	-	CatA1*	-	SulII	-	DfrA14	AmpH*;OXA-9	KPC-3	SHV-12	-	-	TEM-54*
GCA_001032185.1	0	3	ST29	12	wzi19	KL19	Aac3-IIa*;StrB;StrA*	-	-	QnrB1?;ParC-80I;GyrA-83F	-	-	-	CatB4	-	SulII	TetA*	DfrA14	SHV-187;AmpH*;OXA-1	-	CTX-M-15	-	-	TEM-30*
GCA_001032195.1	0	3	ST258	12	wzi154	KL107	StrB;StrA*;Aph3-Ia*	-	-	ParC-80I;GyrA-83I	-	MphA	-	-	-	SulI;SulII	-	DfrA14	AmpH*;OXA-9	KPC-3	SHV-12	-	-	TEM-54*
GCA_001032205.1	0	0	ST60-2LV	1	wzi3	KL3	-	-	-	-	-	-	-	-	-	-	-	-	SHV-187*;AmpH*	KPC-3	-	-	-	-
GCA_001032225.1	0	2	ST258	19	wzi154	KL107	Aac6-Ib*;Aph3-Ia*;AadA2;StrB;Aph3-Ia*;StrA*;AadA1-pm*?;Aac6-Ib	-	-	ParC-80I;GyrA-83I	-	MphA	-	CatA1*	-	SulI;SulII	-	DfrA14	AmpH*;OXA-9	KPC-3	SHV-12	-	SHV-11	TEM-54*
GCA_001032265.1	0	2	ST258	11	wzi154	KL107	StrB;StrA*;AadA1-pm*?	-	-	ParC-80I;GyrA-83I	-	MphA	-	CatA1*	-	SulII	-	DfrA14	AmpH*;OXA-9	KPC-3	SHV-12	-	-	-
GCA_001032275.1	0	5	ST258	17	wzi154	KL107	AadA2;Aac6-Ib;StrB;StrA*;AadA1-pm*?;Aac6-Ib*	-	-	ParC-80I;GyrA-83I	-	-	-	-	-	SulI;SulII	TetA;TetA	DfrA14	AmpH*;OXA-9	KPC-3	SHV-12	-	SHV-11	TEM-54*
GCA_001032285.1	0	4	ST258	13	wzi154	KL107	AadA2;StrB;StrA*	-	-	ParC-80I;GyrA-83I	-	-	-	CatA1*	-	SulI;SulII	-	DfrA14	AmpH*;OXA-9	KPC-3	SHV-12	-	SHV-11	TEM-54*
GCA_001032305.1	0	3	ST258	13	wzi154	KL107	AadA2;StrB;StrA*;AadA1-pm*?;Aac6-Ib	-	-	ParC-80I;GyrA-83I	-	-	-	-	-	SulI;SulII	-	DfrA14	AmpH*;OXA-9	KPC-3	SHV-12	-	-	TEM-54*
GCA_001032345.1	0	3	ST258	15	wzi154	KL107	AadA2;Aph3-Ia*;StrB;StrA*;Aac6-Ib	-	-	ParC-80I;GyrA-83I	-	MphA	-	CatA1*	-	SulI;SulII	-	DfrA14	AmpH*	KPC-3	-	-	SHV-11*	TEM-54*
GCA_001032355.1	0	2	ST258	18	wzi154	KL107	Aph3-Ia*;AadA2;Aac6-Ib;Aph3-Ia*;Aph3-Ia*;StrB;StrA*;AadA1-pm*?	-	-	ParC-80I;GyrA-83I	-	MphA	-	CatA1*	-	SulI;SulII	-	DfrA14	AmpH*;OXA-9	KPC-3	SHV-13*	-	-	TEM-54*
GCA_001032365.1	0	3	ST258	17	wzi154	KL107	AadA2;Aph3-Ia*;StrB;StrA*;AadA1-pm*?;Aac6-Ib	-	-	ParC-80I;GyrA-83I	-	MphA	-	CatA1*	-	SulI;SulII	-	DfrA14	AmpH*;OXA-9	KPC-3	SHV-12*	-	-	TEM-54*;TEM-54*
GCA_001032375.1	0	4	ST258	14	wzi154	KL107	AadA2;StrB;StrA*;AadA1-pm*?;Aac6-Ib	-	-	ParC-80I;GyrA-83I	-	-	-	CatA1*	-	SulI;SulII	-	DfrA14	AmpH*;OXA-9	KPC-3	SHV-12	-	-	TEM-54*
GCA_001032425.1	0	0	ST724-2LV	1	wzi13	KL13	-	-	-	-	-	-	-	-	-	-	-	-	AmpH*	-	-	-	SHV-33	-
GCA_001032435.1	0	3	ST258	18	wzi154	KL107	AadA2?;StrB;Aph3-Ia*;StrA*;AadA1-pm*?;Aac6-Ib	-	-	ParC-80I;GyrA-83I	-	MphA	-	CatA1*	-	SulI;SulII	-	DfrA14;DfrA14	AmpH*;OXA-9	KPC-3	SHV-12	-	SHV-11	TEM-54*
GCA_001032445.1	0	2	ST258	15	wzi154	KL107	Aac6-Ib;AadA2;StrB;StrA*;AadA1-pm*?;Aac6-Ib*	-	-	ParC-80I;GyrA-83I	-	-	-	CatA1*	-	SulI;SulII	-	DfrA14	AmpH*;SHV-187*;OXA-9	KPC-3	SHV-12*	-	-	TEM-54*
GCA_001032455.1	0	2	ST258	16	wzi154	KL107	AadA2;Aph3-Ia*;StrB;StrA*;AadA1-pm*?;Aac6-Ib	-	-	ParC-80I;GyrA-83I	-	MphA	-	CatA1*	-	SulI;SulII	-	DfrA14	AmpH*;OXA-9	KPC-3	-	-	SHV-11	TEM-54*
GCA_001032505.1	1	4	ST258	16	wzi154	KL107	Aac6-Ib;AadA2;StrB;StrA*;AadA1-pm*?;Aac6-Ib;Aac6-Ib;Aac6-Ib	-	-	ParC-80I;GyrA-83I	-	-	-	-	-	SulI;SulII	-	DfrA14	AmpH*;OXA-9	KPC-3	-	-	SHV-11*	TEM-54*
GCA_001032525.1	0	2	ST258	16	wzi154	KL107	AadA2;Aac6-Ib;Aph3-Ia*;StrB;StrA*	-	-	ParC-80I;GyrA-83I	-	MphA	-	CatA1*	-	SulI;SulII	-	DfrA14	AmpH*	KPC-3	SHV-12	-	SHV-11	TEM-54*
GCA_001032535.1	0	3	ST258	19	wzi154	KL107	AadA2;Aac6-Ib;Aph3-Ia*;Aph3-Ia*;StrB;StrA*;AadA1-pm*?;Aac6-Ib	-	-	ParC-80I;GyrA-83I	-	MphA	-	CatA1*	-	SulI;SulII	-	DfrA14	AmpH*;OXA-9	KPC-3	SHV-12	-	SHV-11	TEM-54*
GCA_001032545.1	0	3	ST258	18	wzi154	KL107	AadA2;Aac6-Ib;Aph3-Ia*;StrB;StrA*;AadA1-pm*?;Aac6-Ib*	-	-	ParC-80I;GyrA-83I	-	MphA	-	CatA1*	-	SulI;SulII	-	DfrA14	AmpH*;OXA-9	KPC-3;KPC-3	-	-	SHV-11	TEM-54*
GCA_001032585.1	0	3	ST258	18	wzi154	KL107	AadA2;Aac6-Ib;StrB;StrA*;AadA1-pm*?;Aac6-Ib*;Aph3-Ia*	-	-	ParC-80I;GyrA-83I	-	MphA	-	CatA1*	-	SulI;SulII	-	DfrA14	AmpH*;OXA-9	KPC-3	SHV-12	-	SHV-11	TEM-54*
GCA_001032605.1	1	3	ST258	16	wzi154	KL107	AadA2;Aph3-Ia*;StrB;StrA*;AadA1-pm*?;Aac6-Ib	-	-	ParC-80I;GyrA-83I	-	MphA	-	CatA1*	-	SulI;SulII	-	DfrA14	AmpH*;OXA-9	KPC-3	SHV-12	-	-	TEM-54*
GCA_001032615.1	0	1	ST258	14	wzi154	KL107	Aac6-Ib;StrB;StrA*;AadA1-pm*?;Aac6-Ib*;Aac6-Ib*	-	-	ParC-80I;GyrA-83I	-	-	-	-	-	SulII	-	DfrA14	AmpH*;OXA-9	KPC-3	SHV-12	-	SHV-11	TEM-54*
GCA_001032625.1	0	3	ST258	16	wzi154	KL107	AadA2;StrB;Aph3-Ia*;StrA*;AadA1-pm*?;Aac6-Ib	-	-	ParC-80I;GyrA-83I	-	MphA	-	CatA1*	-	SulI;SulII	-	DfrA14	AmpH*;OXA-9	KPC-3	SHV-12	-	-	TEM-54*
GCA_001032665.1	0	3	ST258	15	wzi154	KL107	Aac6-Ib;StrB;Aph3-Ia*;StrA*;AadA1-pm*?	-	-	ParC-80I;GyrA-83I	-	MphA	-	CatA1*	-	SulII	-	DfrA14	AmpH*;OXA-9	KPC-3	SHV-12	-	SHV-11*	TEM-54*
GCA_001032685.1	0	0	ST258	7	wzi29	KL106	Aac6-Ib	-	-	ParC-80I;GyrA-83I	-	MphA	-	-	-	SulI	-	DfrA12	AmpH*	-	SHV-12	-	-	-
GCA_001032695.1	0	5	ST258	16	wzi154	KL107	AadA2;Aph3-Ia*;StrB;StrA*;AadA1-pm*?;Aac6-Ib	-	-	ParC-80I;GyrA-83I	-	MphA	-	CatA1*	-	SulI;SulII	-	DfrA14	AmpH*;OXA-9	KPC-3	SHV-12	-	-	TEM-54*
GCA_001032705.1	0	2	ST258	16	wzi154	KL107	AadA2;StrB;Aph3-Ia*;StrA*;AadA1-pm*?;Aac6-Ib	-	-	ParC-80I;GyrA-83I	-	MphA	-	CatA1*	-	SulI;SulII	-	DfrA14	AmpH*;OXA-9	KPC-3	-	-	SHV-11	TEM-54*
GCA_001032765.1	0	4	ST258	19	wzi154	KL107	Aac6-Ib;Aac6-Ib;Aph3-Ia*;AadA2;StrB;StrA*;AadA1-pm*?;Aac6-Ib	-	-	ParC-80I;GyrA-83I	-	MphA	-	CatA1*	-	SulI;SulII	-	DfrA12;DfrA14	AmpH*;OXA-9	KPC-3	SHV-12	-	-	TEM-54*
GCA_001032775.1	0	0	ST188-1LV	3	wzi114	KL30 (KL2, KL8, KL111)	-	-	-	GyrA-83F	-	-	-	-	-	-	-	DfrA14	AmpH*;SHV-37	KPC-3	-	-	-	-
GCA_001032795.1	0	2	ST258	17	wzi154	KL107	StrB;StrA*;AadA1-pm*?;Aac6-Ib;Aph3-Ia*;Aph3-Ia*;AadA2	-	-	ParC-80I;GyrA-83I	-	MphA	-	CatA1*	-	SulII;SulI	-	DfrA14;DfrA12	AmpH*;OXA-9	KPC-3	-	-	-	TEM-54*
GCA_001032815.1	0	1	ST258	12	wzi154	KL107	StrB;StrA*;AadA1-pm*?;Aac6-Ib	-	-	ParC-80I;GyrA-83I	-	-	-	-	-	SulI;SulII	-	DfrA14	AmpH*;OXA-9;SHV-187*	KPC-3	-	-	SHV-11	TEM-54*
GCA_001032845.1	0	0	ST2121	3	wzi212	KL113	-	-	-	-	-	-	-	-	-	-	TetD	-	AmpH*	KPC-3	SHV-27	-	-	-
GCA_001032855.1	0	2	ST258	14	wzi154	KL107	AadA2*;Aac6-Ib;Aph3-Ia*;StrB;StrA*	-	-	ParC-80I;GyrA-83I	-	MphA	-	CatA1*	-	SulI;SulII	-	DfrA14	AmpH*;OXA-9	KPC-3	-	-	SHV-11	-
GCA_001032875.1	0	0	ST11	14	wzi177	KL125 (KL114)	Aac3-IIa*;AadA2*	-	-	ParC-80I;GyrA-83I;GyrA-87Y	-	-	-	CatA2*;CatB4	-	SulI	TetA?	DfrA12;DfrA14	AmpH*;OXA-1	-	CTX-M-15;SHV-12	-	SHV-11	-
GCA_001032895.1	1	4	ST258	23	wzi154	KL107	Aac6-Ib;AadA2;Aph3-Ia*;AadA2;AadA2*;Aac6-Ib*;StrB;StrA*;AadA1-pm*?	-	-	ParC-80I;GyrA-83I	-	MphA	-	CatA1*	-	SulI;SulI;SulI;SulII	-	DfrA12;DfrA14	AmpH*;OXA-9	KPC-3	SHV-12*	-	SHV-11*	TEM-54*
GCA_001032925.1	0	4	ST258	19	wzi154	KL107	AadA2;Aac6-Ib;Aph3-Ia*;StrB;StrA*;AadA1-pm*?	-	-	ParC-80I;GyrA-83I	-	MphA	-	CatA1*	-	SulI;SulII	-	DfrA14	AmpH*;OXA-9	KPC-3;KPC-3;KPC-3;KPC-3	-	-	SHV-11	TEM-54*
GCA_001032935.1	0	0	ST11-1LV	13	wzi177	KL125 (KL114)	Aac3-IIa*;AadA2*	-	-	ParC-80I;GyrA-83I;GyrA-87Y	-	-	-	CatA2*;CatB4	-	SulI	TetA?	DfrA14;DfrA12	OXA-1;AmpH*	-	CTX-M-15	-	SHV-11*	-
GCA_001032965.1	1	4	ST258	18	wzi154	KL107	Aph3-Ia*;AadA2;StrB;StrA*;AadA1-pm*?;Aac6-Ib	-	-	ParC-80I;GyrA-83I	-	MphA	-	CatA1*	-	SulI;SulII	-	DfrA12;DfrA14	AmpH*;OXA-9	KPC-3	SHV-12	-	SHV-11	TEM-54*
GCA_001032975.1	0	3	ST258	15	wzi154	KL107	AadA2;StrB;Aph3-Ia*;StrA*;Aac6-Ib	-	-	ParC-80I;GyrA-83I	-	MphA	-	CatA1*	-	SulI;SulII	-	DfrA14	AmpH*	KPC-3	SHV-12	-	-	TEM-54*
GCA_001033005.1	0	3	ST258	15	wzi154	KL107	AadA2;Aph3-Ia*;StrB;StrA*;Aac6-Ib	-	-	ParC-80I;GyrA-83I	-	MphA;MphA	-	CatA1*	-	SulI;SulII	-	DfrA14	AmpH*	KPC-3	-	-	-	TEM-54*
GCA_001033015.1	0	3	ST258	15	wzi154	KL107	AadA2;StrB;Aph3-Ia*;StrA*;Aac6-Ib	-	-	ParC-80I;GyrA-83I	-	MphA	-	CatA1*	-	SulI;SulII	-	DfrA14	AmpH*	KPC-3	SHV-12	-	-	TEM-54*
GCA_001033045.1	1	4	ST258	20	wzi154	KL107	Aac6-Ib*;Aph3-Ia*;AadA2;AadA2*;StrB;StrA*;Aac6-Ib	-	-	ParC-80I;GyrA-83I	-	MphA	-	CatA1*	-	SulI;SulI;SulII	-	DfrA12;DfrA14	AmpH*;OXA-9	KPC-3	SHV-12	-	SHV-11	TEM-54*
GCA_001033055.1	0	3	ST258	15	wzi154	KL107	AadA2;StrB;Aph3-Ia*;StrA*;Aac6-Ib	-	-	ParC-80I;GyrA-83I	-	MphA	-	CatA1*	-	SulI;SulII	-	DfrA14	AmpH*	KPC-3	SHV-12	-	-	TEM-54*
GCA_001033085.1	0	3	ST258	16	wzi154	KL107	AadA2;StrB;Aph3-Ia*;StrA*;Aac6-Ib	-	-	ParC-80I;GyrA-83I	-	MphA	-	CatA1*	-	SulI;SulII	-	DfrA14	AmpH*	KPC-3	SHV-12	-	SHV-11	TEM-54*
GCA_001033095.1	0	4	ST258	20	wzi154	KL107	StrB;StrA*;AadA2;AadA1-pm*?;Aac6-Ib;Aph3-Ia*	-	-	ParC-80I;GyrA-83I	-	MphA	-	CatA1*	-	SulI;SulII	-	DfrA14	AmpH*;OXA-9	KPC-3;KPC-3;KPC-3	SHV-12	-	SHV-11	TEM-54*;TEM-54*
GCA_001033125.1	0	1	ST258	11	wzi154	KL107	AadA2;StrB;AadA1-pm*?;StrA*?	-	-	ParC-80I;GyrA-83I	-	-	-	-	-	SulI;SulII	-	DfrA14	AmpH*;OXA-9	KPC-3	SHV-12	-	-	-
GCA_001033135.1	0	1	ST258	12	wzi154	KL107	Aac6-Ib;StrB;StrA*;AadA1-pm*?;Aac6-Ib	-	-	ParC-80I;GyrA-83I	-	-	-	-	-	SulII	-	DfrA14	AmpH*;OXA-9	KPC-3	-	-	SHV-11	TEM-54*
GCA_001033165.1	0	2	ST258	18	wzi154	KL107	AadA2;StrB;Aph3-Ia*;StrA*;AadA1-pm*?;Aac6-Ib;Aac6-Ib*	-	-	ParC-80I;GyrA-83I	-	MphA	-	CatA1*	-	SulI;SulII	-	DfrA14;DfrA14	AmpH*;OXA-9	KPC-3	SHV-12*	-	SHV-11*	-
GCA_001033175.1	1	3	ST258	21	wzi154	KL107	Aph3-Ia*;AadA2;AadA2*;Aac6-Ib;Aac6-Ib;StrB;StrA*;AadA1-pm*?;Aac6-Ib	-	-	ParC-80I;GyrA-83I	-	MphA	-	CatA1*	-	SulI;SulII	-	DfrA12;DfrA14	AmpH*;OXA-9	KPC-3	SHV-12	-	SHV-11	TEM-54*
GCA_001033205.1	0	1	ST258	16	wzi154	KL107	AadA2;Aac6-Ib;Aac6-Ib;StrB;StrA*;AadA1-pm*?	-	-	ParC-80I;GyrA-83I	-	-	-	-	-	SulI;SulII	-	DfrA14	AmpH*;OXA-9	KPC-3;KPC-3;KPC-3	-	-	SHV-11	TEM-54*
GCA_001033215.1	1	5	ST258	24	wzi154	KL107	Aac6-Ib;Aph3-Ia*;Aph3-Ia*;Aph3-Ia*;AadA2;AadA2*;Aac6-Ib*;StrB;Aph3-Ia*;StrA*;AadA1-pm*?;Aac6-Ib;Aac6-Ib	-	-	ParC-80I;GyrA-83I	-	MphA	-	CatA1*	-	SulI;SulI;SulII	-	DfrA12;DfrA14	AmpH*;SHV-173*;OXA-9	KPC-3	-	-	-	TEM-54*
GCA_001033245.1	0	1	ST11	12	wzi177	KL125 (KL114)	AadA2*	-	-	ParC-80I;GyrA-83I;GyrA-87Y	-	MphA	-	CatA2*;CatB4	-	SulI	TetA	DfrA12	AmpH*;OXA-9;OXA-1	-	SHV-12	-	-	TEM-54*
GCA_001033255.1	1	4	ST258	21	wzi154	KL107	AadA2*;Aac6-Ib;Aac6-Ib*;StrB;StrA*;AadA2;Aph3-Ia*;Aph3-Ia*	-	-	ParC-80I;GyrA-83I	-	MphA	-	CatA1*	-	SulI;SulI;SulII	-	DfrA12;DfrA14	AmpH*	KPC-3	SHV-12*	-	SHV-11*	TEM-54*
GCA_001033285.1	0	3	ST258	17	wzi154	KL107	AadA2;Aph3-Ia*;StrB;StrA*;AadA1-pm*?;Aac6-Ib	-	-	ParC-80I;GyrA-83I	-	MphA	-	CatA1*	-	SulI;SulII	-	DfrA14	AmpH*;OXA-9	KPC-3	SHV-12	-	SHV-11	TEM-54*
GCA_001033295.1	0	2	ST258	17	wzi154	KL107	AadA2;Aph3-Ia*;StrB;StrA*;AadA1-pm*?;Aac6-Ib	-	-	ParC-80I;GyrA-83I	-	MphA	-	CatA1*	-	SulI;SulII	-	DfrA14	AmpH*;OXA-9	KPC-3	SHV-12	-	SHV-11	TEM-54*
GCA_001033305.1	1	6	ST258	17	wzi154	KL107	AadA2;Aph3-Ia*;StrB;StrA*;AadA1-pm*?;Aac6-Ib*	-	-	ParC-80I;GyrA-83I	-	MphA	-	CatA1*	-	SulI;SulII	-	DfrA14	AmpH*;OXA-9	KPC-3	SHV-12	-	SHV-11	TEM-54*
GCA_001033335.1	0	1	ST258	14	wzi154	KL107	Aac6-Ib;AadA2;StrB;StrA*;AadA1-pm*?;Aac6-Ib	-	-	ParC-80I;GyrA-83I	-	-	-	-	-	SulI;SulII	-	DfrA14	AmpH*;OXA-9	KPC-3	-	-	SHV-11	TEM-54*
GCA_001033365.1	0	2	ST258	18	wzi154	KL107	AadA2;Aac6-Ib;StrB;StrA*;AadA1-pm*?;Aac6-Ib*;Aph3-Ia*	-	-	ParC-80I;GyrA-83I	-	MphA	-	CatA1*	-	SulI;SulII	-	DfrA14	AmpH*;OXA-9	KPC-3	SHV-12	-	SHV-11	TEM-54*
GCA_001033375.1	0	3	ST258	17	wzi154	KL107	AadA2;Aph3-Ia*;StrB;StrA*;AadA1-pm*?;Aac6-Ib	-	-	ParC-80I;GyrA-83I	-	MphA	-	CatA1*	-	SulI;SulII	-	DfrA14	AmpH*;OXA-9	KPC-3	SHV-12	-	SHV-11	TEM-54*
GCA_001033385.1	0	0	ST258	9	wzi154	KL107	AadA1-pm*?;Aac6-Ib	-	-	QnrB5*;ParC-80I;GyrA-83I	-	-	-	-	-	-	-	-	AmpH*	KPC-3	SHV-12	-	SHV-11	TEM-54*
GCA_001033415.1	0	0	ST16	15	wzi50	KL15 (KL17,KL51,KL52)	Aph3-Ia*;AadA2*	-	-	ParC-84K;GyrA-83F;GyrA-87N	-	MphA	-	CatB4	-	SulI*	TetA	DfrA12	AmpH*;OXA-1	KPC-3	CTX-M-15;SHV-12	-	-	SHV-26*;TEM-30*
GCA_001033445.1	0	0	ST25	1	wzi72	KL2	-	-	-	GyrA-83Y	-	-	-	-	-	-	-	-	AmpH*;SHV-187*	-	-	-	-	-
GCA_001033455.1	1	6	ST15-1LV	15	wzi24	KL24 (KL54,KL55)	Aac6-IIc	-	-	QnrB4;ParC-80I;GyrA-83F;GyrA-87A	-	EreA2?	-	FloR*;CmlA5	Arr2?	SulII	TetA;TetD	DfrA14	AmpH*;OXA-10	-	SHV-12*;CTX-M-15	-	-	-
GCA_001033465.1	0	1	ST37	3	wzi12	KL12	StrB;StrA	-	-	-	-	-	-	-	-	-	-	-	AmpH*	-	-	-	SHV-77*	-
GCA_001033505.1	0	0	ST111	0	wzi128	KL1 (KL22/37)	-	-	-	-	-	-	-	-	-	-	-	-	AmpH*?;SHV-187*	-	-	-	-	-
GCA_001033525.1	0	1	ST392	14	wzi187	KL27	Aac3-IIa*;StrB;StrA*	-	-	QnrB1?;ParC-80I;GyrA-83I	-	-	-	CatB4	-	SulII	TetA	DfrA14	AmpH*;SHV-67*;OXA-1	-	CTX-M-15;CTX-M-15;CTX-M-15	-	-	TEM-30*
GCA_001033535.1	0	7	ST784	1	wzi118	KL146	-	-	-	-	-	-	-	-	-	-	-	-	AmpH*	-	-	-	-	SHV-26*
GCA_001033565.1	0	4	ST258	10	wzi154	KL107	Aph4-Ia;AadA1-pm*?;AadA2;Aac3-Iva?	-	-	ParC-80I;GyrA-83I	-	-	-	CatA1*;CmlA1*	-	SulIII	-	-	AmpH*;OXA-9	-	SHV-12	-	-	-
GCA_001033585.1	0	1	ST147	14	wzi64	KL64	RmtC;AadA16*;StrA;RmtB	-	-	ParC-80I;GyrA-83I	-	-	-	CatA2*	Arr3	-	TetA*;TetG	DfrA27	CMY-6;AmpH*;SHV-67*	NDM-1	CTX-M-15	-	-	TEM-30*
GCA_001033615.1	0	0	ST23	0	wzi1	KL1	-	-	-	-	-	-	-	-	-	-	-	-	AmpH;SHV-190*	-	-	-	-	-
GCA_001033645.1	0	0	ST258	14	wzi29	KL106	Aph4-Ia;AadA1-pm*?;Aac3-Iva?;Aac6-Ib	-	-	ParC-80I;GyrA-83I	-	MphA	-	CatA1*;CmlA1*	-	SulIII;SulI	-	DfrA12	AmpH*	KPC-2	SHV-12	-	-	-
GCA_001033675.1	0	1	ST70	12	wzi123	KL136	StrB;StrA*	-	-	QnrB1?;GyrA-83F	-	-	-	-	-	SulII	-	DfrA14	AmpH*	-	CTX-M-15;CTX-M-15;CTX-M-15;CTX-M-15	-	SHV-32	TEM-30*
GCA_001033685.1	0	0	ST2072-2LV	1	0	-	-	-	-	-	-	-	-	-	-	-	-	-	AmpH*	-	-	-	-	SHV-26*
GCA_001033725.1	0	1	ST15	17	wzi118	KL146	Aac3-IId*;AadA16*;StrB*;StrA*	-	-	QnrB17*;ParC-80I;GyrA-83F;GyrA-87A	-	-	-	-	Arr3	SulI;SulI;SulII	TetD	DfrA27	AmpH*	-	SHV-2*?;SHV-2?	-	-	TEM-30*
GCA_001033745.1	0	0	ST45	5	wzi202	KL127 (KL155)	AadA1-pm*?	-	-	-	-	-	-	-	-	SulI	TetD	DfrA1*	AmpH*	-	-	-	-	SHV-26*
GCA_001033755.1	1	5	ST2147	21	wzi24	KL24 (KL54,KL55)	AadA1-pm*;AadA1-pm*?;Aac6-IIc	-	-	QnrB4;ParC-80I;GyrA-83F;GyrA-87A	-	EreA2?	-	CmlA5;FloR*	Arr2	SulI*;SulI;SulII	TetA;TetD	DfrA14;DfrA15b*	AmpH*;OXA-10	-	CTX-M-15;CTX-M-15;SHV-12*	-	-	-
GCA_001033765.1	0	0	ST115-1LV	1	wzi180	KL116	-	-	-	-	-	-	-	-	-	-	-	-	AmpH*	-	SHV-27	-	-	-
GCA_001033835.1	1	5	ST15	20	wzi24	KL24 (KL54,KL55)	Aac6-IIc;AadA1-pm?	-	-	QnrB4;ParC-80I;GyrA-83F;GyrA-87A	-	EreA2?	-	CmlA5;FloR*	Arr2	SulI;SulI*;SulII	TetA;TetD	DfrA14;DfrA15b*	AmpH*;OXA-10	-	CTX-M-15;CTX-M-15;SHV-12*	-	-	-
GCA_001033845.1	0	0	ST111	0	wzi63	KL63	-	-	-	-	-	-	-	-	-	-	-	-	AmpH*;SHV-187*	-	-	-	-	-
GCA_001033885.1	1	6	ST15	18	wzi24	KL24 (KL54,KL55)	AadA1-pm*;Aac6-IIc	-	-	QnrB4;ParC-80I;GyrA-83F;GyrA-87A	-	EreA2?	-	CmlA5;FloR*	Arr2	SulI;SulI;SulII	TetD	DfrA14	AmpH*;OXA-10	-	CTX-M-15;CTX-M-15;SHV-12*	-	-	-
GCA_001033895.1	0	1	ST628	7	wzi426	KL?	Aac3-IId*	-	-	Qnr-S1	-	-	-	-	-	SulI	TetA	DfrA1	AmpH*;LAP-2	-	CTX-M-14	-	-	SHV-26*
GCA_001033925.1	0	0	ST14	3	wzi2	KL2 (KL30)	StrB;StrA	-	-	-	-	-	-	-	-	SulI?	-	-	AmpH*;SHV-28*	-	-	-	-	-
GCA_001033965.1	0	1	ST258	16	wzi154	KL107	Aph3-Ia*;AadA2*;AadA1-pm*?;Aac6-Ib*	-	-	ParC-80I;GyrA-83I;GyrA-87N	-	MphA	-	CatA1*	-	SulI;SulI	-	DfrA12	AmpH*;OXA-9	KPC-3	SHV-12	-	SHV-11	TEM-54*
GCA_001033975.1	0	0	ST607	3	wzi151	KL48	AadA1-pm*?	-	-	-	-	-	-	-	-	SulI	-	DfrA1	AmpH*;SHV-65*	-	-	-	-	-
GCA_001033995.1	0	0	ST23	0	wzi1	KL1	-	-	-	-	-	-	-	-	-	-	-	-	AmpH;SHV-190*	-	-	-	-	-
GCA_001034005.1	0	0	ST23	0	wzi1	KL1	-	-	-	-	-	-	-	-	-	-	-	-	SHV-190*;AmpH	-	-	-	-	-
GCA_001034055.1	1	6	ST17-1LV	8	wzi88	KL157	Aph3-Ia*?;Aac3-Ib	-	-	QnrB2	-	-	-	-	-	SulI;SulI	-	DfrA14	AmpH*;SHV-187*	KPC-4	-	-	-	TEM-54*
GCA_001034065.1	0	3	ST1268-1LV	0	wzi427	KL151	-	-	-	-	-	-	-	-	-	-	-	-	AmpH*;LEN-24*	-	-	-	-	-
GCA_001034085.1	0	1	ST16	7	wzi110	KL149	-	-	-	QnrB1?;ParC-84K;GyrA-83F;GyrA-87A	-	-	-	CatB4	-	-	TetA	-	AmpH*;OXA-1	-	SHV-12	-	-	-
GCA_001034135.1	0	1	ST104-2LV	10	wzi177	KL125 (KL114)	StrB;StrA	-	-	Qnr-S1	-	-	-	CatA1*	-	SulII	TetD	DfrA5	AmpH*	-	CTX-M-3	-	SHV-77*	TEM-30*
GCA_001034155.1	0	0	ST997	0	wzi173	KL102 (KL149,KL155)	-	-	-	-	-	-	-	-	-	-	-	-	SHV-65*;AmpH*	-	-	-	-	-
GCA_001034165.1	0	0	ST258	13	wzi154	KL107	AadA2*;Aph4-Ia;AadA2;Aac3-Iva?;Aac6-Ib	-	-	ParC-80I;GyrA-83I	-	MphA	-	CatA1*	-	SulI;SulIII	-	DfrA12	AmpH*	-	SHV-12	-	-	-
GCA_001034205.1	0	0	ST322	0	0	-	-	-	-	-	-	-	-	-	-	-	-	-	AmpH*;SHV-187*	-	-	-	-	-
GCA_001034215.1	0	5	ST258	18	wzi154	KL107	Aac6-Ib;StrB;StrA*?;AadA2*;AadA1-pm*?;Aac6-Ib*	-	-	ParC-80I;GyrA-83I	-	MphA	-	CatA1*	-	SulII;SulI	-	DfrA14;DfrA12	AmpH*;OXA-9	KPC-3	SHV-12	-	SHV-11	TEM-54*
GCA_001034235.1	0	0	ST45	2	wzi101	KL24	-	-	-	-	-	-	-	-	-	-	TetD	-	AmpH*	-	-	-	SHV-1*?	-
GCA_001034245.1	1	6	ST258	16	wzi154	KL107	AadA2;Aac6-Ib;StrB;StrA*;AadA1-pm*?;Aac6-Ib;Aac6-Ib	-	-	ParC-80I;GyrA-83I	-	-	-	CatA1*	-	SulI;SulII	-	DfrA14	AmpH*;OXA-9	KPC-3	SHV-12	-	SHV-11	-
GCA_001034285.1	0	0	ST107	3	wzi380	KL158	StrB;StrA	-	-	-	-	-	-	-	-	-	TetB*	-	AmpH*;SHV-187*	-	-	-	-	-
GCA_001034295.1	0	2	ST258	14	wzi154	KL107	AadA1-pm*?;Aac6-Ib;AadA2*;StrB;StrA*	-	-	ParC-80I;GyrA-83I	-	-	-	-	-	SulI;SulII	-	DfrA12;DfrA14	AmpH*;OXA-9	KPC-3	SHV-12	-	-	TEM-54*
GCA_001034305.1	0	3	ST277	1	wzi97	KL46	-	-	-	-	-	-	-	-	-	-	-	-	AmpH*	-	SHV-27*	-	-	-
GCA_001034325.1	1	6	ST258	11	wzi154	KL107	AadA2*;AadA1-pm*?	-	-	ParC-80I;GyrA-83I;GyrA-87N	-	-	-	CatA1*	-	SulI	-	DfrA12	AmpH*;OXA-9	KPC-3	-	-	SHV-11	TEM-30*
GCA_001034365.1	0	0	ST15	1	wzi24	KL24 (KL54,KL55)	-	-	-	-	-	-	-	-	-	-	-	-	AmpH*;SHV-28*	-	-	-	-	TEM-30*
GCA_001038365.1	0	1	ST20	0	wzi38	KL38	-	-	-	-	-	-	-	-	-	-	-	-	AmpH*;SHV-187	-	-	-	-	-
GCA_001055015.1	0	0	ST25	0	wzi72	KL2	-	-	-	-	-	-	-	-	-	-	-	-	AmpH*;SHV-187*	-	-	-	-	-
GCA_001056275.1	0	0	ST25-1LV	0	wzi72	KL2	-	-	-	-	-	-	-	-	-	-	-	-	AmpH*;SHV-187*	-	-	-	-	-
GCA_001056485.1	0	0	ST60	0	wzi5	KL5	-	-	-	-	-	-	-	-	-	-	-	-	AmpH*;SHV-187*	-	-	-	-	-
GCA_001060495.1	0	0	ST327	1	wzi39	KL39 (KL13)	-	-	-	-	-	-	-	-	-	-	-	-	AmpH*	-	SHV-101*	-	-	-
GCA_001061725.1	0	0	ST846	1	wzi227	KL60	-	-	-	-	-	-	-	-	-	-	-	-	AmpH*	-	-	-	-	SHV-26*
GCA_001061805.1	0	8	ST36	1	wzi27	KL27	-	-	-	-	-	-	-	-	-	-	-	-	AmpH*	-	SHV-13*	-	-	-
GCA_001062915.1	0	1	ST1300-2LV	1	0	-	-	-	-	GyrA-87V	-	-	-	-	-	-	-	-	AmpH*;SHV-187*	-	-	-	-	-
GCA_001063525.1	0	0	ST1440-1LV	1	wzi18	KL18	-	-	-	-	-	-	-	-	-	-	-	-	AmpH*	-	-	-	SHV-11*	-
GCA_001063755.1	0	6	ST461	0	wzi149	KL62	-	-	-	-	-	-	-	-	-	-	-	-	AmpH*;SHV-187*	-	-	-	-	-
GCA_001063935.1	0	0	ST2333	1	wzi84	KL28	-	-	-	-	-	-	-	-	-	-	-	-	AmpH*	-	-	-	SHV-11*	-
GCA_001064035.1	0	1	ST247-1LV	0	wzi27	KL27	-	-	-	-	-	-	-	-	-	-	-	-	AmpH*;SHV-187*	-	-	-	-	-
GCA_001064955.1	0	0	ST323	0	wzi262	KL21	-	-	-	-	-	-	-	-	-	-	-	-	AmpH*;SHV-187*	-	-	-	-	-
GCA_001065235.1	0	0	ST1440-1LV	1	wzi18	KL18	-	-	-	-	-	-	-	-	-	-	-	-	AmpH*	-	-	-	SHV-11*	-
GCA_001066095.1	0	0	ST508-1LV	1	wzi22	KL22/KL37 (KL8,KL30,KL151)	-	-	-	-	-	-	-	-	-	-	-	-	AmpH*	-	SHV-13*	-	-	-
GCA_001066415.1	0	0	ST234	1	wzi114	KL30 (KL2, KL8, KL111)	-	-	-	-	-	-	-	-	-	-	-	-	AmpH*	-	SHV-27	-	-	-
GCA_001066725.1	0	0	ST1440-1LV	1	wzi18	KL18	-	-	-	-	-	-	-	-	-	-	-	-	AmpH*	-	-	-	SHV-11*	-
GCA_001067575.1	0	0	ST43	0	wzi30	KL30	-	-	-	-	-	-	-	-	-	-	-	-	SHV-187*;AmpH*	-	-	-	-	-
GCA_001067975.1	0	0	ST380	1	wzi203	KL2	-	-	-	GyrA-83Y	-	-	-	-	-	-	-	-	AmpH*;SHV-187*	-	-	-	-	-
GCA_001068335.1	0	0	ST380	1	wzi203	KL2	-	-	-	GyrA-83Y	-	-	-	-	-	-	-	-	AmpH*;SHV-187*	-	-	-	-	-
GCA_001076675.1	0	8	ST34	1	wzi96	KL38	-	-	-	-	-	-	-	-	-	-	-	-	AmpH*	-	-	-	-	SHV-26
GCA_001077215.1	0	0	ST380	0	wzi203	KL2	-	-	-	-	-	-	-	-	-	-	-	-	AmpH*;SHV-187*	-	-	-	-	-
GCA_001182385.1	0	0	ST512	12	wzi154	KL107	Aac6-Ib;AadA2*;Aph3-Ia*	-	-	ParC-80I;GyrA-83I	-	MphA	-	CatA1*	-	SulI	-	DfrA12	AmpH*;OXA-9*	KPC-3	-	-	SHV-11	TEM-54*
GCA_001182405.1	0	0	ST258	6	wzi29	KL106	Aac6-Ib;Aph3-Ia*	-	-	ParC-80I;GyrA-83I	-	-	-	-	-	-	-	-	AmpH*	KPC-2	SHV-12*	-	-	-
GCA_001182465.1	0	0	ST258	10	wzi154	KL107	Aac6-Ib;Aph3-Ia*	-	-	ParC-80I;GyrA-83I	-	MphA	-	CatA1*	-	-	-	DfrA12	AmpH*;OXA-9*	KPC-3	-	-	SHV-11	TEM-54*
GCA_001182485.1	0	0	ST258	11	wzi154	KL107	Aph3-Ia*;Aac6-Ib	-	-	ParC-80I;GyrA-83I	-	MphA	-	CatA1*	-	SulI?	-	DfrA12	AmpH*;OXA-9*	KPC-3	-	-	SHV-11	TEM-54*
GCA_001182505.1	0	0	ST258	11	wzi154	KL107	Aph3-Ia*;Aac6-Ib	-	-	ParC-80I;GyrA-83I	-	MphA	-	CatA1*	-	SulI	-	DfrA12	AmpH*;OXA-9*	KPC-3	-	-	SHV-11	TEM-54*
GCA_001182525.1	0	0	ST512	11	wzi154	KL107	Aph3-Ia*;AadA2*	-	-	ParC-80I;GyrA-83I	-	MphA	-	CatA1*	-	SulI?	-	DfrA12	AmpH*;OXA-9*	KPC-3	-	-	SHV-11	TEM-54*
GCA_001182565.1	0	0	ST512	11	wzi154	KL107	Aph3-Ia*;AadA2	-	-	ParC-80I;GyrA-83I	-	MphA	-	CatA1*	-	SulI	-	DfrA12	OXA-9*;AmpH*	KPC-3	-	-	SHV-11	TEM-54*
GCA_001182585.1	0	0	ST512	11	wzi154	KL107	Aph3-Ia*;AadA2*	-	-	ParC-80I;GyrA-83I	-	MphA	-	CatA1*	-	SulI	-	DfrA12	AmpH*;OXA-9*	KPC-3	-	-	SHV-11	TEM-54*
GCA_001182605.1	0	0	ST512	7	wzi154	KL107	AadA2	-	-	ParC-80I;GyrA-83I	-	-	-	-	-	SulI	-	-	AmpH*;OXA-9*	KPC-3	-	-	SHV-11	TEM-54*
GCA_001182625.1	0	0	ST512	10	wzi154	KL107	AadA2*;Aph3-Ia*	-	-	ParC-80I;GyrA-83I	-	-	-	CatA1*	-	SulI	-	DfrA12	AmpH*;OXA-9*	KPC-3	-	-	SHV-11	TEM-54*
GCA_001182645.1	0	0	ST512	10	wzi154	KL107	Aph3-Ia*;AadA2*	-	-	ParC-80I;GyrA-83I	-	MphA	-	CatA1*	-	SulI	-	DfrA12	AmpH*;OXA-9*	KPC-3	-	-	SHV-11	-
GCA_001182665.1	0	0	ST512	12	wzi154	KL107	AadA2*;Aph3-Ia*;Aac6-Ib	-	-	ParC-80I;GyrA-83I	-	MphA	-	CatA1*	-	SulI	-	DfrA12	AmpH*;OXA-9*	KPC-3	-	-	SHV-11	TEM-54*
GCA_001182685.1	0	0	ST512	8	wzi154	KL107	AadA2;Aac6-Ib	-	-	ParC-80I;GyrA-83I	-	-	-	-	-	SulI	-	-	AmpH*;OXA-9*	KPC-3	-	-	SHV-11	TEM-54*
GCA_001185665.1	0	1	ST309	6	wzi42	KL42	AadA1-pm*?;Aac6-Ib*	-	-	-	-	-	-	-	-	-	-	-	AmpH*;SHV-187*;OXA-9	KPC-3;KPC-3	-	-	-	TEM-54*;TEM-54*
GCA_001185675.1	0	3	ST258	18	wzi154	KL107	AadA2;Aac6-Ib;Aph3-Ia*;StrB;StrA*;AadA1-pm*?;Aac6-Ib	-	-	ParC-80I;GyrA-83I	-	MphA	-	CatA1*	-	SulI;SulII	-	DfrA14	AmpH*;OXA-9	KPC-3	SHV-12	-	SHV-11	TEM-54*
GCA_001185685.1	0	3	ST258	7	wzi154	KL107	Aac6-Ib	-	-	ParC-80I;GyrA-83I;GyrA-87N	-	-	-	CatA1*	-	-	-	-	AmpH*	KPC-3	-	-	SHV-11	-
GCA_001185695.1	1	4	ST258	16	wzi154	KL107	AadA2;StrB;Aph3-Ia*;StrA*;AadA1-pm*?;Aac6-Ib	-	-	ParC-80I;GyrA-83I	-	MphA?	-	CatA1*	-	SulI;SulII	-	DfrA14	AmpH*;OXA-9	KPC-3	SHV-12	-	-	TEM-54*
GCA_001185745.1	1	4	ST258	19	wzi154	KL107	Aac6-Ib;AadA2;StrB;StrA*;AadA1-pm*?;Aac6-Ib*;Aac6-Ib;Aac6-Ib	-	-	ParC-80I;GyrA-83I	-	-	-	CatA1*	-	SulI;SulII	-	DfrA12;DfrA14	AmpH*;OXA-9	KPC-3	SHV-12	-	SHV-11	TEM-54*
GCA_001185755.1	1	4	ST258	18	wzi154	KL107	Aph3-Ia*;AadA2*;StrB;StrA*;AadA1-pm*?;Aac6-Ib	-	-	ParC-80I;GyrA-83I	-	MphA	-	CatA1*	-	SulI;SulII	-	DfrA12;DfrA14	AmpH*;OXA-9	KPC-3	SHV-12*	-	SHV-11*	TEM-54*
GCA_001185765.1	0	5	ST258	18	wzi154	KL107	AadA2;Aac6-Ib;StrB;Aph3-Ia*;StrA*;AadA1-pm*?;Aac6-Ib	-	-	ParC-80I;GyrA-83I	-	MphA	-	CatA1*	-	SulI;SulII	-	DfrA14	AmpH*;OXA-9	KPC-3	SHV-12	-	SHV-11	TEM-54*
GCA_001185775.1	0	1	ST258	16	wzi154	KL107	StrB;StrA*;AadA2;AadA2;AadA1-pm*?;Aac6-Ib;Aac6-Ib	-	-	ParC-80I;GyrA-83I	-	-	-	-	-	SulI;SulII	-	DfrA14	AmpH*;OXA-9	KPC-3	-	-	SHV-11?	TEM-54*;TEM-54*
GCA_001185825.1	1	4	ST258	22	wzi154	KL107	Aac6-Ib*;AadA2;AadA2;StrB;Aph3-Ia*;StrA*;AadA2;AadA1-pm*?;Aac6-Ib;Aph3-Ia*	-	-	ParC-80I;GyrA-83I	-	MphA	-	CatA1*	-	SulI;SulI;SulI;SulII	-	-	AmpH*;OXA-9	KPC-3	TEM-168?;SHV-12	-	SHV-11	-
GCA_001185835.1	0	3	ST258	17	wzi154	KL107	AadA2;StrB;StrA*;AadA1-pm*?;Aac6-Ib	-	-	ParC-80I;GyrA-83I	-	MphA	-	CatA1*	-	SulI;SulII	-	DfrA12;DfrA14	AmpH*;OXA-9	KPC-3	SHV-12	-	SHV-11	TEM-54*
GCA_001185865.1	1	7	ST14	25	wzi2	KL2 (KL30)	Sat-2A;Aac3-IId*;AadA2*;ArmA;AphA6*;AadA1-pm*?;StrB*;StrA*	-	-	QnrB1?;ParC-80I;GyrA-83Y;GyrA-87G	-	MsrE;MphE*;EreA2*	-	CatB4;CatA1*;CmlA5	Arr2	SulI*;SulII	-	DfrA1;DfrA12	AmpH*;SHV-28*;OXA-1	NDM-1	CTX-M-15	-	-	-
GCA_001185895.1	0	3	ST258	17	wzi154	KL107	AadA2;AadA2;Aph3-Ia*;StrB;StrA*;AadA1-pm*?;Aac6-Ib	-	-	ParC-80I;GyrA-83I	-	MphA	-	CatA1*	-	SulI;SulII	-	DfrA14	AmpH*;OXA-9	KPC-3	-	-	SHV-11	TEM-54*
GCA_001185915.1	0	4	ST994-1LV	9	wzi50	KL15 (KL17,KL51,KL52)	AadA1-pm*?;Aac6-Ib*;AadA2	-	-	Qnr-A1	-	-	-	-	-	SulI	TetA*	-	AmpH*;OXA-9;CARB-3*?	KPC-2	SHV-27*	-	-	TEM-54*
GCA_001185925.1	0	2	ST258	24	wzi154	KL107	Aac6-Ib*;AadA2;StrB;Aph3-Ia*;StrA*;AadA2*;StrB;StrA*;AadA1-pm*?;Aac6-Ib	-	-	ParC-80I;GyrA-83I	-	MphA	-	CatA1*	-	SulI;SulI;SulII;SulII	-	DfrA14;DfrA12	AmpH*;OXA-9	KPC-3	SHV-12	-	SHV-11	TEM-54*
GCA_001185945.1	1	4	ST258	20	wzi154	KL107	Aph3-Ia*;AadA2;AadA2*;Aac6-Ib;StrB;StrA*;Aac6-Ib*	-	-	ParC-80I;GyrA-83I	-	MphA	-	CatA1*	-	SulI;SulI;SulII	-	DfrA12;DfrA14	AmpH*;OXA-9	KPC-3	SHV-12	-	SHV-11	TEM-54*
GCA_001185955.1	0	3	ST258	17	wzi154	KL107	Aph3-Ia*;AadA2;StrB;StrA*;AadA1-pm*?;Aac6-Ib	-	-	ParC-80I;GyrA-83I	-	MphA	-	CatA1*	-	SulI;SulII	-	DfrA14	AmpH*;OXA-9	KPC-3	SHV-12	-	SHV-11	TEM-54*
GCA_001185985.1	0	3	ST258	17	wzi154	KL107	AadA1-pm*?;Aac6-Ib;AadA2;StrB;StrA*;Aac6-Ib;Aph3-Ia*	-	-	ParC-80I;GyrA-83I	-	MphA	-	CatA1*	-	SulI;SulII	-	DfrA14	OXA-9;AmpH*	KPC-3	SHV-12	-	SHV-11	-
GCA_001186005.1	1	5	ST258	19	wzi154	KL107	Aph3-Ia*;AadA2;Aac6-Ib;StrB;StrA*;AadA1-pm*?;Aac6-Ib*	-	-	ParC-80I;GyrA-83I	-	MphA	-	CatA1*	-	SulI;SulII	-	DfrA12;DfrA14	AmpH*;OXA-9	KPC-3	SHV-12*	-	-	TEM-54*;TEM-54*
GCA_001186025.1	0	3	ST258	16	wzi154	KL107	AadA2;Aph3-Ia*;StrB;StrA*;AadA1-pm*?;Aac6-Ib	-	-	ParC-80I;GyrA-83I	-	MphA	-	CatA1*	-	SulI;SulII	-	DfrA14	AmpH*;OXA-9	KPC-3	SHV-12	-	-	TEM-54*
GCA_001186035.1	0	3	ST258	17	wzi154	KL107	AadA2;StrB;Aph3-Ia*;StrA*;AadA1-pm*?;Aac6-Ib;Aac6-Ib*	-	-	ParC-80I;GyrA-83I	-	MphA	-	CatA1*	-	SulI;SulII	-	DfrA14	AmpH*;OXA-9	KPC-3	SHV-12*	-	-	TEM-54*
GCA_001186065.1	0	1	ST11	12	wzi177	KL125 (KL114)	Aac3-IIa*	-	-	ParC-80I;GyrA-83I;GyrA-87Y	-	MphA	-	CatA2*;CatB4	-	-	TetA	-	AmpH*;OXA-1	KPC-3	CTX-M-15	-	SHV-11	TEM-30*
GCA_001238585.1	0	0	ST258	12	wzi29	KL106	Aac6-Ib;AadA2*;Aph3-Ia*	-	-	ParC-80I;GyrA-83I	-	MphA	-	CatA1*	-	SulI	-	DfrA12	AmpH*;OXA-9*	KPC-2	-	-	SHV-11?	TEM-54*?
GCA_001275285.1	0	3	ST258	12	wzi154	KL107	StrB;StrA*;Aac6-Ib*	-	-	ParC-80I;GyrA-83I;GyrA-87Y	-	-	-	CatA1*	-	SulII	-	DfrA14	AmpH*?;OXA-9	KPC-3	-	-	SHV-11	TEM-54*
GCA_001275295.1	0	8	ST258	17	wzi154	KL107	AadB;StrB;StrA*;Aac6-Ib;Aph3-Ia*	-	-	ParC-80I;GyrA-83I;GyrA-87Y	-	-	-	CatA1*	-	SulI;SulI;SulII	-	DfrA10;DfrA14	AmpH*?;OXA-9	KPC-3	-	-	SHV-11	TEM-54*
GCA_001275305.1	0	8	ST258	18	wzi154	KL107	AadB;StrB;StrA*;AadA1-pm*?;Aac6-Ib;Aph3-Ia*	-	-	ParC-80I;GyrA-83I;GyrA-87Y	-	-	-	CatA1*	-	SulI;SulI;SulII	-	DfrA10;DfrA14	AmpH*?;OXA-9	KPC-3	-	-	SHV-11	TEM-54*
GCA_001307175.1	1	6	ST14	16	wzi2	KL2 (KL30)	Sat-2A;AadA2*;ArmA;AphA6*	-	-	QnrB1?;ParC-80I;GyrA-83Y;GyrA-87G	-	MsrE;MphE*	-	CatB4	-	SulI	-	DfrA1;DfrA12	AmpH*;SHV-28*;OXA-1	NDM-1;OXA-181*	-	-	-	-
GCA_001312905.1	0	0	0	1	0	-	-	-	-	GyrA-83T	-	-	-	-	-	-	-	-	ORN1b	-	-	-	-	-
GCA_001316495.2	0	3	ST101	16	wzi137	KL17	ArmA;StrB*;StrA*;Aac3-IIa*	-	-	ParC-80I;GyrA-83Y;GyrA-87G	-	MsrE;MphE*	-	CatB4	-	SulI;SulII	TetD	DfrA14	SHV-28*;AmpH*;OXA-1	NDM-1	CTX-M-15?	-	-	-
GCA_001316565.3	0	2	ST101	19	wzi137	KL17	Aac3-IIa*;StrB*;StrA*;StrB*;StrA*;ArmA	-	-	ParC-80I;GyrA-83Y;GyrA-87G	-	MsrE;MphE*	-	CatB4	-	SulII;SulI;SulII	TetD	DfrA14	AmpH*;SHV-28*;OXA-1	NDM-1	CTX-M-15	-	-	-
GCA_001316645.2	0	3	ST101	15	wzi137	KL17	ArmA;StrB*;StrA*;Aac3-IIa*	-	-	ParC-80I;GyrA-83Y;GyrA-87G	-	MsrE;MphE*	-	CatB4	-	SulI;SulII	-	DfrA14	OXA-1?;SHV-28*;AmpH*	NDM-1	CTX-M-15?	-	-	-
GCA_001316695.2	0	3	ST101	12	wzi137	KL17	Aac6-Ib*?;AadA16*;Aac3-IIa	-	-	ParC-80I;GyrA-83Y;GyrA-87G	-	-	-	-	Arr3	SulI	-	DfrA27	AmpH*;SCO-1;SHV-28*	GES-5	CTX-M-15	-	-	TEM-30*
GCA_001316745.2	0	3	ST101	13	wzi137	KL17	Aac6-Ib*?;AadA16*;Aac3-IIa	-	-	ParC-80I;GyrA-83Y;GyrA-87G	-	-	-	-	Arr3	SulI	-	DfrA27	AmpH*;SCO-1	GES-5	SHV-12*;CTX-M-15	-	-	TEM-30*
GCA_001316765.2	0	5	ST2017	18	wzi137	KL17	Aac6-Ib*;RmtC;StrB;StrA*;Aac3-IIa*	-	-	ParC-80I;GyrA-83Y;GyrA-87G	-	-	-	CatB4;CatA2*	-	SulI*;SulII	TetD	DfrA1*;DfrA14	AmpH*;OXA-9;SHV-28*;OXA-1	NDM-1	CTX-M-15	-	-	TEM-54*
GCA_001316785.2	0	3	ST101	16	wzi137	KL17	ArmA;StrB*;StrA*;Aac3-IIa*	-	-	ParC-80I;GyrA-83Y;GyrA-87G	-	MsrE;MphE*	-	CatB4	-	SulI;SulII	TetD	DfrA14	AmpH*;SHV-28*;OXA-1	NDM-1	CTX-M-15?	-	-	-
GCA_001316845.2	0	4	ST323	11	wzi262	KL21	RmtC;StrB;StrA*;Aac3-IIa*	-	-	-	-	-	-	CatB4	-	SulI*;SulII	-	DfrA14	SHV-187*;OXA-1;AmpH*	NDM-1	CTX-M-15	-	-	TEM-30*
GCA_001316865.2	1	6	ST14	18	wzi2	KL2 (KL30)	Sat-2A;AadA1-pm*?;StrB*;StrA*	-	-	QnrB1?;ParC-80I;GyrA-83Y;GyrA-87G	-	EreA2*	-	CmlA5;CatB4	Arr2	SulI*;SulII	-	DfrA1;DfrA14	SHV-28*;AmpH*;OXA-1	OXA-181*	CTX-M-15	-	-	-
GCA_001316895.2	0	3	ST101	15	wzi137	KL17	Aac3-IIa*;StrB*;StrA*	-	-	ParC-80I;GyrA-83Y;GyrA-87G	-	MsrE;MphE*	-	CatB4	-	SulI;SulII	TetD	DfrA14	OXA-1;AmpH*;SHV-28*	NDM-1	CTX-M-15?	-	-	-
GCA_001316925.2	0	5	ST2017	18	wzi137	KL17	RmtC;StrB;StrA*;Aac3-IIa*;Aac6-Ib*	-	-	ParC-80I;GyrA-83Y;GyrA-87G	-	-	-	CatB4;CatA2*	-	SulII;SulI*	TetD	DfrA14;DfrA1*	AmpH*;SHV-28*;OXA-1;OXA-9	NDM-1	CTX-M-15	-	-	TEM-54*
GCA_001316945.3	0	4	ST2017	21	wzi137	KL17	RmtC;Aac3-IIa*;StrB*;AadA1-pm*?;AadA1-pm*?;StrA*;Aac6-Ib*	-	-	ParC-80I;GyrA-83Y;GyrA-87G	-	-	-	CatA2*;CatB4	-	SulI*;SulI;SulII	TetD	DfrA14;DfrA1*	AmpH*;SHV-28*;OXA-9;OXA-1	NDM-1	CTX-M-15	-	-	TEM-54*
GCA_001316955.2	0	1	ST101	12	wzi137	KL17	Aac6-Ib*?;AadA16*;Aac3-IIa	-	-	ParC-80I;GyrA-83Y;GyrA-87G	-	-	-	-	Arr3	SulI	-	DfrA27	AmpH*;SCO-1	GES-5	CTX-M-15	-	-	TEM-30*
GCA_001316985.2	0	3	ST101	16	wzi137	KL17	ArmA;StrB*;StrA*;Aac3-IIa*	-	-	ParC-80I;GyrA-83Y;GyrA-87G	-	MsrE;MphE*	-	CatB4	-	SulI;SulII	TetD	DfrA14	OXA-1?;SHV-28*;AmpH*	NDM-1	CTX-M-15?	-	-	-
GCA_001317005.2	0	1	ST101	12	wzi137	KL17	Aac3-IIa;Aac6-Ib*?;AadA16*	-	-	ParC-80I;GyrA-83Y;GyrA-87G	-	-	-	-	Arr3	SulI	-	DfrA27	SHV-28*;AmpH*;SCO-1	GES-5	CTX-M-15	-	-	TEM-30*
GCA_001317015.2	0	1	ST101	13	wzi137	KL17	AadA16*;Aac3-IIa;Aac6-Ib*?	-	-	ParC-80I;GyrA-83Y;GyrA-87G	-	-	-	-	Arr3	SulI	-	DfrA27	SCO-1;AmpH*	GES-5	CTX-M-15;SHV-12?	-	-	TEM-30*
GCA_001317035.2	0	3	ST101	12	wzi137	KL17	Aac6-Ib*?;AadA16*;Aac3-IIa	-	-	ParC-80I;GyrA-83Y;GyrA-87G	-	-	-	-	Arr3	SulI	-	DfrA27	AmpH*;SHV-28*;SCO-1	GES-5	CTX-M-15	-	-	TEM-30*
GCA_001317165.2	0	1	ST101	9	wzi137	KL17	Aac6-Ib*?;Aac3-IIa	-	-	Qnr-S1;ParC-80I;GyrA-83Y;GyrA-87G	-	-	-	-	-	-	-	-	SCO-1;SHV-28*;AmpH*	GES-5	CTX-M-15	-	-	TEM-30*
GCA_001317375.2	0	3	ST101	12	wzi137	KL17	Aac6-Ib*?;AadA16*;Aac3-IIa	-	-	ParC-80I;GyrA-83Y;GyrA-87G	-	-	-	-	Arr3	SulI	-	DfrA27	AmpH*;SCO-1	GES-5	CTX-M-15	-	-	TEM-30*
GCA_001399815.1	0	0	ST258	14	wzi29	KL106	Aac6-Ib;AadA2*;Aph3-Ia*	-	-	ParC-80I;GyrA-83I	-	MphA	-	CatA1*	-	SulI	-	DfrA12	AmpH*;OXA-9*	KPC-2	SHV-12;SHV-12;SHV-12	-	-	TEM-122*?
GCA_001404095.1	0	0	ST6	1	wzi7	KL7	-	-	-	-	-	-	-	-	-	-	-	-	AmpH*	-	-	-	-	SHV-26*
GCA_001441285.1	0	1	ST11	6	wzi323	KL62	Aac3-IIa	-	-	-	-	-	-	-	-	SulII;SulI	-	-	OXA-2;AmpH*	-	CTX-M-2	-	SHV-11	TEM-30
GCA_001441295.1	0	2	ST327	12	wzi39	KL39 (KL13)	AadA1-pm*?;Sat-2A;Aac3-IIa	-	-	ParC-80I;GyrA-83F;GyrA-87G	-	-	-	CatA1*	-	SulI	-	DfrA1	AmpH*	-	CTX-M-2;SHV-101*	-	-	TEM-30*
GCA_001455995.1	0	3	ST147	13	wzi64	KL64	RmtF;RmtF;AadA2*	-	-	QnrB1?;ParC-80I;GyrA-83I	-	-	-	-	Arr2	-	-	DfrA14;DfrA12	AmpH*;SHV-67*	OXA-181;OXA-181;OXA-181	CTX-M-15	-	-	-
GCA_001456055.3	0	5	ST278	11	wzi123	KL136	StrB;StrA*	-	-	QnrB1?;GyrA-87G	-	-	-	-	-	SulII	TetA	DfrA14	AmpH*	NDM-7	SHV-27;CTX-M-15	-	-	TEM-30*
GCA_001456095.3	0	4	ST278	10	wzi123	KL136	StrB;StrA*	-	-	QnrB1?;GyrA-87G	-	-	-	-	-	SulII	TetA	DfrA14	AmpH*	-	SHV-27;CTX-M-15	-	-	TEM-30*
GCA_001456135.1	0	6	ST941	13	wzi25	KL25	AadA1-pm*?;Aac6-Ib*;AadB;AadA1-pm*?;Aac6-Ib*	-	-	Qnr-A1	-	-	-	-	-	SulI;SulI	-	-	AmpH*;SHV-173*;OXA-9;OXA-9	KPC-2	SHV-30*	-	-	TEM-54*;TEM-54*;TEM-30*
GCA_001457255.1	0	3	ST1427	11	0	-	StrB;StrA*;Aac3-IIa*	-	-	QnrB1?;GyrA-83F	-	-	-	CatB4?	-	SulII	TetA	DfrA14	SHV-187*;AmpH*;OXA-1	-	CTX-M-15	-	-	TEM-30*
GCA_001457265.1	0	3	ST1427	11	0	-	Aac3-IIa*;StrB;StrA*	-	-	QnrB1?;GyrA-83F	-	-	-	CatB4?	-	SulII	TetA	DfrA14	SHV-187*;AmpH*;OXA-1	-	CTX-M-15	-	-	TEM-30*
GCA_001457275.1	0	2	ST1427	10	0	-	StrB;StrA*;Aac3-IIa*	-	-	QnrB1?	-	-	-	CatB4?	-	SulII	TetA	DfrA14	AmpH*;SHV-187*;OXA-1	-	CTX-M-15	-	-	TEM-30*
GCA_001457285.1	0	2	ST1427	10	0	-	StrB;StrA*;Aac3-IIa*	-	-	QnrB1?	-	-	-	CatB4?	-	SulII	TetA	DfrA14	SHV-187*;AmpH*;OXA-1	-	CTX-M-15	-	-	TEM-30*
GCA_001457335.1	0	3	ST1427	10	0	-	StrB;StrA*;Aac3-IIa*	-	-	QnrB1?	-	-	-	CatB4?	-	SulII	TetA	DfrA14	SHV-187*;OXA-1;AmpH*	-	CTX-M-15	-	-	TEM-30*
GCA_001460475.1	0	3	ST1427	10	0	-	StrB;StrA*;Aac3-IIa*	-	-	QnrB1?	-	-	-	CatB4?	-	SulII	TetA	DfrA14	AmpH*;SHV-187*;OXA-1	-	CTX-M-15	-	-	TEM-30*
GCA_001460495.1	0	3	ST1427	10	0	-	StrB;StrA*;Aac3-IIa*	-	-	QnrB1?	-	-	-	CatB4?	-	SulII	TetA	DfrA14	AmpH*;OXA-1;SHV-187*	-	CTX-M-15	-	-	TEM-30*
GCA_001460505.1	0	0	ST1782	6	wzi149	KL62	StrB;StrA*	-	-	-	-	-	-	-	-	SulII	-	DfrA14	SHV-187*;AmpH*	-	CTX-M-15	-	-	TEM-30*
GCA_001460565.1	0	3	ST1427	10	0	-	StrB;StrA*;Aac3-IIa*	-	-	QnrB1?	-	-	-	CatB4?	-	SulII	TetA	DfrA14	SHV-187*;AmpH*;OXA-1	-	CTX-M-15	-	-	TEM-30*
GCA_001460575.1	0	1	ST927	10	wzi177	KL125 (KL114)	StrB;StrA;Aac3-IId*	-	-	ParC-80I;GyrA-83I	-	-	-	CatA1*	-	SulII	TetD	DfrA5	AmpH*	-	SHV-13*	-	-	-
GCA_001460975.1	0	3	ST1427	10	0	-	Aac3-IIa*;StrB;StrA*	-	-	QnrB1?	-	-	-	CatB4?	-	SulII	TetA	DfrA14	AmpH*;OXA-1;SHV-187*	-	CTX-M-15	-	-	TEM-30*
GCA_001460985.1	0	3	ST1427	10	0	-	StrB;StrA*;Aac3-IIa*	-	-	QnrB1?	-	-	-	CatB4?	-	SulII	TetA	DfrA14	AmpH*;SHV-187*;OXA-1	-	CTX-M-15	-	-	TEM-30*
GCA_001462525.1	0	0	ST258	11	wzi29	KL106	Aac6-Ib;AadA2*;Aph3-Ia*	-	-	ParC-80I;GyrA-83I	-	MphA	-	CatA1*	-	SulI	-	DfrA12	OXA-9*;SHV-187*?;AmpH*	KPC-2	-	-	-	TEM-54*?
GCA_001462535.1	0	1	ST314-1LV	5	wzi108	KL118	-	-	-	Qnr-S1	-	-	-	-	-	-	-	DfrA14	AmpH*	VIM-1	SHV-12	-	-	TEM-30*
GCA_001462545.1	0	0	ST258	12	wzi29	KL106	Aac6-Ib;Aph3-Ia*;AadA2*	-	-	ParC-80I;GyrA-83I	-	MphA	-	CatA1*	-	SulI	-	DfrA12	AmpH*;OXA-9*	KPC-2	SHV-12	-	-	TEM-54*?
GCA_001462555.1	0	0	ST258	6	wzi29	KL106	Aac6-Ib	-	-	ParC-80I;GyrA-83I	-	-	-	-	-	-	-	-	AmpH*;OXA-9*	KPC-2	SHV-12	-	-	TEM-54*?
GCA_001462605.1	0	0	ST258	11	wzi29	KL106	Aph3-Ia*;AadA2*;Aac6-Ib	-	-	ParC-80I;GyrA-83I	-	MphA	-	CatA1*	-	SulI	-	DfrA12	AmpH*;OXA-9*;SHV-187*?	KPC-2	-	-	-	TEM-54*?
GCA_001462615.1	0	0	ST258	11	wzi29	KL106	Aac6-Ib;Aph3-Ia*;AadA2*	-	-	ParC-80I;GyrA-83I	-	MphA	-	CatA1*	-	SulI	-	DfrA12	AmpH*;SHV-187*?;OXA-9*	KPC-2	-	-	-	TEM-54*?
GCA_001462645.1	0	0	ST258	10	wzi29	KL106	AadA2*;Aph3-Ia*	-	-	ParC-80I;GyrA-83I	-	MphA	-	CatA1*	-	SulI	-	DfrA12	SHV-187*?;OXA-9*;AmpH*	KPC-2	-	-	-	TEM-54*
GCA_001462655.1	0	0	ST258	12	wzi29	KL106	Aph3-Ia*;Aac6-Ib;AadA2*	-	-	ParC-80I;GyrA-83I	-	MphA	-	CatA1*	-	SulI	-	DfrA12	AmpH*;OXA-9*	KPC-2	SHV-12	-	-	TEM-54*?
GCA_001462685.1	0	0	ST258	11	wzi29	KL106	Aac6-Ib;Aph3-Ia*;AadA2*	-	-	ParC-80I;GyrA-83I	-	MphA	-	CatA1*	-	SulI	-	DfrA12	AmpH*;SHV-187*?;OXA-9*	KPC-2	-	-	-	TEM-54*?
GCA_001462705.1	0	5	ST461	2	0	-	-	-	-	-	-	-	-	-	-	-	-	-	OXA-9*;AmpH*;SHV-187*	KPC-2	-	-	-	TEM-54*
GCA_001462735.1	0	6	ST11	21	wzi24	KL24 (KL54,KL55)	Aph3-Ia*;AadA2*;ArmA;Aac3-IIa*;AadA1-pm*?;Aac6-Ib*?;AphA6*	-	-	Qnr-S1;ParC-80I;GyrA-83F;GyrA-87A	-	MsrE;MphE*	-	CatB4?	-	SulI	TetA	DfrA12	AmpH*;OXA-9;OXA-1	NDM-1	CTX-M-15	-	SHV-11	TEM-54*
GCA_001462765.1	0	0	ST258	12	wzi29	KL106	Aph3-Ia*;AadA2*;Aac6-Ib	-	-	ParC-80I;GyrA-83I	-	MphA	-	CatA1*	-	SulI	-	DfrA12	OXA-9*;AmpH*	KPC-2	SHV-12	-	-	TEM-54*?
GCA_001462785.1	0	1	ST258	6	wzi29	KL106	Aac6-Ib	-	-	ParC-80I;GyrA-83I	-	-	-	-	-	-	-	-	AmpH*;OXA-9*	KPC-2	SHV-12	-	-	TEM-54*?
GCA_001462795.1	0	1	ST258	12	wzi154	KL107	Aph3-Ia*;AadA2*;AadA1-pm*?	-	-	ParC-80I;GyrA-83I;GyrA-87N	-	MphA	-	CatA1*	-	SulI	-	DfrA12	AmpH*;OXA-9	KPC-3	SHV-12	-	-	-
GCA_001462825.1	0	1	ST147	10	wzi64	KL64	StrB;StrA;Aph3-Ia*;AadA1-pm*?	-	-	ParC-80I;GyrA-83I	-	MphA	-	-	-	SulI	-	DfrA1*	AmpH*;SHV-67*	VIM-27	-	-	-	-
GCA_001462845.1	0	1	ST147	5	wzi64	KL64	AadA1-pm*?	-	-	ParC-80I;GyrA-83I	-	-	-	-	-	-	-	DfrA1*	AmpH*;SHV-67*	VIM-27	-	-	-	-
GCA_001462865.1	0	0	ST258	9	wzi29	KL106	AadA2*;Aac6-Ib	-	-	ParC-80I;GyrA-83I	-	MphA	-	CatA1*	-	-	-	DfrA12	AmpH*	KPC-2	-	-	SHV-11	-
GCA_001462885.1	0	4	ST525	12	wzi45	KL45	RmtC;Aac3-IIa*	-	-	ParC-80I;GyrA-83I	-	-	-	CatB4	-	SulI*	TetD;TetA	-	OXA-1;SHV-187*;AmpH*	NDM-1;OXA-181	CTX-M-15	-	-	TEM-30*
GCA_001462905.1	0	3	ST405	12	wzi143	KL151	Aac3-IIa*;StrB;StrA*	-	-	QnrB1?	-	-	-	CatB4*?	-	SulII	TetA	DfrA14	OXA-1;AmpH*	OXA-48	CTX-M-15	-	SHV-76	TEM-30*
GCA_001462965.1	0	1	ST11	13	wzi24	KL24 (KL54,KL55)	StrB;StrA*	-	-	QnrB1;ParC-80I;GyrA-83F;GyrA-87A	-	-	-	CatB4;CatA2*	-	SulII	-	-	OXA-1;AmpH*	OXA-245	CTX-M-15	-	SHV-11	TEM-30*
GCA_001463055.1	0	0	ST258	11	wzi29	KL106	Aph3-Ia*;AadA2*;Aac6-Ib	-	-	ParC-80I;GyrA-83I	-	MphA	-	CatA1*	-	SulI	-	DfrA12	AmpH*;SHV-187*?;OXA-9*	KPC-2	-	-	-	TEM-122*?
GCA_001463085.1	0	2	ST147	16	wzi14	KL14	StrB;StrA*;RmtC;Aac3-IIa*;Aac6-Ib*?	-	-	QnrB1?;ParC-80I;GyrA-83I	-	-	-	CatB4?	-	SulII;SulI	TetA	DfrA14	AmpH*;SHV-67*;CMY-6;OXA-1	NDM-1	CTX-M-15	-	-	TEM-30*
GCA_001463105.1	0	5	ST340	13	wzi50	KL15 (KL17,KL51,KL52)	Aph3-Ia*;AphA6*	-	-	QnrB5*;ParC-80I;GyrA-83I	-	-	-	CmlA1*	-	SulIII;SulI	TetD	DfrA12	AmpH*	KPC-2	-	-	SHV-11	TEM-30*
GCA_001463125.1	0	6	ST11	18	wzi14	KL14	RmtC;Aac3-IIa*;Aac6-Ib*?;StrB*;StrA*;AphA6*	-	-	Qnr-S1;ParC-80I;GyrA-83I	-	MphA	-	CatA1*;CatB4?	-	SulI;SulII	-	DfrA14	CMY-6;AmpH*;OXA-1	NDM-1	CTX-M-15	-	SHV-11	-
GCA_001463165.1	1	1	ST14	6	wzi2	KL2 (KL30)	Sat-2A	-	-	ParC-80I;GyrA-83Y;GyrA-87G	-	-	-	CatB4	-	-	-	DfrA1	AmpH*;SHV-28*;OXA-1	-	-	-	-	-
GCA_001463215.1	0	0	ST336	9	wzi141	KL25	StrB;StrA*	-	-	QnrB1?	-	-	-	CatB4?	-	SulII*	-	DfrA14	AmpH*;SHV-187*;OXA-1	NDM-7	CTX-M-15	-	-	TEM-30*
GCA_001463285.1	0	0	ST258	7	wzi154	KL107	AadA2;Aac6-Ib	-	-	ParC-80I;GyrA-83I	-	-	-	-	-	SulI	-	-	AmpH*	KPC-3	-	-	SHV-11	-
GCA_001463295.1	0	0	ST187	1	wzi10	KL10	-	-	-	-	-	-	-	-	-	-	-	-	SHV-187*;AmpH*	OXA-48	-	-	-	-
GCA_001463415.1	0	0	ST258	6	wzi29	KL106	Aac6-Ib	-	-	ParC-80I;GyrA-83I	-	-	-	-	-	-	-	-	OXA-9*;AmpH*	KPC-2	SHV-12	-	-	TEM-54*?
GCA_001463445.1	0	1	ST37	5	wzi96	KL38	RmtC;Aac6-Ib*?	-	-	-	-	-	-	-	-	SulI	-	-	AmpH*;CMY-6	NDM-1	-	-	SHV-77*	-
GCA_001463475.1	0	3	ST14	9	wzi2	KL2 (KL30)	StrB;StrA*	-	-	QnrB1?	-	-	-	-	-	SulII	TetA	DfrA14	SHV-28*;AmpH*	OXA-162	CTX-M-15	-	-	TEM-30*
GCA_001463525.1	1	6	ST855	13	wzi100	KL10	AadA2;StrB;StrA;AadA1-pm*?;Aac6-Ib	-	-	QnrB5*;ParC-80I;GyrA-83I	-	-	-	-	-	SulI	TetB*	-	AmpH*;OXA-9	KPC-2	-	-	SHV-77*	TEM-54*
GCA_001463555.1	0	6	ST17	18	wzi141	KL25	Aph3''Ia*?;AadA2;StrB*;StrA*;Aph2-Ib*;Aac6-Im	-	-	GyrA-83Y	-	MphA	-	CatB3*;CatA2*	Arr3	SulII;SulI	TetD	DfrA5;DfrA14	AmpH*;SHV-187*?;OXA-1	NDM-1	-	-	-	TEM-30*
GCA_001463605.1	0	0	ST11	8	wzi24	KL24 (KL54,KL55)	-	-	-	QnrB1;ParC-80I;GyrA-83F;GyrA-87A	-	-	-	CatB4;CatA2*	-	-	-	-	OXA-1;AmpH*	OXA-245	-	-	SHV-11	-
GCA_001463615.1	0	2	ST101	22	wzi137	KL17	StrB;StrA*;AadA1-pm*?;Aac6-Ib?;Aac3-IIa*;AphA6*	-	-	Qnr-S1;ParC-80I;GyrA-83Y;GyrA-87G	-	EreB;EreA2	-	CatA1*;CatB4*?	Arr2	SulII;SulI	TetA*?	DfrA5	SHV-28*;OXA-9*;OXA-1;AmpH*	NDM-1	CTX-M-15	-	-	TEM-30*
GCA_001463665.1	0	1	ST17	12	wzi141	KL25	StrB;StrA*;AphA6*;AadA1-pm*?;Aac6-Ib	-	-	Qnr-S1;QnrB1?	-	-	-	-	-	SulII	-	DfrA14	SHV-187*;AmpH*;OXA-9*	NDM-1	CTX-M-15	-	-	TEM-30*
GCA_001471625.2	0	0	ST258	13	wzi29	KL106	AadA2*;Aac6-Ib;Aac6-Ib	-	-	ParC-80I;GyrA-83I	-	MphA	-	CatA1*	-	SulI	-	DfrA12	SHV-187*;OXA-9*;AmpH*	KPC-2;KPC-2?	-	-	SHV-11	TEM-54*
GCA_001471835.2	1	5	ST258	16	wzi29	KL106	Aph4-Ia;AadA2*;AadA2*;Aac3-Iva?;Aac6-Ib;Aac6-Ib	-	-	ParC-80I;GyrA-83I	-	MphA	-	-	-	SulI;SulI;SulIII	-	DfrA12;DfrA12	SHV-187*;AmpH*	KPC-2	-	-	SHV-11	-
GCA_001482345.1	0	2	ST111	0	wzi350	KL113	-	-	-	-	-	-	-	-	-	-	-	-	AmpH*;SHV-187*	-	-	-	-	-
GCA_001482605.1	0	3	ST16	20	wzi50	KL15 (KL17,KL51,KL52)	AadA2*;Aph3-Ia*;StrB;StrA*	-	-	QnrB1?;ParC-84K;GyrA-83F;GyrA-87N	-	MphA	-	CatB4?;CatA2*	-	SulI;SulII	TetA	DfrA12;DfrA14	OXA-1?;AmpH*	NDM-5	CTX-M-15	-	-	SHV-26*;TEM-30*
GCA_001482645.1	0	2	ST35	11	wzi37	KL22/KL37	AadA1-pm*;StrB;StrA;AadA2;Aac6-IIc*	-	-	Qnr-A1*	-	EreA2?	-	-	-	SulII;SulI	-	DfrA19*	AmpH*;SHV-187*;OXA-10	-	-	-	-	TEM-30*
GCA_001483005.1	0	6	ST258	15	wzi154	KL107	StrB;StrA*;AadA2*;AadA1-pm*?;Aac6-Ib	-	-	ParC-80I;GyrA-83I	-	-	-	CatA1*	-	SulII;SulI	-	DfrA14;DfrA12	AmpH*;OXA-9	KPC-3	SHV-12	-	-	TEM-54*
GCA_001483055.1	0	0	ST14	3	wzi16	KL16 (KL143)	AadA1-pm*?	-	-	-	-	-	-	-	-	SulI	-	DfrA1*	SHV-28*;AmpH*	-	-	-	-	-
GCA_001510995.1	0	0	ST258	12	wzi29	KL106	AadA2*;Aac6-Ib;Aph3-Ia*	-	-	ParC-80I;GyrA-83I	-	MphA	-	CatA1*	-	SulI	-	DfrA12	AmpH*;OXA-9*	KPC-2	SHV-12	-	-	TEM-54*?
GCA_001511015.1	0	1	ST147	3	wzi64	KL64	-	-	-	ParC-80I;GyrA-83I	-	-	-	-	-	-	-	-	AmpH*;SHV-67*	KPC-2	-	-	-	-
GCA_001511035.1	0	0	ST258	12	wzi29	KL106	AadA2*;Aac6-Ib;Aph3-Ia*	-	-	ParC-80I;GyrA-83I	-	MphA	-	CatA1*	-	SulI	-	DfrA12	AmpH*;OXA-9*	KPC-2	SHV-12	-	-	TEM-54*?
GCA_001511055.1	0	0	ST258	12	wzi29	KL106	AadA2*;Aac6-Ib;Aph3-Ia*	-	-	ParC-80I;GyrA-83I	-	MphA	-	CatA1*	-	SulI	-	DfrA12	AmpH*;OXA-9*	KPC-2	SHV-12	-	-	TEM-54*?
GCA_001511095.1	0	0	ST258	7	wzi29	KL106	Aac6-Ib;Aph3-Ia*	-	-	ParC-80I;GyrA-83I	-	-	-	-	-	-	-	-	AmpH*;OXA-9*	KPC-2	-	-	SHV-11	TEM-54*?
GCA_001511115.1	0	0	ST258	12	wzi29	KL106	AadA2*;Aac6-Ib;Aph3-Ia*	-	-	ParC-80I;GyrA-83I	-	MphA	-	CatA1*	-	SulI	-	DfrA12	AmpH*;OXA-9*	KPC-2	SHV-12	-	-	TEM-54*?
GCA_001511135.1	0	0	ST258	12	wzi29	KL106	Aph3-Ia*;Aac6-Ib;AadA2*	-	-	ParC-80I;GyrA-83I	-	MphA	-	CatA1*	-	SulI	-	DfrA12	AmpH*;OXA-9*	KPC-2	SHV-12	-	-	TEM-54*?
GCA_001511155.1	0	0	ST258	12	wzi29	KL106	AadA2*;Aac6-Ib;Aph3-Ia*	-	-	ParC-80I;GyrA-83I	-	MphA	-	CatA1*	-	SulI	-	DfrA12	AmpH*;OXA-9*	KPC-2	SHV-12	-	-	TEM-54*?
GCA_001511175.1	0	0	ST258	12	wzi29	KL106	Aac6-Ib;AadA2*;Aph3-Ia*	-	-	ParC-80I;GyrA-83I	-	MphA	-	CatA1*	-	SulI	-	DfrA12	AmpH*;OXA-9*	KPC-2	SHV-12	-	-	TEM-54*?
GCA_001511215.1	0	0	ST258	10	wzi29	KL106	AadA2*;Aac6-Ib	-	-	ParC-80I;GyrA-83I	-	-	-	CatA1*	-	SulI	-	DfrA12	AmpH*;OXA-9*	KPC-2	SHV-12	-	-	TEM-54*?
GCA_001511255.1	0	0	ST258	12	wzi29	KL106	AadA2*;Aac6-Ib;Aph3-Ia*	-	-	ParC-80I;GyrA-83I	-	MphA	-	CatA1*	-	SulI	-	DfrA12	AmpH*;OXA-9*	KPC-2	SHV-12	-	-	TEM-54*?
GCA_001511275.1	0	0	ST258	12	wzi29	KL106	AadA2*;Aac6-Ib;Aph3-Ia*	-	-	ParC-80I;GyrA-83I	-	MphA	-	CatA1*	-	SulI	-	DfrA12	AmpH*;OXA-9*	KPC-2	SHV-12	-	-	TEM-54*?
GCA_001511295.1	0	0	ST258	8	wzi29	KL106	Aac6-Ib;Aph3-Ia*	-	-	ParC-80I;GyrA-83I	-	-	-	CatA1*	-	-	-	-	AmpH*;OXA-9*	KPC-2	SHV-12	-	-	TEM-54*?
GCA_001511315.1	0	0	ST258	12	wzi29	KL106	Aac6-Ib;AadA2*;Aph3-Ia*	-	-	ParC-80I;GyrA-83I	-	MphA	-	CatA1*	-	SulI	-	DfrA12	AmpH*;OXA-9*	KPC-2	SHV-12	-	-	TEM-54*
GCA_001511335.1	0	0	ST258	12	wzi29	KL106	Aac6-Ib;AadA2*;Aph3-Ia*	-	-	ParC-80I;GyrA-83I	-	MphA	-	CatA1*	-	SulI	-	DfrA12	AmpH*;OXA-9*	KPC-2	SHV-12	-	-	TEM-54*?
GCA_001511355.1	0	0	ST258	7	wzi29	KL106	Aph3-Ia*;Aac6-Ib	-	-	ParC-80I;GyrA-83I	-	MphA	-	-	-	-	-	-	AmpH*;SHV-187*?;OXA-9*	KPC-2	-	-	-	TEM-54*?
GCA_001511375.1	0	0	ST258	12	wzi29	KL106	AadA2*;Aac6-Ib;Aph3-Ia*	-	-	ParC-80I;GyrA-83I	-	MphA	-	CatA1*	-	SulI	-	DfrA12	AmpH*;OXA-9*	KPC-2	-	-	SHV-11	TEM-54*?
GCA_001511395.1	0	0	ST258	12	wzi29	KL106	Aac6-Ib;AadA2*;Aph3-Ia*	-	-	ParC-80I;GyrA-83I	-	MphA	-	CatA1*	-	SulI	-	DfrA12	AmpH*;OXA-9*	KPC-2	-	-	SHV-11	TEM-54*?
GCA_001511415.1	0	0	ST258	12	wzi29	KL106	AadA2*;Aac6-Ib;Aph3-Ia*	-	-	ParC-80I;GyrA-83I	-	MphA	-	CatA1*	-	SulI	-	DfrA12	AmpH*;OXA-9*	KPC-2	SHV-12	-	-	TEM-54*?
GCA_001511435.1	0	0	ST258	12	wzi29	KL106	AadA2*;Aac6-Ib;Aph3-Ia*	-	-	ParC-80I;GyrA-83I	-	MphA	-	CatA1*	-	SulI	-	DfrA12	AmpH*;OXA-9*	KPC-2	SHV-12	-	-	TEM-54*?
GCA_001511455.1	0	0	ST258	12	wzi29	KL106	AadA2*;Aac6-Ib;Aph3-Ia*	-	-	ParC-80I;GyrA-83I	-	MphA	-	CatA1*	-	SulI	-	DfrA12	AmpH*;OXA-9*	KPC-2	SHV-12	-	-	TEM-54*?
GCA_001511475.1	0	0	ST258	12	wzi29	KL106	Aac6-Ib;AadA2*;Aph3-Ia*	-	-	ParC-80I;GyrA-83I	-	MphA	-	CatA1*	-	SulI	-	DfrA12	AmpH*;OXA-9*	KPC-2	SHV-12	-	-	TEM-54*?
GCA_001511495.1	0	0	ST258	12	wzi29	KL106	Aac6-Ib;Aph3-Ia*;AadA2*?	-	-	ParC-80I;GyrA-83I	-	MphA	-	CatA1*	-	SulI*	-	DfrA12	AmpH*;OXA-9*	KPC-2	SHV-12	-	-	TEM-54*
GCA_001511535.1	0	0	ST258	6	wzi29	KL106	Aac6-Ib	-	-	ParC-80I;GyrA-83I	-	-	-	-	-	-	-	-	AmpH*;OXA-9*	KPC-2	-	-	SHV-11	TEM-54*?
GCA_001511555.1	0	0	ST258	12	wzi29	KL106	AadA2*;Aph3-Ia*;Aac6-Ib	-	-	ParC-80I;GyrA-83I	-	MphA	-	CatA1*	-	SulI	-	DfrA12	AmpH*;OXA-9*	KPC-2	-	-	SHV-11	TEM-54*?
GCA_001511575.1	0	0	ST258	11	wzi29	KL106	Aac6-Ib;AadA2*;Aph3-Ia*	-	-	ParC-80I;GyrA-83I	-	MphA	-	CatA1*	-	SulI	-	DfrA12	OXA-9*;AmpH*;SHV-187*?	KPC-2	-	-	-	TEM-54*?
GCA_001511595.1	0	0	ST258	12	wzi29	KL106	Aac6-Ib;AadA2*;Aph3-Ia*	-	-	ParC-80I;GyrA-83I	-	MphA	-	CatA1*	-	SulI	-	DfrA12	AmpH*;OXA-9*	KPC-2	-	-	SHV-11	TEM-54*?
GCA_001511635.1	0	0	ST258	12	wzi29	KL106	Aac6-Ib;AadA2*;Aph3-Ia*	-	-	ParC-80I;GyrA-83I	-	MphA	-	CatA1*	-	SulI	-	DfrA12	AmpH*;OXA-9*	KPC-2	-	-	SHV-11	TEM-54*?
GCA_001511675.1	0	0	ST258	12	wzi29	KL106	Aac6-Ib;AadA2*;Aph3-Ia*	-	-	ParC-80I;GyrA-83I	-	MphA	-	CatA1*	-	SulI	-	DfrA12	AmpH*;OXA-9*	KPC-2	SHV-12	-	-	TEM-54*?
GCA_001511695.1	0	0	ST258	6	wzi29	KL106	Aac6-Ib	-	-	ParC-80I;GyrA-83I	-	-	-	-	-	-	-	-	AmpH*;OXA-9*	KPC-2	SHV-12	-	-	TEM-54*?
GCA_001511715.1	0	0	ST258	10	wzi29	KL106	AadA2*;Aac6-Ib;Aph3-Ia*	-	-	ParC-80I;GyrA-83I	-	MphA	-	CatA1*	-	SulI	-	DfrA12	AmpH*;SHV-187*?	KPC-2	-	-	-	-
GCA_001511735.1	0	0	ST258	12	wzi29	KL106	AadA2*;Aac6-Ib;Aph3-Ia*	-	-	ParC-80I;GyrA-83I	-	MphA	-	CatA1*	-	SulI	-	DfrA12	AmpH*;OXA-9*	KPC-2	SHV-12	-	-	TEM-54*?
GCA_001517715.1	0	0	ST258	12	wzi29	KL106	Aph3-Ia*;AadA2*;Aac6-Ib	-	-	ParC-80I;GyrA-83I	-	MphA	-	CatA1*	-	SulI	-	DfrA12	OXA-9*;AmpH*	KPC-2	SHV-12	-	-	TEM-54*?
GCA_001517725.1	0	0	ST258	12	wzi29	KL106	Aph3-Ia*;AadA2*;Aac6-Ib	-	-	ParC-80I;GyrA-83I	-	MphA	-	CatA1*	-	SulI	-	DfrA12	OXA-9*;AmpH*	KPC-2	SHV-12	-	-	TEM-54*?
GCA_001517735.1	0	0	ST258	12	wzi29	KL106	Aph3-Ia*;Aac6-Ib;AadA2*	-	-	ParC-80I;GyrA-83I	-	MphA	-	CatA1*	-	SulI	-	DfrA12	OXA-9*;AmpH*	KPC-2	SHV-12	-	-	TEM-54*?
GCA_001517745.1	0	0	ST258	12	wzi29	KL106	Aph3-Ia*;AadA2*;Aac6-Ib	-	-	ParC-80I;GyrA-83I	-	MphA	-	CatA1*	-	SulI	-	DfrA12	AmpH*;OXA-9*	KPC-2	SHV-12	-	-	TEM-54*?
GCA_001517795.1	0	0	ST258	12	wzi29	KL106	Aac6-Ib;Aph3-Ia*;AadA2*	-	-	ParC-80I;GyrA-83I	-	MphA	-	CatA1*	-	SulI	-	DfrA12	OXA-9*;AmpH*	KPC-2	SHV-12	-	-	TEM-54*?
GCA_001517805.1	0	0	ST258	12	wzi29	KL106	Aph3-Ia*;AadA2*;Aac6-Ib	-	-	ParC-80I;GyrA-83I	-	MphA	-	CatA1*	-	SulI	-	DfrA12	OXA-9*;AmpH*	KPC-2	SHV-12	-	-	TEM-54*
GCA_001517955.1	0	0	ST258	12	wzi29	KL106	Aph3-Ia*;AadA2*;Aac6-Ib	-	-	ParC-80I;GyrA-83I	-	MphA	-	CatA1*	-	SulI	-	DfrA12	AmpH*;OXA-9*	KPC-2	SHV-12	-	-	TEM-54*
GCA_001521895.1	0	0	ST14	4	wzi2	KL2 (KL30)	AadA2*	-	-	-	-	-	-	-	-	-	-	DfrA12	AmpH*;SHV-28*	NDM-5	CTX-M-15	-	-	-
GCA_001529935.1	0	0	ST23	0	wzi1	KL1	-	-	-	-	-	-	-	-	-	-	-	-	AmpH;SHV-190*	-	-	-	-	-
GCA_001530015.1	0	0	ST374	0	wzi408	KL2	-	-	-	-	-	-	-	-	-	-	-	-	AmpH*;SHV-187*	-	-	-	-	-
GCA_001534855.2	0	6	ST359	0	wzi236	KL10	-	-	-	-	-	-	-	-	-	-	-	-	AmpH*;SHV-187*	-	-	-	-	-
GCA_001546515.1	0	0	ST29	0	wzi85	KL30	-	-	-	-	-	-	-	-	-	-	-	-	AmpH*;SHV-187	-	-	-	-	-
GCA_001548315.1	0	0	0	0	0	-	-	-	-	-	-	-	-	-	-	-	-	-	AmpH*;LEN-24*	-	-	-	-	-
GCA_001548535.1	0	3	ST11	14	wzi14	KL14	StrB;StrA*;AadA1-pm*?;Aac6-Ib	-	-	QnrB1?;ParC-80I;GyrA-83I	-	-	-	-	-	SulII	-	DfrA14	AmpH*;OXA-9*	-	CTX-M-15?;SHV-12*;SHV-12	-	-	TEM-30*;TEM-54*
GCA_001549995.1	0	1	ST29	10	wzi115	KL54	StrB*;StrA*;AadA1-pm*	-	-	Qnr-S1	-	-	-	CmlA5;FloR	Arr2	SulII	TetA*	DfrA14	LAP-2;SHV-187;AmpH*;OXA-10	-	-	-	-	-
GCA_001557575.1	0	0	ST37	11	wzi50	KL15 (KL17,KL51,KL52)	Aac3-IId*;Aph3-Ia*;AadA5	-	-	Qnr-S1	-	MphA	-	CatA1*	-	SulI	TetD	DfrA17	AmpH*;SHV-187*	-	CTX-M-14	-	-	TEM-30*
GCA_001566595.1	0	1	ST307	10	wzi173	KL102 (KL149,KL155)	StrB;StrA*;Aac3-IIa*	-	-	QnrB1?;ParC-80I;GyrA-83I	-	-	-	-	-	SulII	-	DfrA14	AmpH*;SHV-28*;OXA-1;OXA-9*	KPC-3	CTX-M-15?	-	-	-
GCA_001590945.1	0	0	ST3	0	wzi3	KL3	-	-	-	-	-	-	-	-	-	-	-	-	AmpH*;SHV-187*	-	-	-	-	-
GCA_001596905.1	0	2	ST15	13	wzi24	KL24 (KL54,KL55)	StrB;StrA*;Aac3-IIa*	-	-	QnrB1?;ParC-80I;GyrA-83F;GyrA-87A	-	-	-	CatB4	-	SulII	TetA	DfrA14	OXA-1;SHV-28*;AmpH*	-	CTX-M-15	-	-	TEM-30*
GCA_001596915.1	0	3	ST15	13	wzi24	KL24 (KL54,KL55)	StrB;StrA*;Aac3-IIa*	-	-	QnrB1?;ParC-80I;GyrA-83F;GyrA-87A	-	-	-	CatB4?	-	SulII	TetA	DfrA14	OXA-1;AmpH*;SHV-28*?	-	CTX-M-15	-	-	TEM-30*
GCA_001596925.1	0	3	ST15	13	wzi24	KL24 (KL54,KL55)	StrB;StrA*;Aac3-IIa*	-	-	QnrB1?;ParC-80I;GyrA-83F;GyrA-87A	-	-	-	CatB4	-	SulII	TetA	DfrA14	AmpH*;SHV-28*;OXA-1	-	CTX-M-15	-	-	TEM-30*
GCA_001596935.1	0	3	ST15	13	wzi24	KL24 (KL54,KL55)	StrB;StrA*;Aac3-IIa*	-	-	QnrB1?;ParC-80I;GyrA-83F;GyrA-87A	-	-	-	CatB4	-	SulII	TetA	DfrA14	AmpH*;SHV-28*;OXA-1	-	CTX-M-15	-	-	TEM-30*
GCA_001596985.1	0	3	ST15	13	wzi24	KL24 (KL54,KL55)	StrB;StrA*;Aac3-IIa*	-	-	QnrB1?;ParC-80I;GyrA-83F;GyrA-87A	-	-	-	CatB4?	-	SulII	TetA	DfrA14	AmpH*;SHV-28*;OXA-1	-	CTX-M-15	-	-	TEM-30*
GCA_001596995.1	0	2	ST15	13	wzi24	KL24 (KL54,KL55)	Aac3-IIa*;StrB;StrA*	-	-	QnrB1?;ParC-80I;GyrA-83F;GyrA-87A	-	-	-	CatB4?	-	SulII	TetA	DfrA14	OXA-1;AmpH*;SHV-28*	-	CTX-M-15	-	-	TEM-30*
GCA_001597015.1	0	1	ST15	12	wzi93	KL112	StrB;StrA*;Aac3-IIa*	-	-	ParC-80I;GyrA-83F;GyrA-87A	-	-	-	CatB4?	-	SulII	TetD	DfrA14	SHV-28*;AmpH*;OXA-1?	-	CTX-M-15	-	-	TEM-30*
GCA_001597035.1	0	3	ST163	11	wzi393	KL?	AadA1-pm*?;Aac3-IIa;StrB	-	-	Qnr-S1	-	-	-	CatA1*;CatB4?	-	SulI*;SulII	-	DfrA15b*	SHV-36;AmpH*;SCO-1;OXA-1	-	CTX-M-15	-	-	TEM-30*
GCA_001597065.1	0	0	ST437	15	wzi109	KL36	Aph3-Ia*;Aac3-IIa*;AadA1-pm*?	-	-	QnrB1;ParC-80I;GyrA-83I	-	MphA;EreA2*	-	CmlA5;CatB4?	Arr2	SulI*	-	-	OXA-9*;AmpH*;OXA-1	-	CTX-M-15	-	SHV-11	TEM-30*
GCA_001597075.1	0	3	ST307	11	wzi173	KL102 (KL149,KL155)	Aac3-IIa*;StrB;StrA*	-	-	QnrB1?;ParC-80I;GyrA-83I	-	-	-	CatB4?	-	SulII	-	DfrA14	SHV-28*;AmpH*;OXA-1	-	CTX-M-15	-	-	TEM-30*
GCA_001597095.1	0	3	ST15	13	wzi24	KL24 (KL54,KL55)	StrB;StrA*;Aac3-IIa*	-	-	QnrB1?;ParC-80I;GyrA-83F;GyrA-87A	-	-	-	CatB4	-	SulII	TetA	DfrA14	AmpH*;SHV-28*;OXA-1	-	CTX-M-15	-	-	TEM-30*
GCA_001597115.1	0	3	ST15	13	wzi24	KL24 (KL54,KL55)	StrB;StrA*;Aac3-IIa*	-	-	QnrB1?;ParC-80I;GyrA-83F;GyrA-87A	-	-	-	CatB4	-	SulII	TetA	DfrA14	AmpH*;SHV-28*;OXA-1	-	CTX-M-15	-	-	TEM-30*
GCA_001597145.1	0	3	ST15	13	wzi24	KL24 (KL54,KL55)	Aac3-IIa*;StrB;StrA*	-	-	QnrB1?;ParC-80I;GyrA-83F;GyrA-87A	-	-	-	CatB4	-	SulII	TetA	DfrA14	SHV-28*;OXA-1;AmpH*	-	CTX-M-15	-	-	TEM-30*
GCA_001597165.1	0	3	ST15	13	wzi24	KL24 (KL54,KL55)	Aac3-IIa*;StrB;StrA*	-	-	QnrB1?;ParC-80I;GyrA-83F;GyrA-87A	-	-	-	CatB4	-	SulII	TetA	DfrA14	SHV-28*;OXA-1;AmpH*	-	CTX-M-15	-	-	TEM-30*
GCA_001597175.1	0	3	ST15	13	wzi24	KL24 (KL54,KL55)	Aac3-IIa*;StrB;StrA*	-	-	QnrB1?;ParC-80I;GyrA-83F;GyrA-87A	-	-	-	CatB4	-	SulII	TetA	DfrA14	AmpH*;SHV-28*;OXA-1	-	CTX-M-15	-	-	TEM-30*
GCA_001597195.1	0	3	ST15	13	wzi24	KL24 (KL54,KL55)	StrB;StrA*;Aac3-IIa*	-	-	QnrB1?;ParC-80I;GyrA-83F;GyrA-87A	-	-	-	CatB4	-	SulII	TetA	DfrA14	SHV-28*;OXA-1;AmpH*	-	CTX-M-15	-	-	TEM-30*
GCA_001597225.1	0	3	ST15	13	wzi24	KL24 (KL54,KL55)	StrB;StrA*;Aac3-IIa*	-	-	QnrB1?;ParC-80I;GyrA-83F;GyrA-87A	-	-	-	CatB4	-	SulII	TetA	DfrA14	AmpH*;SHV-28*;OXA-1	-	CTX-M-15	-	-	TEM-30*
GCA_001597245.1	0	3	ST15	13	wzi24	KL24 (KL54,KL55)	Aac3-IIa*;StrB;StrA*	-	-	QnrB1?;ParC-80I;GyrA-83F;GyrA-87A	-	-	-	CatB4	-	SulII	TetA	DfrA14	SHV-28*;OXA-1;AmpH*	-	CTX-M-15	-	-	TEM-30*
GCA_001598715.1	0	0	ST91	0	wzi127	KL4	-	-	-	-	-	-	-	-	-	-	-	-	SHV-187*;AmpH*	-	-	-	-	-
GCA_001611055.1	0	0	ST383	3	0	-	-	-	-	ParC-80I;GyrA-83F;GyrA-87N	-	-	-	-	-	-	-	-	AmpH*	-	-	-	-	-
GCA_001611095.1	0	1	ST383	8	0	-	AadA2*	-	-	ParC-80I;GyrA-83F;GyrA-87N	-	MphA	-	-	-	SulI	-	DfrA12	AmpH*	-	-	-	-	SHV-26*
GCA_001613565.1	0	3	ST11	6	wzi209	KL47	AadA2	-	-	ParC-80I;GyrA-83I;GyrA-87G	-	-	-	CatA2*	-	-	-	-	AmpH*	KPC-2	-	-	-	-
GCA_001613575.1	0	3	ST11	7	wzi209	KL47	AadA2	-	-	ParC-80I;GyrA-83I;GyrA-87G	-	-	-	CatA2*	-	-	-	-	AmpH*	KPC-2	SHV-12	-	-	-
GCA_001613585.1	0	3	ST11	6	wzi209	KL47	AadA2	-	-	ParC-80I;GyrA-83I;GyrA-87G	-	-	-	CatA2*	-	-	-	-	AmpH*	KPC-2	-	-	-	-
GCA_001613595.1	0	3	ST11	6	wzi209	KL47	AadA2	-	-	ParC-80I;GyrA-83I;GyrA-87G	-	-	-	CatA2*	-	-	-	-	AmpH*	KPC-2	-	-	-	-
GCA_001613645.1	0	3	ST11	7	wzi209	KL47	AadA2	-	-	ParC-80I;GyrA-83I;GyrA-87G	-	-	-	CatA2*	-	-	-	-	AmpH*	KPC-2	SHV-12*	-	-	-
GCA_001613655.1	0	3	ST11	6	wzi209	KL47	AadA2	-	-	ParC-80I;GyrA-83I;GyrA-87G	-	-	-	CatA2*	-	-	-	-	AmpH*	KPC-2	-	-	-	-
GCA_001613665.1	0	3	ST11	7	wzi209	KL47	AadA2	-	-	ParC-80I;GyrA-83I;GyrA-87G	-	-	-	CatA2*	-	-	-	-	AmpH*	KPC-2	SHV-12	-	-	-
GCA_001613715.1	0	3	ST11	6	wzi209	KL47	AadA2	-	-	ParC-80I;GyrA-83I;GyrA-87G	-	-	-	CatA2*	-	-	-	-	AmpH*	KPC-2	-	-	-	-
GCA_001630805.1	0	6	ST29	3	wzi115	KL54	-	-	-	QnrB4	-	-	-	-	-	SulI	-	-	SHV-187;AmpH*;DHA-1	-	CTX-M-14	-	-	-
GCA_001644765.1	0	3	ST147	13	wzi64	KL64	RmtF;RmtF;AadA2*	-	-	QnrB1?;ParC-80I;GyrA-83I	-	-	-	-	Arr2	-	-	DfrA14;DfrA12	AmpH*;SHV-67*	OXA-181;OXA-181;OXA-181	CTX-M-15	-	-	-
GCA_001645745.1	0	0	ST11	6	wzi75	KL105	-	-	-	ParC-80I;GyrA-83I	-	-	-	-	-	SulII?;SulII?	-	-	AmpH*	-	CTX-M-15	-	SHV-11	-
GCA_001646625.1	0	0	ST1536	0	wzi274	KL30	-	-	-	-	-	-	-	-	-	-	-	-	AmpH*;SHV-187*	-	-	-	-	-
GCA_001647455.1	0	1	ST48	17	wzi62	KL62	Aac3-IIa*;AadA2*;Sat-2A;StrB;StrA*;RmtH	-	-	GyrA-83Y	-	MphA	-	CatA1*;CatB4?	-	SulI;SulII*	TetA	DfrA12;DfrA1	AmpH*;OXA-1	-	CTX-M-15	-	SHV-1?	-
GCA_001647465.1	0	2	ST44	12	wzi34	KL57 (KL34)	AadA1-pm*?;Aac6-Ib;Aac3-IId*;StrB*;StrA*	-	-	QnrB32*;GyrA-87N	-	-	-	-	-	SulII	-	DfrA14	AmpH*;OXA-9	-	SHV-12	-	-	SHV-26*;TEM-54*
GCA_001647475.1	0	1	ST11	17	wzi84	KL28	ArmA;StrA?;Aac3-IIa*	-	-	ParC-80I;GyrA-83I	-	MphA;MsrE*;MphE*	-	CmlA5;CatB4?	Arr2	SulI	TetA	DfrA12	AmpH*;OXA-10;OXA-1	-	CTX-M-15	-	SHV-11	TEM-30*
GCA_001648215.1	0	0	ST147	12	wzi64	KL64	AadA1-pm*?;Aac6-Ib;AphA6*	-	-	Qnr-S1;ParC-80I;GyrA-83I	-	-	-	CatB3*	Arr3	SulI	-	-	AmpH*;SHV-67*;OXA-9;OXA-1	NDM-1	CTX-M-15	-	-	TEM-54*
GCA_001653695.1	0	0	ST15	9	wzi19	KL19	AadA2*	-	-	ParC-80I;GyrA-83F;GyrA-87A	-	-	-	-	-	SulI	TetD	DfrB3;DfrA12	SHV-28*;AmpH*	GES-11	-	-	-	-
GCA_001661895.1	0	4	ST252	1	wzi81	KL81 (KL120)	-	-	-	-	-	-	-	-	-	-	-	-	AmpH*	-	-	-	SHV-1?	-
GCA_001663195.1	0	0	ST15	14	wzi93	KL112	Aac3-IId*;AadA16*	-	-	QnrA7*;ParC-80I;GyrA-83F;GyrA-87A	-	MphA;MphA	-	CatB3*	Arr3	SulI	-	DfrA27	AmpH*;SHV-28*;OXA-1	KPC-2;KPC-2	-	-	-	-
GCA_001663295.1	0	1	ST37	1	wzi50	KL15 (KL17,KL51,KL52)	-	-	-	-	-	-	-	-	-	-	-	-	AmpH*;SHV-187*	KPC-3	-	-	-	-
GCA_001663435.1	0	1	ST273	5	wzi174	KL74	StrB;StrA	-	-	ParC-80I;GyrA-83I	-	-	-	-	-	SulII	-	-	AmpH*;SHV-67*	-	-	-	-	-
GCA_001663455.1	0	1	ST514-2LV	8	0	-	-	-	-	-	-	MphA;MphA;MphA	-	-	-	-	TetB*	-	AmpH*;SHV-187*	-	-	-	SHV-1?;SHV-1?;SHV-1?;SHV-1?	-
GCA_001665995.1	0	1	ST37	1	wzi50	KL15 (KL17,KL51,KL52)	-	-	-	-	-	-	-	-	-	-	-	-	AmpH*;SHV-187*	KPC-3	-	-	-	-
GCA_001666005.1	0	1	ST258	7	wzi154	KL107	Aac6-Ib;AadA2	-	-	ParC-80I;GyrA-83I	-	-	-	-	-	SulI	-	-	AmpH*	KPC-3	-	-	SHV-11	-
GCA_001666015.1	0	0	ST258	12	wzi154	KL107	Aac6-Ib;AadA2*;Aph3-Ia*	-	-	ParC-80I;GyrA-83I	-	MphA	-	CatA1*	-	SulI	-	DfrA12	OXA-9*;AmpH*	KPC-3	-	-	SHV-11	TEM-54*
GCA_001667545.1	0	0	ST258	6	wzi154	KL107	Aac6-Ib	-	-	ParC-80I;GyrA-83I	-	-	-	-	-	-	-	-	OXA-9*;AmpH*	KPC-3	-	-	SHV-11	TEM-54*
GCA_001675125.1	0	0	ST258	14	wzi154	KL107	AadA2;Aph3-Ia*;AadA2*;Aac6-Ib	-	-	ParC-80I;GyrA-83I	-	MphA;MphA	-	-	-	SulI;SulI	-	DfrA12	AmpH*;OXA-9*	KPC-3	-	-	SHV-11	TEM-54*
GCA_001676825.1	0	0	ST1536	0	wzi274	KL30	-	-	-	-	-	-	-	-	-	-	-	-	AmpH*;SHV-187*	-	-	-	-	-
GCA_001678695.1	0	1	ST36-1LV	1	wzi173	KL102 (KL149,KL155)	-	-	-	-	-	-	-	-	-	-	-	-	AmpH*	-	SHV-13*	-	-	-
GCA_001679915.1	0	0	ST512	12	wzi154	KL107	Aac6-Ib;Aac3-IId*;AadA2;AadA5	Mcr1-2	-	ParC-80I;GyrA-83I	-	-	-	-	-	SulI	-	DfrA17	AmpH*;OXA-9*	KPC-3	-	-	SHV-11	TEM-54*
GCA_001693715.1	0	2	ST301	19	wzi331	KL7	Aac3-IIa*;StrB;StrA*;StrB;StrA*;Aac3-IIa*	-	-	QnrB1?;QnrB1?	-	-	-	CatB4;CatB4?	-	SulII;SulII	-	DfrA14;DfrA14	OXA-1;OXA-1;AmpH*	-	CTX-M-15;SHV-27;CTX-M-15	-	-	TEM-30*;TEM-30*
GCA_001695655.1	0	0	ST258	12	wzi154	KL107	Aac6-Ib;AadA2*;Aph3-Ia*	-	-	ParC-80I;GyrA-83I	-	MphA	-	CatA1*	-	SulI	-	DfrA12	AmpH*;OXA-9*	KPC-3	-	-	SHV-11	TEM-54*
GCA_001695775.1	0	0	ST8	0	wzi59	KL3	-	-	-	-	-	-	-	-	-	-	-	-	SHV-187*;AmpH*	-	-	-	-	-
GCA_001698945.1	0	3	ST17	12	wzi82	KL23 (KL18, KL38)	Aac3-IId*;StrB;StrA*	-	-	Qnr-S1	-	-	-	CatA2*	-	SulI;SulII	TetA*;TetD	DfrA1	LAP-2;AmpH*;SHV-187*	IMP-4	CTX-M-14	-	-	-
GCA_001699015.1	0	1	ST17	6	wzi82	KL23 (KL18, KL38)	-	-	-	Qnr-S1	-	-	-	CatA2*	-	SulI	TetA;TetD	DfrA1	LAP-2;AmpH*;SHV-187*	-	-	-	-	-
GCA_001699025.1	0	4	ST17	10	wzi82	KL23 (KL18, KL38)	Aac3-IId*;StrB;StrA*	-	-	Qnr-S1	-	-	-	-	-	SulI;SulII	TetA	DfrA1	LAP-2;AmpH*;SHV-187*	IMP-4	CTX-M-14	-	-	-
GCA_001699035.1	0	3	ST17	10	wzi82	KL23 (KL18, KL38)	Aac3-IId*;StrB;StrA*	-	-	Qnr-S1	-	-	-	CatA2*	-	SulI;SulII	TetA;TetD	-	LAP-2;AmpH*;SHV-187*	-	CTX-M-14	-	-	-
GCA_001699045.1	0	0	ST17	5	wzi82	KL23 (KL18, KL38)	-	-	-	Qnr-S1	-	-	-	-	-	SulI	TetA	DfrA1	AmpH*;SHV-187*	IMP-4	-	-	-	-
GCA_001699095.1	0	3	ST17	10	wzi82	KL23 (KL18, KL38)	Aac3-IId*;StrB;StrA*	-	-	Qnr-S1	-	-	-	-	-	SulI;SulII	TetA	DfrA1	LAP-2;AmpH*;SHV-187*	IMP-4	CTX-M-14	-	-	-
GCA_001699105.1	0	3	ST17	10	wzi82	KL23 (KL18, KL38)	StrB;StrA*	-	-	Qnr-S1	-	-	-	CatA2*	-	SulI;SulII	TetA	DfrA1	AmpH*;LAP-2;SHV-187*	IMP-4	CTX-M-14	-	-	-
GCA_001701355.1	0	0	ST258	10	wzi29	KL106	Aac6-Ib;AadA2*;Aph3-Ia*	-	-	ParC-80I;GyrA-83I	-	MphA	-	-	-	SulI	-	DfrA12	AmpH*	KPC-2	-	-	SHV-11?	-
GCA_001701365.1	0	0	ST258	10	wzi29	KL106	AadA2*;Aph3-Ia*;Aac6-Ib	-	-	ParC-80I;GyrA-83I	-	MphA	-	CatA1*	-	SulI	-	DfrA12	AmpH*;OXA-9*;SHV-187*?	KPC-2	-	-	-	-
GCA_001701395.1	0	0	ST258	9	wzi29	KL106	StrB?;Aph3-Ia*;Aac6-Ib	-	-	ParC-80I;GyrA-83I	-	MphA	-	-	-	SulII	-	DfrA14*	AmpH*;TEM-1D;SHV-187*?	KPC-2	-	-	-	-
GCA_001701425.2	0	2	ST147	30	wzi64	KL64	StrB;AadA1-pm*;StrA?;RmtB;AadB;StrB;Aph3-Ia*;StrA;AadA24?;StrB;Aph3-Ia*;StrA;AadA1-pm*?	-	-	ParC-80I;GyrA-83I	-	MphA	-	CmlA5	Arr2	SulII;SulI	TetA?;TetG	DfrA23;DfrA14;DfrA14;DfrA1*;DfrA1*	AmpH*;SHV-67*;OXA-10	VIM-27	VEB-1	-	-	TEM-30*
GCA_001701445.1	0	0	ST258	11	wzi29	KL106	AadA2*;Aac6-Ib;Aph3-Ia*	-	-	ParC-80I;GyrA-83I	-	MphA	-	CatA1*	-	SulI	-	DfrA12	AmpH*;OXA-9*;SHV-187*?	KPC-2	-	-	-	TEM-54*
GCA_001701475.1	0	0	ST258	12	wzi29	KL106	AadA2*;Aph3-Ia*;Aac6-Ib	-	-	ParC-80I;GyrA-83I	-	MphA	-	CatA1*	-	SulI	-	DfrA12	AmpH*;OXA-9*	KPC-2	SHV-12	-	-	TEM-54*
GCA_001701495.1	0	0	ST11	22	wzi50	KL15 (KL17,KL51,KL52)	StrB;StrA*;RmtB;AadA1-pm*;AadB;AadA2*;Aac3-IIa*	-	-	ParC-80I;GyrA-83I	-	MphA	-	CmlA5;CatB4	Arr2	SulII	TetA?;TetG	DfrA12	AmpH*;OXA-10;OXA-1	OXA-48	VEB-1;CTX-M-15	-	SHV-11	TEM-30*
GCA_001701505.1	0	2	ST258	22	wzi29	KL106	StrB;StrA*;RmtB;AadA1-pm*;AadB;AadA2*;Aph3-Ia*;Aac6-Ib	-	-	ParC-80I;GyrA-83I	-	-	-	CmlA5;CatA1*	Arr2	SulII	TetA?;TetG	DfrA23;DfrA12;DfrA14	AmpH*;OXA-10;OXA-9*;SHV-187*?	KPC-2	VEB-1	-	-	TEM-30*
GCA_001701525.1	0	0	ST258	10	wzi29	KL106	Aac6-Ib;AadA2*;Aph3-Ia*	-	-	ParC-80I;GyrA-83I	-	MphA	-	-	-	SulI	-	DfrA12	AmpH*	KPC-2	-	-	SHV-11?	-
GCA_001701555.1	0	2	ST258	23	wzi29	KL106	StrB;StrA*;RmtB;AadA1-pm*;AadB;Aac6-Ib;AadA2*;Aph3-Ia*	-	-	ParC-80I;GyrA-83I	-	MphA	-	CatA1*;CmlA5	Arr2	SulII	TetA?;TetG	DfrA23;DfrA12;DfrA14	AmpH*;OXA-10;OXA-9*	KPC-2	VEB-1	-	SHV-11?	-
GCA_001701575.1	0	0	ST2316	12	wzi2	KL2 (KL30)	AadA5;Aac3-IId*	-	-	Qnr-S1	-	MphA	-	CatB3*;CatA2*	Arr3	SulI	TetA	DfrA17	AmpH*;OXA-1;SHV-28*	-	CTX-M-9	-	-	TEM-30*
GCA_001701585.1	0	1	ST17	10	wzi141	KL25	StrB;StrA*;Aac3-IId*	-	-	Qnr-S1	-	-	-	-	-	SulI;SulII	TetA	DfrA1	AmpH*;LAP-2;SHV-187*	-	CTX-M-14	-	-	TEM-30*
GCA_001701615.1	0	1	ST17	11	0	-	Aac3-IId*;StrB;StrA*	-	-	Qnr-S1	-	-	-	-	-	SulI;SulII	TetA;TetD	DfrA1	AmpH*;SHV-187*;LAP-2	-	CTX-M-14	-	-	TEM-30*
GCA_001701625.1	0	1	ST1798	7	wzi130	KL58	Aac3-IId*	-	-	Qnr-S1	-	-	-	-	-	SulI	TetA;TetD	DfrA1	LAP-2;AmpH*;SHV-187*	-	CTX-M-14*	-	-	-
GCA_001701695.1	0	1	ST896	13	wzi59	KL3	StrB;StrA*;Aac3-IId*	-	-	Qnr-S1	-	-	-	CatA2*	-	SulI;SulII	TetD;TetA	DfrA1	AmpH*;LAP-2	-	CTX-M-14	-	SHV-77*	TEM-30*
GCA_001701705.1	0	2	ST290	11	wzi21	KL21	StrB;StrA*;Aac3-IId*	-	-	Qnr-S1	-	-	-	-	-	SulI;SulII	TetA;TetD	DfrA1	AmpH*	-	CTX-M-14	-	-	SHV-26*
GCA_001701725.1	0	1	ST322	12	wzi50	KL15 (KL17,KL51,KL52)	StrB;StrA*;Aac3-IId*	-	-	Qnr-S1	-	-	-	CatA2*	-	SulII;SulI	TetA;TetD	DfrA1	AmpH*;LAP-2;SHV-187*	-	CTX-M-14	-	-	TEM-30*
GCA_001701755.1	0	0	ST875	9	wzi119	KL24	AadA16*	-	-	QnrB2*	-	MphA	-	CatA2*	Arr3	SulI	-	DfrA27	AmpH*;SHV-187*	-	CTX-M-3	-	-	TEM-30*
GCA_001701765.1	0	3	ST1522	3	wzi74	KL103	-	-	-	-	-	-	-	-	-	-	-	-	AmpH*	-	CTX-M-15	-	-	TEM-30*;SHV-26*
GCA_001701795.1	0	5	ST36	17	wzi173	KL102 (KL149,KL155)	Aph3-Ia*;AadA2*;StrA*?;Aac3-IId*;ArmA;StrB	-	-	QnrB17*	-	MsrE;MphE*;MphA	-	CatB3*	Arr3	SulI	TetB*	DfrA12	OXA-1;AmpH*	-	SHV-12	-	-	TEM-30*
GCA_001701815.1	0	0	ST258	10	wzi29	KL106	AadA2*;Aac6-Ib;Aph3-Ia*	-	-	ParC-80I;GyrA-83I	-	MphA	-	CatA1*	-	SulI	-	DfrA12	AmpH*;OXA-9*;SHV-187*?	KPC-2	-	-	-	-
GCA_001701835.2	0	0	ST11	24	wzi50	KL15 (KL17,KL51,KL52)	StrB;AadA1-pm*;StrA*;RmtB;AadB;Aac3-IIa*;Aph3-Ia*;AadA2*	-	-	ParC-80I;GyrA-83I	-	MphA	-	CmlA5;CatB4	Arr2	SulII;SulI	TetA?;TetG	DfrA12	AmpH*;OXA-10;OXA-1	OXA-48	VEB-1;CTX-M-15	-	SHV-11	TEM-30*
GCA_001701845.2	0	0	ST258	13	wzi29	KL106	Aac6-Ib;StrB;Aph3-Ia*	-	-	ParC-80I;GyrA-83I	-	-	-	-	-	SulII	TetA	DfrA14*	AmpH*;OXA-9*	KPC-2	SHV-12	-	SHV-11	TEM-54*;TEM-54*
GCA_001701895.1	1	7	ST11	14	wzi64	KL64	Aac3-IIa;AadA2*;Aph3-Ia*	-	-	ParC-80I;GyrA-83I	-	MphA	-	CatA1*	-	SulI;SulI	-	DfrA12	AmpH*	KPC-2	CTX-M-2	-	SHV-11	TEM-30*
GCA_001701915.1	0	0	ST437	9	wzi109	KL36	-	-	-	ParC-80I;GyrA-83I	-	MphA	-	CatB4	-	SulI	TetA*	DfrA30*	AmpH*;OXA-1	KPC-2	-	-	SHV-11	-
GCA_001701925.1	0	0	ST258	12	wzi29	KL106	AadA2*;Aac6-Ib;Aph3-Ia*	-	-	ParC-80I;GyrA-83I	-	MphA	-	CatA1*	-	SulI	-	DfrA12	AmpH*;OXA-9*	KPC-2	SHV-12?	-	-	TEM-54*
GCA_001701935.1	0	5	ST383	20	0	-	StrB;StrA*;Aac3-I*?;AadA2*;Aph3-Ia*?;Aph3''Ia?;AadA1-pm*?	-	-	ParC-80I;GyrA-83F;GyrA-87N	-	MphA	-	FloR*	-	SulII;SulI	TetA?	DfrA12;DfrA1*	AmpH*;CMY-4	VIM-19	CTX-M-15	-	-	SHV-26*
GCA_001701975.1	0	0	ST258	11	wzi29	KL106	AadA2*;Aac6-Ib;Aph3-Ia*	-	-	ParC-80I;GyrA-83I	-	MphA	-	CatA1*	-	SulI	-	DfrA12	AmpH*;OXA-9*;SHV-187*?	KPC-2	-	-	-	TEM-54*
GCA_001701985.1	0	5	ST383	23	0	-	StrB;StrA*;Aac3-I*?;AadA2*;Aph3-Ia*?;Aph3''Ia?;Aph3-Ia*?;Aph3''Ia?;AadA1-pm*?;Aph3''Ia*?	-	-	ParC-80I;GyrA-83F;GyrA-87N	-	MphA	-	FloR*	-	SulII;SulI	TetA?	DfrA12;DfrA1*	AmpH*;CMY-4	VIM-19	CTX-M-15	-	-	SHV-26*
GCA_001702005.1	0	4	ST258	18	wzi29	KL106	AadA1-pm*;RmtB;AadB;Aph3-Ia*;Aac6-Ib;StrB?	-	-	ParC-80I;GyrA-83I	-	MphA	-	CmlA5	Arr2	SulII	TetG;TetA?	DfrA23;DfrA14?	AmpH*;OXA-10;SHV-187*?	KPC-2	VEB-1	-	-	-
GCA_001702035.1	0	0	ST258	20	wzi29	KL106	StrB;StrA*;AadA2*;RmtB;AadA1-pm*;AadB;Aac6-Ib	-	-	ParC-80I;GyrA-83I	-	MphA	-	CatA1*;CmlA5	Arr2	SulII	TetA?;TetG	DfrA12	AmpH*;OXA-10;OXA-9*	KPC-2	VEB-1	-	SHV-11?	-
GCA_001702045.2	0	2	ST258	27	wzi29	KL106	Aac6-Ib;StrB;AadA1-pm*;StrA*;RmtB;AadB;Aph3-Ia*;AadA2*	-	-	ParC-80I;GyrA-83I	-	MphA	-	CmlA5;CatA1*	Arr2	SulII;SulI	TetA?;TetG	DfrA23;DfrA14;DfrA12	AmpH*;OXA-10;OXA-9*	KPC-2	VEB-1;SHV-12	-	SHV-11*	TEM-54*;TEM-54*
GCA_001702405.1	0	5	ST37	12	wzi12	KL12	StrB;StrA*;Aac3-IIa*	-	-	QnrB1?	-	-	-	CatB4	-	SulII	TetA*?	DfrA14	AmpH*;OXA-1	NDM-1	CTX-M-15	-	SHV-77*	TEM-30*
GCA_001704235.1	0	4	ST34	22	wzi116	KL19	Aac3-IId*;AadA2*;StrB*;AadA1-pm*?;StrA*	-	-	ParC-80I;GyrA-83F;GyrA-87G	-	EreA2*	-	CatA1*	Arr2	SulI;SulI;SulII*	TetA	DfrA12;DfrA14	AmpH*	OXA-181	CTX-M-15;CTX-M-15;CTX-M-15	-	-	SHV-26
GCA_001705385.1	0	0	ST512	13	wzi154	KL107	AadA2;Aph3-Ia*;AadA2*	-	-	ParC-80I;GyrA-83I	-	MphA	-	CatA1*	-	SulI;SulI	-	DfrA12	AmpH*	KPC-3	-	-	SHV-11;SHV-11	-
GCA_001708165.1	0	0	ST258	15	wzi29	KL106	Aac6-Ib;Aph4-Ia;Aac3-Iva?;Aph3-Ia*;AadA2	-	-	ParC-80I;GyrA-83I	-	MphA	-	CatA1*;CmlA1*	-	SulI;SulIII	-	DfrA12	AmpH*	KPC-2	-	-	SHV-11	-
GCA_001708225.1	0	0	ST23	0	wzi1	KL1	-	-	-	-	-	-	-	-	-	-	-	-	AmpH;SHV-190*	-	-	-	-	-
GCA_001708245.1	0	0	ST23	0	wzi1	KL1	-	-	-	-	-	-	-	-	-	-	-	-	AmpH;SHV-190*	-	-	-	-	-
GCA_001709275.1	1	5	ST14	31	wzi2	KL2 (KL30)	Sat-2A;Aac3-IId*;StrB*;AadA1-pm*?;AadA1-pm*?;StrA*;Aac6-Ib;AadA2*;ArmA;AphA6*	-	-	QnrB1?;ParC-80I;GyrA-83Y;GyrA-87G	-	EreA2*;MsrE;MphE*	-	CatB4;CmlA5;CatB4	Arr2	SulI*;SulII;SulI	-	DfrA1;DfrA12;DfrA14	AmpH*;SHV-28*;OXA-1;SHV-187*;OXA-9;OXA-1	OXA-181*;NDM-1	CTX-M-15	-	-	TEM-54*
GCA_001709295.1	0	1	ST14	14	wzi2	KL2 (KL30)	StrB;StrA;StrA;Aph3-VIb*;StrB;StrA*	-	-	QnrB1?	-	-	-	-	-	SulII	TetA	DfrA14	AmpH*;SHV-28*	OXA-48	CTX-M-9*;CTX-M-15	-	-	TEM-30*
GCA_001715215.1	0	3	ST437	13	wzi109	KL36	ArmA	-	-	Qnr-A1*;ParC-80I;GyrA-83I	-	MsrE;MphE*	-	CatB3*;CatA1*	Arr3	-	-	DfrA8	AmpH*;OXA-1	KPC-2	CTX-M-9	-	SHV-11	-
GCA_001718115.1	0	5	ST340	20	wzi50	KL15 (KL17,KL51,KL52)	Aac3-IId*;StrB;StrA;AadA1-pm*?;RmtG;Sat-2A	-	-	QnrB5*;ParC-80I;GyrA-83I	-	-	-	CatA1*	Arr6	SulI;SulII	TetB*	DfrA15b*;DfrA8;DfrA14	OXA-9;AmpH*	KPC-2	CTX-M-15	-	SHV-11	-
GCA_001718175.1	0	3	ST340	20	wzi143	KL151	Aac3-IId*;AadA2*;Aph3-Ia*;StrB;StrA	-	-	Qnr-S1;ParC-80I;GyrA-83I	-	MphA	-	CatA2*;FloR*	-	SulI;SulII	TetD;TetA	DfrA12;DfrA14	LAP-2;AmpH*	-	CTX-M-15	-	SHV-11	TEM-54*
GCA_001720345.1	1	5	ST855	20	wzi100	KL10	Aph3-Ia*;AadA1-pm*?;Aac6-Iq*;AphA6*;Aph4-Ia;Aac3-Iva?;AadA2*	-	-	QnrB5*;ParC-80I;GyrA-83I	-	MphA	-	CmlA5*;CatA2*	-	SulI?	TetA	DfrA15b*;DfrA12	AmpH*;SHV-187*	KPC-2	CTX-M-2	-	-	TEM-30*
GCA_001720625.1	0	0	ST65-1LV	0	wzi72	KL2	-	-	-	-	-	-	-	-	-	-	-	-	SHV-67*;AmpH*	-	-	-	-	-
GCA_001720635.1	1	8	ST23	6	wzi1	KL1	AadB*;AadA1-pm*?;Sat-2A	-	-	-	-	-	-	-	-	SulI	-	DfrA1	AmpH;SHV-190*	-	CTX-M-15	-	-	-
GCA_001720645.1	0	0	ST1544	1	wzi95	KL20	-	-	-	-	-	-	-	-	-	-	-	-	AmpH*	-	-	-	SHV-75	-
GCA_001720695.1	0	0	ST493	1	wzi2	KL2 (KL30)	-	-	-	-	-	-	-	-	-	-	-	-	AmpH*	-	-	-	-	SHV-26*
GCA_001720705.1	0	0	ST14	13	wzi2	KL2 (KL30)	Aac6-Ib*?;ArmA;StrB;StrA	-	-	QnrB1?	-	MsrE*;MphE*	-	CatB4	-	SulI	-	DfrA14	AmpH*;OXA-1;SHV-28*	NDM-1;OXA-48	CTX-M-15	-	-	-
GCA_001720745.1	0	2	ST101	12	wzi137	KL17	RmtF;StrA*;Aac3-IIa*	-	-	ParC-80I;GyrA-83Y;GyrA-87G	-	-	-	CatB4	Arr2	SulII	-	-	AmpH*;SHV-28*;OXA-1	OXA-48	CTX-M-15	-	-	TEM-30*
GCA_001720755.1	0	1	ST11	15	wzi50	KL15 (KL17,KL51,KL52)	RmtF;AadA2*;Aac3-IIa*;Aph3-Ia*	-	-	ParC-80I;GyrA-83I	-	MphA	-	CatB4	Arr2	SulI	-	DfrA12	OXA-1;AmpH*	NDM-1;OXA-48	CTX-M-15	-	SHV-11	-
GCA_001720765.1	0	0	ST11	8	wzi24	KL24 (KL54,KL55)	Aac3-IId*;Aac6-Ib*?	-	-	ParC-80I;GyrA-83F;GyrA-87A	-	-	-	-	-	SulI*	-	-	AmpH*	OXA-48	-	-	SHV-11	-
GCA_001720805.1	0	5	ST14	20	wzi2	KL2 (KL30)	AadA1-pm*;AadA1-pm*;ArmA;StrB;StrA*;Aac3-IIa*	-	-	QnrB1?	-	MsrE*;MphE*	-	CmlA5;CatB4	Arr2	SulI;SulI;SulII	TetA	DfrA14	AmpH*;OXA-10*;OXA-10*?;CMY-4*;OXA-1;SHV-28*	NDM-1	CTX-M-15	-	-	TEM-30*
GCA_001720815.1	0	2	ST101	12	wzi137	KL17	StrA*;RmtF;Aac3-IIa*	-	-	ParC-80I;GyrA-83Y;GyrA-87G	-	-	-	CatB4	Arr2	SulII	-	-	AmpH*;OXA-1;SHV-28*	OXA-48	CTX-M-15	-	-	TEM-30*
GCA_001720845.1	0	1	ST307	16	wzi173	KL102 (KL149,KL155)	Aac6-Ib*?;ArmA;Aac3-IIa*;StrB;StrA*	-	-	ParC-80I;GyrA-83I	-	MsrE*;MphE*	-	CatB4	-	SulI;SulII	-	DfrA14	AmpH*;OXA-1;SHV-28*	NDM-1	CTX-M-15	-	-	TEM-30*
GCA_001720865.1	0	3	ST11	21	wzi74	KL103	AphA6*;ArmA;AadA1-pm*;StrB;StrA*;Aac3-IIa*	-	-	Qnr-S1;ParC-80I;GyrA-83I	-	MsrE*	-	CmlA5;CatA1*;CatB4	Arr2	SulI*	TetA*	DfrA1	OXA-10;OXA-1;AmpH*	NDM-1	CTX-M-15	-	SHV-11	TEM-30*
GCA_001720875.1	0	5	ST14	20	wzi2	KL2 (KL30)	AadA1-pm*;AadA1-pm*;ArmA;StrB;StrA*;Aac3-IIa*	-	-	QnrB1?	-	MsrE*;MphE*	-	CmlA5;CatB4	Arr2	SulI;SulI;SulII	TetA	DfrA14	AmpH*;OXA-10;OXA-10?;CMY-4*;OXA-1;SHV-28*	NDM-1	CTX-M-15	-	-	TEM-30*
GCA_001720905.1	0	3	ST15-1LV	8	wzi93	KL112	RmtC;Aac6-Ib*?	-	-	ParC-80I;GyrA-83F;GyrA-87A	-	-	-	-	-	SulI	-	-	AmpH*;SHV-28*;CMY-6	NDM-1	CTX-M-15	-	-	-
GCA_001721555.1	0	0	ST147	14	wzi64	KL64	StrA*;RmtF	-	-	QnrB1?;ParC-80I;GyrA-83I	-	MphA	-	CatA2*	Arr2	SulII*	-	DfrA14;DfrA12	AmpH*;SHV-67*	OXA-181	CTX-M-15	-	-	TEM-30*
GCA_001721565.1	0	0	ST2318-2LV	1	0	-	-	-	-	-	-	-	-	-	-	-	-	-	AmpH*	-	-	-	SHV-77*	-
GCA_001721585.1	0	0	ST23	0	wzi1	KL1	-	-	-	-	-	-	-	-	-	-	-	-	SHV-190*	-	-	-	-	-
GCA_001721725.1	0	0	ST16	4	wzi50	KL15 (KL17,KL51,KL52)	-	-	-	ParC-84K;GyrA-83F;GyrA-87N	-	-	-	-	-	-	-	-	AmpH*	-	-	-	-	SHV-26*
GCA_001741545.1	0	1	ST16	9	wzi50	KL15 (KL17,KL51,KL52)	RmtF	-	-	ParC-84K;GyrA-83F;GyrA-87N	-	-	-	-	Arr2;Arr3	SulI	-	DfrA1	AmpH*	-	-	-	-	SHV-26*
GCA_001741665.1	0	2	ST16	12	wzi50	KL15 (KL17,KL51,KL52)	RmtF	-	-	ParC-84K;GyrA-83F;GyrA-87N	-	-	-	CatB4	Arr2;Arr3	SulI	-	DfrA1	AmpH*;OXA-1	OXA-181*	CTX-M-15	-	-	SHV-26*
GCA_001742865.1	1	5	ST14	18	wzi2	KL2 (KL30)	Aac6-Ib*?;Sat-2A;AadA2*;ArmA;AphA6*	-	-	ParC-80I;GyrA-83Y;GyrA-87G	-	MsrE;MphE*	-	CatB4	-	SulI	TetD	DfrA1;DfrA12;DfrA14	AmpH*;OXA-1	NDM-1;OXA-181*	-	-	-	-
GCA_001746535.1	0	0	ST147	3	wzi64	KL64	-	-	-	ParC-80I;GyrA-83I;GyrA-87N	-	-	-	-	-	-	-	-	AmpH*;SHV-67*	-	-	-	-	-
GCA_001750805.1	1	3	ST15	11	wzi64	KL64	Aac3-IId*	-	-	Qnr-S1;QnrB2;ParC-80I;GyrA-83F;GyrA-87A	-	Erm42*	-	-	-	SulI;SulII	TetD	-	AmpH*;SHV-28*	-	SHV-5*	-	-	-
GCA_001756905.1	0	0	ST23	0	wzi1	KL1	-	-	-	-	-	-	-	-	-	-	-	-	SHV-190*;AmpH?	-	-	-	-	-
GCA_001758405.1	0	0	ST231	13	wzi104	KL51	AadA2*	-	-	ParC-80I;GyrA-83I;GyrA-87N	-	ErmB*;MphA	-	CatA1*	Arr2	SulI	-	DfrA12	SHV-28*	OXA-181*	CTX-M-15?	-	-	TEM-30*
GCA_001758485.1	0	6	ST43	9	wzi30	KL30	RmtF	-	-	ParC-84K;GyrA-83F;GyrA-87N	-	-	-	-	Arr2	-	-	-	-	OXA-181	SHV-12;CTX-M-15	-	-	TEM-30*
GCA_001758505.1	0	4	ST11	12	wzi24	KL24 (KL54,KL55)	StrB;StrA*	-	-	QnrB1;ParC-80I;GyrA-83F;GyrA-87A	-	-	-	CatB4?	Arr2	SulII	-	-	OXA-1	NDM-1	CTX-M-15	-	-	TEM-30*
GCA_001766695.1	0	0	ST23-1LV	0	wzi1	KL1	-	-	-	-	-	-	-	-	-	-	-	-	AmpH	-	-	-	-	-
GCA_001855315.1	0	0	ST147	20	wzi64	KL64	ArmA;RmtF*	-	-	QnrB1;Qnr-S1;Qnr-S1;ParC-80I;GyrA-83I	-	MsrE;MphE*	-	-	-	SulI;SulI?	TetA	DfrA14;DfrA1;DfrA1	AmpH*;SHV-67*;FONA-5*;FONA-5*	NDM-1	SFO-1;SFO-1?;CTX-M-15	-	-	TEM-30*
GCA_001856585.1	0	4	ST11	8	wzi64	KL64	-	-	-	Qnr-S1;QnrB4;ParC-80I;GyrA-83I	-	MphA	-	-	-	SulI	-	-	DHA-1;AmpH*	-	CTX-M-55;SHV-12	-	-	-
GCA_001856605.1	0	3	ST11	11	wzi209	KL47	RmtB;AadA2	-	FosA	ParC-80I;GyrA-83I;GyrA-87G	-	-	-	CatA2*	-	-	-	-	AmpH*	KPC-2	SHV-12;CTX-M-65	-	-	TEM-30*
GCA_001866785.1	0	3	ST11	16	wzi209	KL47	AadA16*;RmtB;AadA2	-	FosA	ParC-80I;GyrA-83I;GyrA-87G	-	-	-	CatA2*	Arr3	SulI	TetA*	DfrA27	AmpH*	KPC-2	SHV-12;CTX-M-65	-	-	TEM-30*
GCA_001867195.1	0	0	ST313-1LV	9	0	-	AadA2*;Aph4-Ia;Aac3-Iva*?;Aph3-Ia*	Mcr1	-	-	-	-	-	FloR*	-	SulII	-	DfrA12	AmpH*;SHV-187*	-	-	-	TEM-135*	-
GCA_001870165.1	0	0	ST45	11	wzi133	KL25	AadA1-pm*?	-	-	GyrA-83F	-	-	-	CatB3*	Arr3	SulI;SulI	-	DfrA1*	AmpH*;OXA-1	KPC-2	SHV-30	-	-	SHV-26*;TEM-30*
GCA_001870615.1	0	0	ST231	13	wzi104	KL51	AadA2*	-	-	Qnr-S1;ParC-80I;GyrA-83I	-	ErmB*;MphA	-	CatA1*	Arr2	SulI	-	DfrA12	AmpH*	OXA-181*	SHV-12	-	-	TEM-30*
GCA_001874695.1	0	4	ST1	23	wzi45	KL45	Aac3-IIa*;AadA1-pm*;Aph3''Ia;AadA5	-	-	Qnr-S1;ParC-80I;GyrA-83I	-	MphA*;Erm42*;Erm42*?	-	CmlA5;FloR*;CatA2*;CatB4	Arr2	SulI;SulI;SulII	-	DfrA17;DfrA17;DfrA14	AmpH*;SHV-187*;OXA-1;OXA-10	-	CTX-M-15	-	-	TEM-30*
GCA_001874715.1	0	0	ST244	4	0	-	-	-	-	ParC-84K;GyrA-83I	-	-	-	-	-	-	-	-	AmpH*;SHV-187*	-	SHV-12;SHV-12	-	-	-
GCA_001874725.1	0	6	ST258	18	wzi154	KL107	AadA2*;Aac6-Ib;AadA1-pm*?;AadA2;Aac3-Iva?	-	-	ParC-80I;GyrA-83I	-	-	-	CatA1*;CmlA1*	-	SulI;SulIII	-	DfrA12	AmpH*	-	SHV-12;SHV-12;SHV-12;SHV-12;SHV-12?	-	SHV-11	-
GCA_001874865.1	0	3	ST461	0	wzi43	KL43	-	-	-	-	-	-	-	-	-	-	-	-	AmpH*;SHV-187*;CMY-94	-	-	-	-	-
GCA_001874875.1	0	5	ST34	23	wzi116	KL19	Aac3-IId*;AadA2*;StrB*;AadA1-pm*?;StrA*	-	-	ParC-80I;GyrA-83F;GyrA-87G	-	EreA2*	-	CatA1*	Arr2	SulI;SulI;SulII*;SulII;SulII	-	DfrA12;DfrA14	AmpH*	OXA-181	CTX-M-15;CTX-M-15;CTX-M-15	-	-	SHV-26
GCA_001875025.1	0	2	ST258	12	wzi154	KL107	StrB;StrA*;AadA1-pm*?;Aac6-Ib*	-	-	ParC-80I;GyrA-83I	-	-	-	-	-	SulII	-	DfrA14	AmpH*;OXA-9	KPC-3	SHV-12	-	SHV-11	TEM-54*
GCA_001875045.2	0	3	ST258	14	wzi154	KL107	Aac6-Ib;AadA2*;AadA1-pm*?	-	-	ParC-80I;GyrA-83I;GyrA-87N	-	-	-	CatA1*	-	SulI	TetW*?	DfrA12	AmpH*;OXA-9	KPC-3;KPC-3	-	-	SHV-11	TEM-54*
GCA_001875055.2	0	0	ST258	14	wzi29	KL106	AadA2;Aph3-Ia*;AadA2*	-	-	ParC-80I;GyrA-83I	-	MphA	-	CatA1*	-	SulI;SulI	-	DfrA12	AmpH*;OXA-9*	KPC-2	SHV-12	-	SHV-11	TEM-54*
GCA_001875075.1	0	2	ST17	9	wzi141	KL25	Aac3-IId*	-	-	QnrB2	-	MphA	-	CatB3*;CatB3*	-	SulI*;SulI;SulI*	-	-	AmpH*;SHV-187*	-	-	-	-	TEM-30*
GCA_001875105.1	0	0	ST147	14	wzi64	KL64	Aac3-IIa*;StrB;Aph3-Ia*;StrA;AadA1-pm*?	-	-	ParC-80I;GyrA-83I	-	MphA	-	CatB4	-	SulI	TetA	DfrA1*	AmpH*;SHV-67*;OXA-1	VIM-27	CTX-M-15	-	-	-
GCA_001875125.1	1	6	ST37	29	wzi75	KL105	ArmA;AadA2*;Aac6-IIa*;AadA1-pm*;ArmA;AphA6*;ArmA;StrB;StrA*	-	-	ParC-80I;GyrA-83F;GyrA-87N	-	MsrE*;MphE*;MsrE*;MsrE*;MphE*	-	CmlA5	Arr2	SulI;SulI;SulII	TetA;TetA?	DfrA1*	AmpH*;OXA-10;CMY-4	NDM-1	CTX-M-15;CTX-M-15	-	SHV-77*	-
GCA_001875135.1	1	1	ST327	15	wzi39	KL39 (KL13)	Aac3-IId*;AadA1-pm*?;Aac6-Ib	-	-	ParC-80I;GyrA-83F;GyrA-87G	-	-	-	FloR*;CatA1*;CatB4	-	SulII	-	DfrA14	AmpH*;OXA-1;OXA-9*	-	SHV-101*;CTX-M-15;SHV-12	-	-	TEM-54*
GCA_001875525.1	0	0	ST231	13	wzi104	KL51	RmtF;AadA2*	-	-	ParC-80I;GyrA-83I	-	ErmB*;MphA	-	CatA1*	Arr2	SulI	-	DfrA12	TEM-104?;AmpH*	OXA-181*	CTX-M-15?;SHV-12	-	-	-
GCA_001875535.1	1	5	ST14	17	wzi64	KL64	Sat-2A;AadA2*;ArmA;Aac6-Ib*?	-	-	ParC-80I;GyrA-83Y;GyrA-87G	-	MsrE;MphE*	-	CatB4?	-	SulI	TetD	DfrA1;DfrA12;DfrA14	SHV-28*;OXA-1	OXA-181*	CTX-M-15	-	-	-
GCA_001875545.1	0	0	ST231	14	wzi104	KL51	AadA2*	-	-	Qnr-S1;ParC-80I;GyrA-83I	-	ErmB*;MphA	-	CatA1*	Arr2	SulI	-	DfrA12	AmpH*	OXA-181*	SHV-12;CTX-M-15?	-	-	TEM-30*
GCA_001876675.1	0	0	ST200	0	0	-	-	-	-	-	-	-	-	-	-	-	-	-	AmpH*;SHV-187*	-	-	-	-	-
GCA_001879315.1	0	0	ST231	15	wzi104	KL51	RmtF;AadA2*	-	-	Qnr-S1;ParC-80I;GyrA-83I	-	MphA;ErmB*	-	CatA1*	Arr2	SulI	-	DfrA12	AmpH*	OXA-181*?	CTX-M-15?;SHV-12	-	-	TEM-30*
GCA_001879325.1	1	5	ST951-1LV	18	wzi64	KL64	Aac6-Ib*?;AadA2*;ArmA;AphA6*;Sat-2A;AadA1-pm*?	-	-	Qnr-S1;ParC-80I;GyrA-83Y;GyrA-87G	-	MsrE;MphE*	-	CatB4?	-	SulI	-	DfrA12;DfrA1	OXA-1;SHV-28*;AmpH*?;OXA-9*	NDM-1	CTX-M-15	-	-	-
GCA_001879335.1	0	1	ST231	10	wzi104	KL51	AadA2*;RmtF*?	-	-	ParC-80I;GyrA-83I	-	ErmB*	-	CatA1*	Arr2	SulI?	-	DfrA12	AmpH*?	-	-	-	-	TEM-30*
GCA_001879345.1	0	3	ST11-1LV	11	wzi24	KL24 (KL54,KL55)	RmtF*?;StrB;StrA*	-	-	QnrB1;ParC-80I;GyrA-83F;GyrA-87A	-	-	-	-	Arr2	SulII	-	-	-	-	CTX-M-15	-	-	TEM-30*
GCA_001879395.1	0	3	ST11	13	wzi24	KL24 (KL54,KL55)	RmtF;StrB;StrA*	-	-	QnrB1;ParC-80I;GyrA-83F;GyrA-87A	-	-	-	-	Arr2	SulII	-	-	AmpH*	OXA-181*	CTX-M-15	-	SHV-11	TEM-30*
GCA_001879405.1	0	3	ST11	13	wzi24	KL24 (KL54,KL55)	RmtF;StrB;StrA*	-	-	QnrB1?;ParC-80I;GyrA-83F;GyrA-87A	-	-	-	-	Arr2	SulII	-	-	AmpH*	OXA-181*	CTX-M-15	-	SHV-11	TEM-30*
GCA_001879415.1	0	3	ST11	10	wzi24	KL24 (KL54,KL55)	StrB;StrA*	-	-	QnrB1?;ParC-80I;GyrA-83F;GyrA-87A	-	-	-	-	Arr2	SulII	-	-	AmpH*?	OXA-181*	-	-	-	TEM-30*
GCA_001879425.1	1	5	ST14	19	wzi64	KL64	Sat-2A;AadA2*;ArmA;AphA6*?;Aac6-Ib*?;AadA1-pm*?	-	-	Qnr-S1;ParC-80I;GyrA-83Y;GyrA-87G	-	MsrE;MphE*	-	CatB4?	-	SulI	-	DfrA1;DfrA12	OXA-1;OXA-9*	NDM-1;OXA-181*	CTX-M-15	-	-	-
GCA_001884315.1	0	6	ST278	11	wzi123	KL136	StrB;StrA*	-	-	QnrB1?;GyrA-87G	-	-	-	-	-	SulII	TetA	DfrA14	AmpH*	NDM-7	SHV-27;CTX-M-15	-	-	TEM-30*
GCA_001884325.1	0	5	ST278	11	wzi123	KL136	StrB;StrA*	-	-	QnrB1?;GyrA-87G	-	-	-	-	-	SulII	TetA	DfrA14	AmpH*	NDM-7	SHV-27;CTX-M-15	-	-	TEM-30*
GCA_001884335.1	0	6	ST278	11	wzi123	KL136	StrB;StrA*	-	-	QnrB1?;GyrA-87G	-	-	-	-	-	SulII	TetA	DfrA14	AmpH*	NDM-7	CTX-M-15;SHV-27	-	-	TEM-30*
GCA_001884385.1	0	5	ST278	11	wzi123	KL136	StrB;StrA*	-	-	QnrB1?;GyrA-87G	-	-	-	-	-	SulII	TetA*	DfrA14	AmpH*	NDM-7	CTX-M-15;SHV-27	-	-	TEM-30*
GCA_001884415.1	0	5	ST278	11	wzi123	KL136	StrB;StrA*	-	-	QnrB1?;GyrA-87G	-	-	-	-	-	SulII	TetA	DfrA14	AmpH*	NDM-7	CTX-M-15;SHV-27*	-	-	TEM-30*
GCA_001884425.1	0	6	ST278	11	wzi123	KL136	StrB;StrA*	-	-	QnrB1?;GyrA-87G	-	-	-	-	-	SulII	TetA	DfrA14	AmpH*	NDM-7	SHV-27;CTX-M-15	-	-	TEM-30*
GCA_001884465.1	0	5	ST278	10	wzi123	KL136	StrB;StrA*	-	-	QnrB1?;GyrA-87G	-	-	-	-	-	SulII	TetA	DfrA14	AmpH*	NDM-7	SHV-27	-	-	TEM-30*
GCA_001884485.1	0	6	ST278	11	wzi123	KL136	StrB;StrA*	-	-	QnrB1?;GyrA-87G	-	-	-	-	-	SulII	TetA	DfrA14	AmpH*	NDM-7	CTX-M-15;SHV-27	-	-	TEM-30*
GCA_001884765.1	0	0	ST512	11	wzi154	KL107	Aac6-Ib;AadA2	-	-	ParC-80I;GyrA-83I	-	MphA	-	CatA1*	-	SulI	-	DfrA12	AmpH*;OXA-9*	KPC-3	-	-	SHV-11	TEM-54*
GCA_001885255.2	0	1	ST147	19	wzi64	KL64	Aac3-IIa*;StrB;StrA;Aac6-Ib*?;StrB;StrA	-	-	Qnr-S1;ParC-80I;GyrA-83I	-	-	-	CatB4;FloR*	-	SulI;SulII	TetA?;TetA	DfrA1	AmpH*;SHV-67*;OXA-1	OXA-48	CTX-M-15	-	-	TEM-30*
GCA_001887985.3	1	2	ST11	9	wzi64	KL64	RmtB	-	-	ParC-80I;GyrA-83I;GyrA-87G	-	-	-	CatA2*	-	-	-	-	AmpH*	KPC-2	CTX-M-65	-	SHV-11	TEM-30*
GCA_001887995.2	0	1	ST1	11	wzi45	KL45	StrB;StrB;StrA*;StrA*	-	-	ParC-80I;GyrA-83I	-	-	-	-	-	SulII*;SulII*	TetA	-	AmpH*;SHV-187*	NDM-1	-	-	-	TEM-54*
GCA_001891185.1	1	8	ST14	20	wzi2	KL2 (KL30)	AphA6*;Aac6-Ib*?;Sat-2A;AadA2*;ArmA	-	-	ParC-80I;GyrA-83Y;GyrA-87G	-	MsrE;MphE*	-	CatA1*;CatB4?	-	SulI	TetD	DfrA1;DfrA12;DfrA14	SHV-28*;OXA-1	OXA-181*;NDM-1	CTX-M-15	-	-	-
GCA_001901585.1	1	5	ST14	17	wzi64	KL64	Aac6-Ib*?;Sat-2A	-	-	ParC-80I;GyrA-83Y;GyrA-87G	-	MsrE;MphE*;ErmB*;MphA?	-	CatB4	-	SulI	TetD	DfrA1;DfrA12;DfrA14	SHV-28*;AmpH*;OXA-1	OXA-181*?	CTX-M-15	-	-	-
GCA_001901725.1	0	4	ST379-2LV	9	wzi50	KL15 (KL17,KL51,KL52)	-	-	-	QnrB4;ParC-80I;GyrA-83I	-	MphE?	-	CatA1*	-	SulI;SulII	-	-	DHA-1	-	SHV-12?	-	SHV-11	-
GCA_001901735.1	0	0	ST17-1LV	5	wzi141	KL25	-	-	-	-	-	MphA;MphA	-	-	-	-	TetA	DfrA14	SHV-187*	-	-	-	-	TEM-30*
GCA_001901745.1	0	7	ST517	6	0	-	StrA	-	-	QnrB4	-	-	-	CatA2*	-	SulI	-	DfrA19*	AmpH*;DHA-1;SHV-187*	-	-	-	-	TEM-30*
GCA_001901755.1	0	1	ST711-1LV	10	wzi303	KL54	StrB;StrA*;Aac3-IIa*	-	-	QnrB1?	-	-	-	CatB4	-	SulII	TetA	DfrA14	OXA-1;SHV-187	-	CTX-M-15	-	-	TEM-30*
GCA_001901825.1	0	1	ST551-1LV	8	wzi18	KL18	StrA*?;Aac3-IIa*	-	-	QnrB1?	-	-	-	CatB4	-	SulII	TetA	-	SHV-187*;AmpH*	-	CTX-M-15	-	-	TEM-30*
GCA_001901855.1	0	1	ST11	11	wzi50	KL15 (KL17,KL51,KL52)	ArmA;StrB;StrA;AadA2	-	-	QnrB4;ParC-80I;GyrA-83I	-	MsrE;MphE*	-	-	-	SulI	-	-	DHA-1	-	SHV-12	-	-	-
GCA_001902195.1	0	0	ST258	15	wzi154	KL107	Aac6-Ib;Aac6-Ib;Aac6-Ib;Aph3-Ia*;AadA2*	-	-	Qnr-S1;ParC-80I;GyrA-83I	-	MphA	-	CatA1*	-	SulI	-	DfrA12	AmpH*	KPC-2	SHV-12*	-	SHV-11	-
GCA_001902215.1	0	0	ST258	15	wzi154	KL107	Aac6-Ib;Aac6-Ib;Aac6-Ib;Aph3-Ia*;AadA2*	-	-	Qnr-S1;ParC-80I;GyrA-83I	-	MphA	-	CatA1*	-	SulI	-	DfrA12	AmpH*	KPC-2	SHV-12*	-	SHV-11	-
GCA_001902235.1	0	0	ST258	15	wzi154	KL107	Aac6-Ib;Aac6-Ib;Aac6-Ib;Aph3-Ia*;AadA2*	-	-	Qnr-S1;ParC-80I;GyrA-83I	-	MphA	-	CatA1*	-	SulI	-	DfrA12	AmpH*	KPC-2	SHV-12	-	SHV-11	-
GCA_001902255.1	0	0	ST258	18	wzi29	KL106	Aac6-Ib;Aph3-Ia*;AadA2*;Aph4-Ia;AadA1-pm*?;AadA2;Aac3-Iva?;Aac6-Ib	-	-	ParC-80I;GyrA-83I	-	MphA	-	CatA1*;CmlA1*	-	SulI;SulIII	-	DfrA12	AmpH*	KPC-2	-	-	SHV-11	-
GCA_001902335.1	0	4	ST23	9	0	-	Aac3-IIa*	-	-	Qnr-S1;ParC-80I;GyrA-83I	-	-	-	CatA2*;CatB4	-	SulII	TetA	-	AmpH*;SHV-187*;LAP-2;OXA-1	OXA-48	-	-	-	-
GCA_001902355.1	0	0	ST395	16	wzi105	KL108	Aac3-IIa*;AadA2*;RmtC	-	-	ParC-80I;GyrA-83I	-	MphA	-	CatA1*;CatB4	-	SulI;SulI;SulI*	TetA	DfrA1	AmpH*;OXA-1	NDM-1	CTX-M-15	-	SHV-11	-
GCA_001902395.1	0	3	ST15	15	wzi24	KL24 (KL54,KL55)	Aac3-IIa*;StrB;AadA1-pm*?;StrA*	-	-	ParC-80I;GyrA-83F;GyrA-87A	-	-	-	CatA1*?;CatB4	-	SulII	TetA*?;TetA	-	AmpH*;SHV-28*;OXA-1	OXA-48	CTX-M-15	-	-	TEM-30*
GCA_001902415.1	0	0	ST11	13	wzi50	KL15 (KL17,KL51,KL52)	Aac3-IIa*;Aph3-Ia*;AadA2*	-	-	ParC-80I;GyrA-83I	-	MphA	-	CatB4	-	SulI	-	DfrA14;DfrA12	AmpH*;OXA-1	OXA-48	CTX-M-15	-	SHV-11	-
GCA_001902435.1	0	0	ST101	21	wzi137	KL17	Aac3-IIa*;AadA1-pm*?;AadA1-pm*?;AadA2;Aac6-Ib;StrA;StrA;Aph3-VIb*	-	-	ParC-80I;GyrA-83Y;GyrA-87N	-	MphA	-	CmlA1*;FloR*	-	SulIII	TetD	DfrA14	AmpH*;SHV-28*;OXA-9	OXA-48	CTX-M-9*	-	TEM-135*	TEM-54*
GCA_001902475.1	0	1	ST11	14	wzi209	KL47	AadA2;AadA2;AadB;RmtB	-	-	ParC-80I;GyrA-83I;GyrA-87G	-	-	-	CmlA5*	-	SulI*	-	-	AmpH*	KPC-2	CTX-M-65;SHV-12	-	SHV-11	TEM-30*
GCA_001902515.1	0	0	ST101	21	wzi137	KL17	Aac3-IIa*;AadA1-pm*?;AadA1-pm*?;AadA2;Aac6-Ib;StrA;StrA;Aph3-VIb*	-	-	ParC-80I;GyrA-83Y;GyrA-87N	-	MphA	-	CmlA1*;FloR*	-	SulIII	TetD	DfrA14	AmpH*;SHV-28*;OXA-9	OXA-48	CTX-M-9*	-	TEM-135*	TEM-54*
GCA_001902535.1	1	7	ST340	17	wzi56	KL55	Aph4-Ia*;Aac3-Iva?;Aph3-Ia*;AadA1-pm*?;AadA2	-	-	ParC-80I;GyrA-83I;GyrA-87Y	-	MphA	-	CmlA1*	-	SulI;SulI;SulIII	-	-	AmpH*	KPC-4	CTX-M-15;CTX-M-15	-	SHV-11	-
GCA_001902755.4	0	0	ST11	13	wzi27	KL27	Aph3-Ia*;AadA2*	-	-	ParC-80I;GyrA-83I;GyrA-87Y	-	MphA	-	-	-	SulI;SulIII	-	DfrA12	AmpH*;OXA-9*	KPC-2	CTX-M-15	-	SHV-11	TEM-54*
GCA_001902765.4	0	1	ST258	17	wzi154	KL107	Aph4-Ia;Aac3-Iva?;AadA2;Aac6-Ib*;Aac6-Ib*;Aph3-Ia*	-	-	ParC-80I;GyrA-83I;GyrA-87N	-	MphA	-	CmlA1*	-	SulI;SulIII	-	DfrA12	AmpH*;OXA-9	KPC-3	SHV-12	-	-	TEM-54*
GCA_001902775.4	0	0	ST11	13	wzi27	KL27	AadA2*;Aph3-Ia*	-	-	ParC-80I;GyrA-83I;GyrA-87Y	-	MphA	-	-	-	SulI;SulIII	-	DfrA12	AmpH*;OXA-9*	KPC-2	CTX-M-15	-	SHV-11	TEM-54*
GCA_001902815.4	0	7	ST20	9	0	-	AadB;AadA1-pm*?;Aac6-Ib*	-	-	Qnr-A1	-	-	-	-	-	SulI;SulI	-	-	AmpH*;OXA-9	KPC-3	TEM-168?;SHV-30*	-	-	-
GCA_001902835.4	0	0	ST258	5	wzi29	KL106	-	-	-	ParC-80I;GyrA-83I	-	-	-	-	-	-	-	-	AmpH*;OXA-9*	KPC-2	SHV-12	-	-	TEM-54*
GCA_001902855.4	0	0	ST258	11	wzi29	KL106	AadA2*;Aac6-Ib	-	-	ParC-80I;GyrA-83I	-	MphA	-	CatA1*	-	SulI	-	DfrA12	OXA-9*;AmpH*	KPC-2	SHV-12	-	-	TEM-54*
GCA_001902865.4	0	1	ST307	13	wzi173	KL102 (KL149,KL155)	StrB;StrA*;Aac3-IIa*	-	-	QnrB1?;ParC-80I;GyrA-83I	-	-	-	CatB4?	-	SulII	TetA	DfrA14	SHV-28*;AmpH*;OXA-1;OXA-9*	KPC-2	CTX-M-15	-	-	TEM-54*
GCA_001902875.4	0	0	ST258	6	wzi29	KL106	Aac6-Ib*	-	-	ParC-80I;GyrA-83I	-	-	-	-	-	-	-	-	OXA-9*;AmpH*	KPC-2	-	-	SHV-11	TEM-54*
GCA_001902905.4	0	0	ST258	11	wzi29	KL106	AadA2*;Aac6-Ib	-	-	ParC-80I;GyrA-83I	-	MphA	-	CatA1*	-	SulI	-	DfrA12	AmpH*;OXA-9*	KPC-2	SHV-12	-	-	TEM-54*
GCA_001902935.4	0	0	ST48	2	wzi167	KL124	-	-	-	GyrA-87G	-	-	-	-	-	-	-	-	AmpH*;SHV-172*	KPC-3	-	-	-	-
GCA_001902945.4	0	1	ST258	13	wzi154	KL107	AadA2*;AadA1-pm*?;Aac6-Ib*;Aph3-Ia*	-	-	ParC-80I;GyrA-83I;GyrA-87N	-	MphA	-	-	-	SulI	-	DfrA12	AmpH*;OXA-9	KPC-3	-	-	SHV-11;TEM-135*	-
GCA_001902955.4	0	0	ST11	12	wzi27	KL27	AadA2*;Aph3-Ia*	-	-	ParC-80I;GyrA-83I;GyrA-87Y	-	MphA	-	-	-	SulI	-	DfrA12	AmpH*;OXA-9*	KPC-2	CTX-M-15	-	SHV-11	TEM-54*
GCA_001902965.4	0	0	ST258	11	wzi29	KL106	Aac6-Ib;AadA2*	-	-	ParC-80I;GyrA-83I	-	MphA	-	CatA1*	-	SulI	-	DfrA12	OXA-9*;AmpH*	KPC-2	-	-	SHV-11	TEM-54*
GCA_001903015.4	0	1	ST258	10	wzi154	KL107	AadA2*;Aph3-Ia*	-	-	ParC-80I;GyrA-83I;GyrA-87N	-	MphA	-	-	-	SulI	-	DfrA12	AmpH*	KPC-3	SHV-12	-	-	-
GCA_001903025.4	0	0	ST258	6	wzi29	KL106	Aac6-Ib	-	-	ParC-80I;GyrA-83I	-	MphA	-	-	-	-	-	-	AmpH*	KPC-2	-	-	SHV-11	-
GCA_001903035.4	0	0	ST11	13	wzi27	KL27	AadA2*;Aph3-Ia*	-	-	ParC-80I;GyrA-83I;GyrA-87Y	-	MphA	-	-	-	SulI;SulIII	-	DfrA12	AmpH*;OXA-9*	KPC-2	CTX-M-15	-	SHV-11	TEM-54*
GCA_001903095.4	0	4	ST258	18	wzi154	KL107	AadB;StrB;StrA*;Aac3-IIa*;AadA1-pm*?	-	-	QnrB1?;ParC-80I;GyrA-83I;GyrA-87N	-	-	-	CatB4?	-	SulII	TetA	DfrA14	OXA-1;AmpH*;OXA-9	KPC-3	CTX-M-15	-	SHV-11*;TEM-55*	TEM-54*
GCA_001903105.4	0	7	ST258	15	0	-	AadA1-pm*?;Aac6-Ib*;StrB;StrA*;AadA2*	-	-	ParC-80I;GyrA-83I	-	-	-	CatA1*	-	SulII;SulI	-	DfrA14;DfrA12	OXA-9;AmpH*	KPC-3	SHV-12	-	-	TEM-54*
GCA_001903125.4	0	0	ST258	11	wzi29	KL106	AadA2*;Aac6-Ib	-	-	ParC-80I;GyrA-83I	-	MphA	-	CatA1*	-	SulI	-	DfrA12	OXA-9*;AmpH*	KPC-2	SHV-12	-	-	TEM-54*
GCA_001903135.4	0	1	ST258	12	0	-	Aac6-Ib*;Aph4-Ia;Aac3-Iva?;AadA2	-	-	ParC-80I;GyrA-83I;GyrA-87N	-	-	-	CmlA1*	-	SulIII	-	-	OXA-9;AmpH*	KPC-3	SHV-12	-	-	TEM-54*
GCA_001903175.4	0	0	ST258	11	wzi29	KL106	AadA2*;Aac6-Ib*	-	-	ParC-80I;GyrA-83I	-	MphA	-	CatA1*	-	SulI	-	DfrA12	AmpH*;OXA-9*	KPC-2	SHV-12	-	-	TEM-54*
GCA_001903195.4	0	3	ST258	13	wzi154	KL107	Aac6-Ib?;AadA2*;Aph3-Ia*	-	-	ParC-80I;GyrA-83I	-	MphA	-	CatB4?	-	SulI	-	DfrA12	AmpH*;OXA-1	KPC-3	CTX-M-15	-	SHV-11	TEM-30*
GCA_001903205.4	0	2	ST258	13	wzi154	KL107	Aac6-Ib*;AadA1-pm*?;Aac6-Ib*	-	-	Qnr-S1;ParC-80I;GyrA-83I;GyrA-87N	-	-	-	-	-	SulII	TetA	DfrA14	LAP-2;AmpH*;OXA-9	KPC-3	SHV-12	-	-	TEM-54*
GCA_001903215.4	0	1	ST258	11	wzi154	KL107	AadA2*;Aac6-Ib*;Aph3-Ia*	-	-	ParC-80I;GyrA-83I;GyrA-87N	-	MphA	-	-	-	SulI	-	DfrA12	AmpH*;OXA-9	KPC-3	-	-	SHV-11*	-
GCA_001903255.4	0	0	ST258	5	wzi29	KL106	-	-	-	ParC-80I;GyrA-83I	-	-	-	-	-	-	-	-	OXA-9*;AmpH*	KPC-2	-	-	SHV-11	TEM-54*
GCA_001903265.4	0	3	ST258	12	wzi154	KL107	AadA2*;Aac6-Ib;Aph3-Ia*	-	-	ParC-80I;GyrA-83I	-	MphA	-	CatB4?	-	SulI	-	DfrA12	AmpH*;OXA-1	KPC-3	CTX-M-15	-	SHV-11	-
GCA_001903285.4	0	1	ST258	16	wzi154	KL107	Aph3-Ia*;AadA2*;Aph4-Ia;Aac3-Iva?;AadA1-pm*?;Aac6-Ib	-	-	ParC-80I;GyrA-83I;GyrA-87N	-	MphA	-	CmlA1*	-	SulI;SulIII	-	DfrA12	AmpH*	KPC-3	SHV-12	-	-	-
GCA_001903295.4	0	1	ST258	12	wzi154	KL107	AadA1-pm*?;AadA2;Aph4-Ia;Aac3-Iva?;Aac6-Ib	-	-	ParC-80I;GyrA-83I;GyrA-87N	-	-	-	CmlA1*	-	SulIII	-	-	AmpH*	KPC-3	SHV-12	-	-	-
GCA_001903335.4	0	0	ST11	13	wzi27	KL27	AadA2*;Aph3-Ia*	-	-	ParC-80I;GyrA-83I;GyrA-87Y	-	MphA	-	-	-	SulI;SulIII	-	DfrA12	OXA-9*;AmpH*	KPC-2	CTX-M-15	-	SHV-11	TEM-54*
GCA_001903355.4	0	0	ST258	6	wzi154	KL107	Aac6-Ib	-	-	ParC-80I;GyrA-83I;GyrA-87N	-	-	-	-	-	-	-	-	AmpH*	KPC-3	SHV-12	-	-	-
GCA_001903365.4	0	0	ST258	7	wzi29	KL106	AadB	-	-	ParC-80I;GyrA-83I	-	-	-	-	-	SulI	-	-	AmpH*;OXA-9*	KPC-2	-	-	SHV-11	TEM-54*
GCA_001903385.4	0	0	ST258	12	wzi154	KL107	AadA2;Aph4-Ia;Aac3-Iva?;Aac6-Ib*	-	-	ParC-80I;GyrA-83I;GyrA-87N	-	-	-	CmlA1*	-	SulIII	-	-	AmpH*;OXA-9	KPC-3	SHV-12	-	-	TEM-54*
GCA_001903415.4	0	0	ST258	11	wzi29	KL106	Aac6-Ib*;AadA2*	-	-	ParC-80I;GyrA-83I	-	MphA	-	CatA1*	-	SulI	-	DfrA12	OXA-9*;AmpH*	KPC-2	SHV-12	-	-	TEM-54*
GCA_001903435.4	0	1	ST258	13	wzi154	KL107	AadA2;Aph4-Ia;Aac3-Iva?;Aac6-Ib*;AadA1-pm?	-	-	ParC-80I;GyrA-83I;GyrA-87N	-	-	-	CmlA1*	-	SulIII	-	-	AmpH*;OXA-9	KPC-3	SHV-12	-	-	TEM-54*
GCA_001903445.4	0	1	ST258	13	0	-	AadA2;Aph4-Ia;Aac3-Iva?;AadA1-pm*?	-	-	ParC-80I;GyrA-83I;GyrA-87N	-	-	-	CmlA1*	-	SulIII;SulI	-	DfrA12	AmpH*	KPC-3	SHV-12	-	-	-
GCA_001903465.4	0	1	ST258	10	wzi154	KL107	AadA2*;Aph3-Ia*	-	-	ParC-80I;GyrA-83I;GyrA-87N	-	MphA	-	-	-	SulI	-	DfrA12	AmpH*	KPC-3	SHV-12	-	-	-
GCA_001903495.4	0	1	ST258	6	wzi154	KL107	Aac6-Ib	-	-	ParC-80I;GyrA-83I;GyrA-87N	-	-	-	-	-	-	-	-	AmpH*	KPC-3	SHV-12	-	-	-
GCA_001903515.4	0	0	ST258	11	wzi29	KL106	AadA2*;Aac6-Ib	-	-	ParC-80I;GyrA-83I	-	MphA	-	CatA1*	-	SulI	-	DfrA12	AmpH*;OXA-9*	KPC-2	SHV-12	-	-	TEM-54*
GCA_001903525.4	0	1	ST258	15	wzi154	KL107	Aph3-Ia*;Aac6-Ib*;AadA2;Aph4-Ia;Aac3-Iva?	-	-	ParC-80I;GyrA-83I;GyrA-87N	-	MphA	-	CmlA1*	-	SulI;SulIII	-	DfrA12	AmpH*;OXA-9	KPC-3	SHV-12	-	-	-
GCA_001903535.4	0	1	ST258	15	wzi154	KL107	Aph4-Ia;Aac3-Iva?;AadA2;Aac6-Ib;Aac6-Ib;Aac6-Ib	-	-	ParC-80I;GyrA-83I;GyrA-87N	-	-	-	CmlA1*	-	SulIII	-	DfrA12	AmpH*;OXA-9	KPC-3	SHV-12	-	-	TEM-54*
GCA_001903555.4	0	1	ST258	14	wzi154	KL107	Aph3-Ia*;Aac6-Ib;AadA1-pm*?;AadA2;Aph4-Ia;Aac3-Iva?	-	-	ParC-80I;GyrA-83I;GyrA-87N	-	MphA	-	CmlA1*	-	SulIII	-	-	AmpH*	KPC-3	SHV-12	-	-	-
GCA_001903605.4	0	1	ST258	7	0	-	AadA1-pm*?	-	-	ParC-80I;GyrA-83I;GyrA-87N	-	-	-	-	-	-	-	-	AmpH*;OXA-9	KPC-3	SHV-12*	-	-	TEM-54*
GCA_001903615.4	0	1	ST307	14	wzi173	KL102 (KL149,KL155)	AadB;StrB;StrA*;Aac3-IIa*	-	-	QnrB1?;ParC-80I;GyrA-83I	-	-	-	CatB4?	-	SulII	TetA	DfrA14	SHV-28*;OXA-1;OXA-9*;AmpH*	KPC-2	CTX-M-15	-	-	TEM-54*
GCA_001903675.4	0	0	ST258	17	wzi29	KL106	Aph3-Ia*;Aac6-Ib;AadA2;AadA1-pm*?;Aph4-Ia;Aac3-Iva*?	-	-	ParC-80I;GyrA-83I	-	MphA	-	CatA1*;CmlA1*	-	SulI;SulIII	-	DfrA12	OXA-9*;AmpH*	KPC-2	SHV-12	-	-	TEM-54*
GCA_001903685.4	0	0	ST147	7	wzi64	KL64	RmtF	-	-	ParC-80I;GyrA-83I	-	-	-	-	Arr2	-	-	DfrA14	SHV-67*;AmpH*	OXA-181	CTX-M-15	-	-	-
GCA_001903695.4	0	1	ST307	10	wzi173	KL102 (KL149,KL155)	StrB;StrA*	-	-	QnrB1?;ParC-80I;GyrA-83I	-	-	-	-	-	SulII	-	DfrA14	SHV-28*;AmpH*;OXA-9*	KPC-2	CTX-M-15	-	-	TEM-54*
GCA_001903735.4	0	1	ST258	12	wzi154	KL107	AadA1-pm*?;Aac6-Ib*;Aph3-Ia*;AadA2*	-	-	ParC-80I;GyrA-83I;GyrA-87N	-	MphA	-	-	-	SulI	-	DfrA12	AmpH*;OXA-9	KPC-3	-	-	-	TEM-54*
GCA_001903755.4	0	4	ST258	7	wzi154	KL107	AadA1-pm*?;Aac6-Ib*	-	-	ParC-80I;GyrA-83I;GyrA-87N	-	-	-	-	-	-	-	-	AmpH*;OXA-9	KPC-3	SHV-12	-	-	-
GCA_001903775.4	0	1	ST258	12	wzi154	KL107	Aph4-Ia;Aac3-Iva?;AadA2	-	-	ParC-80I;GyrA-83I;GyrA-87N	-	-	-	CmlA1*	-	SulIII	-	DfrA12	AmpH*;OXA-9	KPC-3	SHV-12	-	-	TEM-54*
GCA_001903785.4	0	1	ST258	12	wzi154	KL107	AadA2;Aph4-Ia;Aac3-Iva?;Aac6-Ib*	-	-	ParC-80I;GyrA-83I;GyrA-87N	-	-	-	CmlA1*	-	SulIII	-	-	AmpH*;OXA-9	KPC-3	SHV-12	-	-	TEM-54*
GCA_001903795.4	0	0	ST258	9	wzi29	KL106	AadA2*;Aac6-Ib	-	-	ParC-80I;GyrA-83I	-	MphA	-	-	-	SulI	-	DfrA12	AmpH*	KPC-2	SHV-12	-	-	-
GCA_001903835.4	0	0	ST258	11	wzi154	KL107	AadA1-pm*?;AadA2;Aph4-Ia;Aac3-Iva?	-	-	ParC-80I;GyrA-83I;GyrA-87N	-	-	-	CmlA1*	-	SulIII	-	-	AmpH*	KPC-3	-	-	SHV-11	-
GCA_001903845.4	0	0	ST258	11	wzi29	KL106	AadA2*;Aac6-Ib	-	-	ParC-80I;GyrA-83I	-	MphA	-	CatA1*	-	SulI	-	DfrA12	OXA-9*;AmpH*	KPC-2	-	-	SHV-11	TEM-54*
GCA_001903865.4	1	4	ST258	13	wzi154	KL107	AadA1-pm?;Aph4-Ia;Aac3-Iva?;AadA2;Aac6-Ib*	-	-	ParC-80I;GyrA-83I;GyrA-87N	-	-	-	CmlA1*	-	SulI?;SulIII	-	-	AmpH*;OXA-9	KPC-3	SHV-12	-	-	-
GCA_001903875.4	0	0	ST258	16	wzi29	KL106	AadA2;AadA1-pm*?;Aph4-Ia;Aac3-Iva*?;Aac6-Ib;Aph3-Ia*	-	-	ParC-80I;GyrA-83I	-	MphA	-	CmlA1*;CatA1*	-	SulI;SulIII	-	DfrA12	AmpH*;OXA-9*	KPC-2	SHV-12	-	-	-
GCA_001903915.4	0	3	ST258	14	wzi154	KL107	StrB;StrA*;AadA2;AadA1-pm*?;Aac6-Ib	-	-	ParC-80I;GyrA-83I	-	-	-	CatA1*	-	SulII;SulI	-	DfrA14	AmpH*;OXA-9	KPC-3	SHV-12	-	-	TEM-54*
GCA_001903925.4	0	1	ST258	11	wzi154	KL107	AadA2*;Aac6-Ib;Aph3-Ia*	-	-	ParC-80I;GyrA-83I;GyrA-87N	-	MphA	-	-	-	SulI	-	DfrA12	AmpH*?	KPC-3	SHV-12	-	-	-
GCA_001903935.4	0	1	ST258	13	wzi154	KL107	StrB;StrA*;AadA2;AadA1-pm*?;Aac6-Ib	-	-	ParC-80I;GyrA-83I	-	-	-	-	-	SulII;SulI	-	DfrA14	OXA-9;AmpH*	KPC-3	-	-	SHV-11	TEM-54*
GCA_001903975.4	0	0	ST11	18	wzi27	KL27	Aph3-Ia*;Aph4-Ia;Aac3-Iva?;AadA1-pm*?;AadA2*	-	-	ParC-80I;GyrA-83I;GyrA-87Y	-	MphA	-	CmlA1*;CatA1*	-	SulIII;SulI	-	DfrA12	OXA-9*;AmpH*	KPC-2	CTX-M-15	-	SHV-11	TEM-54*
GCA_001903995.4	0	0	ST258	14	wzi154	KL107	AadA1-pm*?;AadA2;Aph4-Ia;Aac3-Iva?;Aac6-Ib;Aac6-Ib	-	-	ParC-80I;GyrA-83I;GyrA-87N	-	-	-	CmlA1*	-	SulIII	-	-	AmpH*	KPC-3	SHV-12	-	-	TEM-54*
GCA_001904005.4	0	5	ST258	13	wzi154	KL107	StrB;StrA*;AadA2*	-	-	ParC-80I;GyrA-83I;GyrA-87Y	-	-	-	CatA1*	-	SulII;SulI	-	DfrA14;DfrA12	AmpH*	KPC-3	-	-	SHV-11	-
GCA_001904015.4	0	1	ST76	9	wzi100	KL10	AadA17*;AadB;Aph3-Ia*?	-	-	-	-	MphA	-	CatB3*	Arr3	SulI	-	-	SHV-187*;AmpH*;OXA-1	KPC-4	-	-	-	TEM-54*
GCA_001904045.4	0	0	ST258	6	wzi29	KL106	Aac6-Ib	-	-	ParC-80I;GyrA-83I	-	-	-	-	-	-	-	-	AmpH*;OXA-9*	KPC-2	SHV-12	-	-	TEM-54*
GCA_001904075.4	0	0	ST76	1	wzi100	KL10	-	-	-	-	-	-	-	-	-	-	-	-	AmpH*;SHV-187*	KPC-4*	-	-	-	-
GCA_001904095.4	0	0	ST258	11	wzi29	KL106	AadA1-pm*?;AadA2;Aph4-Ia;Aac3-Iva*?;Aac6-Ib	-	-	ParC-80I;GyrA-83I	-	-	-	CmlA1*	-	SulIII	-	-	AmpH*	KPC-2	SHV-12	-	-	-
GCA_001904105.4	0	6	ST258	12	wzi154	KL107	AadA1-pm*?;Aac6-Ib;StrB;StrA*	-	-	ParC-80I;GyrA-83I	-	-	-	CatA1*	-	SulII	-	DfrA14	OXA-9;AmpH*	KPC-3	-	-	SHV-11	TEM-54*
GCA_001904115.4	0	6	ST258	12	wzi154	KL107	AadA1-pm*?;Aac6-Ib;StrB;StrA*	-	-	ParC-80I;GyrA-83I	-	-	-	CatA1*	-	SulII	-	DfrA14	OXA-9;AmpH*	KPC-3	-	-	SHV-11	TEM-54*
GCA_001904155.4	0	0	ST258	13	wzi29	KL106	Aac6-Ib;AadA2*;Aph3-Ia*?;StrB?	-	-	ParC-80I;GyrA-83I	-	MphA	-	CatA1*	-	SulI	-	DfrA12	OXA-9*;AmpH*	KPC-2	SHV-12	-	-	TEM-54*
GCA_001904165.4	0	0	ST258	10	wzi154	KL107	Aac6-Ib	-	-	ParC-80I;GyrA-83I;GyrA-87N	-	-	-	CatB3*	-	-	TetA	DfrA1	AmpH*	KPC-3	SHV-12	-	-	TEM-54*
GCA_001904175.4	0	0	ST258	11	wzi29	KL106	Aac6-Ib;AadA2*	-	-	ParC-80I;GyrA-83I	-	MphA	-	CatA1*	-	SulI	-	DfrA12	OXA-9*;AmpH*	KPC-2	-	-	SHV-11	TEM-54*
GCA_001904205.4	0	1	ST258	11	wzi154	KL107	AadA1-pm*?;AadA2*;Aph3-Ia*	-	-	ParC-80I;GyrA-83I;GyrA-87N	-	MphA	-	-	-	SulI	-	DfrA12	OXA-9;AmpH*	KPC-3	-	-	-	TEM-54*
GCA_001904235.4	0	0	ST258	9	wzi29	KL106	AadA2*;Aac6-Ib	-	-	ParC-80I;GyrA-83I	-	MphA	-	-	-	SulI	-	DfrA12	AmpH*	KPC-2	SHV-12	-	-	-
GCA_001904245.4	0	0	ST147	15	wzi64	KL64	RmtF;RmtB;AadA2*	-	-	ParC-80I;GyrA-83I	-	ErmB*;MphA?	-	-	Arr2	SulI	-	DfrA12;DfrA14	SHV-67*;AmpH*	NDM-5;OXA-181	CTX-M-15	-	-	TEM-30*
GCA_001904255.4	0	1	ST258	16	wzi154	KL107	Aph3-Ia*;AadA2;Aph4-Ia;Aac3-Iva?;AadA1-pm*?;Aac6-Ib	-	-	ParC-80I;GyrA-83I;GyrA-87N	-	MphA	-	CmlA1*	-	SulI;SulIII	-	DfrA12	AmpH*	KPC-3	SHV-12	-	-	-
GCA_001904295.4	0	6	ST258	12	wzi154	KL107	AadA1-pm*?;Aac6-Ib;StrB;StrA*	-	-	ParC-80I;GyrA-83I	-	-	-	CatA1*	-	SulII	-	DfrA14	OXA-9;AmpH*	KPC-3	-	-	SHV-11	TEM-54*
GCA_001904315.4	0	6	ST258	12	wzi154	KL107	AadA1-pm*?;Aac6-Ib;StrB;StrA*	-	-	ParC-80I;GyrA-83I	-	-	-	CatA1*	-	SulII	-	DfrA14	OXA-9;AmpH*	KPC-3	-	-	SHV-11	TEM-54*
GCA_001904325.4	0	0	ST258	11	wzi29	KL106	AadA2*;Aac6-Ib	-	-	ParC-80I;GyrA-83I	-	MphA	-	CatA1*	-	SulI	-	DfrA12	OXA-9*;AmpH*	KPC-2	SHV-12	-	-	TEM-54*
GCA_001904335.4	0	0	ST258	14	wzi154	KL107	AadA2;Aph4-Ia;Aac3-Iva?;Aac6-Ib;Aac6-Ib;Aac6-Ib;Aac6-Ib	-	-	ParC-80I;GyrA-83I;GyrA-87N	-	-	-	CmlA1*	-	SulIII	-	-	AmpH*;OXA-9	KPC-3	SHV-12	-	-	-
GCA_001904375.4	0	0	ST258	11	wzi29	KL106	AadA2*;Aac6-Ib	-	-	ParC-80I;GyrA-83I	-	MphA	-	CatA1*	-	SulI	-	DfrA12	OXA-9*;AmpH*	KPC-2	SHV-12	-	-	TEM-54*
GCA_001904385.4	0	0	ST258	15	wzi154	KL107	AadA2;Aph4-Ia;Aac3-Iva?;Aac6-Ib*;Aac6-Ib*;Aac6-Ib*;Aac6-Ib*	-	-	ParC-80I;GyrA-83I;GyrA-87N	-	-	-	CmlA1*	-	SulIII	-	-	AmpH*;OXA-9	KPC-3	-	-	TEM-135*;SHV-11*	-
GCA_001904405.4	0	0	ST11	4	wzi27	KL27	AadB	-	-	ParC-80I;GyrA-83I	-	-	-	-	-	SulI	-	-	OXA-2;AmpH*;SHV-189?	-	-	-	-	-
GCA_001904425.4	1	5	ST258	19	wzi154	KL107	Aac6-Ib*;AadA1-pm?;Aph4-Ia;Aac3-Iva?;AadA2;AadB	-	-	ParC-80I;GyrA-83I;GyrA-87N	-	MsrE;MphE*	-	CmlA1*;CatB3*	-	SulI?;SulIII	-	DfrA19*	CARB-3*;AmpH*;OXA-9	KPC-3	SHV-12	-	-	TEM-54*
GCA_001904455.4	0	1	ST258	13	wzi154	KL107	AadA1-pm*?;Aph4-Ia;Aac3-Iva?;AadA2;Aac6-Ib	-	-	ParC-80I;GyrA-83I;GyrA-87N	-	-	-	CmlA1*	-	SulIII	-	DfrA12	AmpH*;OXA-9	KPC-3	-	-	SHV-11	-
GCA_001904475.4	0	0	ST11	7	wzi27	KL27	-	-	-	ParC-80I;GyrA-83I;GyrA-87Y	-	-	-	-	-	-	-	-	AmpH*;OXA-9*	KPC-2	CTX-M-15	-	SHV-11	TEM-54*
GCA_001904485.4	0	1	ST258	10	wzi154	KL107	Aph3-Ia*;AadA2*	-	-	ParC-80I;GyrA-83I;GyrA-87N	-	MphA	-	-	-	SulI	-	DfrA12	AmpH*	KPC-3	SHV-12	-	-	-
GCA_001904495.4	0	3	ST258	14	wzi154	KL107	StrB;StrA*;AadA2;AadA1-pm*?;Aac6-Ib	-	-	ParC-80I;GyrA-83I	-	-	-	CatA1*	-	SulII;SulI	-	DfrA14	AmpH*;OXA-9	KPC-3	SHV-12	-	-	TEM-54*
GCA_001904535.4	0	5	ST258	15	wzi154	KL107	StrB;StrA*;AadA2*;AadA1-pm*?;Aac6-Ib	-	-	ParC-80I;GyrA-83I	-	-	-	CatA1*	-	SulII;SulI	-	DfrA14;DfrA12	AmpH*;OXA-9	KPC-3	-	-	SHV-11	TEM-54*
GCA_001905185.1	0	1	ST258	11	wzi154	KL107	StrB;StrA*;AadA1-pm*?	-	-	ParC-80I;GyrA-83I;GyrA-87Y	-	-	-	-	-	SulII	-	DfrA14	AmpH*;OXA-9	KPC-3	-	-	SHV-11	TEM-54*
GCA_001905195.1	0	1	ST258	12	wzi154	KL107	StrB;StrA*;AadA1-pm*?;Aac6-Ib*	-	-	ParC-80I;GyrA-83I;GyrA-87Y	-	-	-	-	-	SulII	-	DfrA14	AmpH*;OXA-9	KPC-3*	-	-	SHV-11	TEM-54*
GCA_001905235.1	0	1	ST258	12	wzi154	KL107	AadA1-pm*?;Aac6-Ib;StrB;StrA*	-	-	ParC-80I;GyrA-83I;GyrA-87Y	-	-	-	-	-	SulII	-	DfrA14	OXA-9;AmpH*	KPC-3*	-	-	SHV-11;TEM-135*	-
GCA_001905315.1	0	1	ST258	12	wzi154	KL107	StrB;StrA*;AadA1-pm*?;Aac6-Ib	-	-	ParC-80I;GyrA-83I;GyrA-87Y	-	-	-	-	-	SulII	-	DfrA14	OXA-9;AmpH*	KPC-3	-	-	SHV-11	TEM-54*
GCA_001906645.1	0	1	ST258	10	wzi154	KL107	StrB;StrA*;AadA1-pm*?	-	-	ParC-80I;GyrA-83I;GyrA-87Y	-	-	-	-	-	SulII	-	DfrA14	AmpH*;TEM-219*;OXA-9	KPC-3*	-	-	SHV-11	-
GCA_001906685.1	0	1	ST258	10	wzi154	KL107	StrB;StrA*;AadA1-pm*?	-	-	ParC-80I;GyrA-83I;GyrA-87Y	-	-	-	-	-	SulII	-	DfrA14	AmpH*;TEM-219*;OXA-9	KPC-8	-	-	SHV-11	-
GCA_001906705.1	0	2	ST258	10	wzi154	KL107	StrB;StrA*;AadA1-pm*?	-	-	ParC-80I;GyrA-83I;GyrA-87Y	-	-	-	-	-	SulII	-	DfrA14	AmpH*;TEM-219*;OXA-9	KPC-3*	-	-	SHV-11	-
GCA_001906715.1	0	2	ST258	11	wzi154	KL107	StrB;StrA*;AadA1-pm*?	-	-	ParC-80I;GyrA-83I;GyrA-87Y	-	-	-	-	-	SulII	-	DfrA14	AmpH*;OXA-9	KPC-3*	-	-	SHV-11	TEM-54*
GCA_001906725.1	0	2	ST258	11	wzi154	KL107	StrB;StrA*;AadA1-pm*?	-	-	ParC-80I;GyrA-83I;GyrA-87Y	-	-	-	-	-	SulII	-	DfrA14	AmpH*;OXA-9	KPC-3	-	-	SHV-11	TEM-30*
GCA_001907955.1	0	2	ST198	6	wzi85	KL30	Aac3-IIa*	-	-	-	-	-	-	CatB4;CatA1*	-	-	TetA	DfrA14	OXA-1;AmpH*	-	-	-	SHV-77*	-
GCA_001908515.1	0	2	ST244	8	wzi50	KL15 (KL17,KL51,KL52)	AadA2*	-	-	-	-	MphA	-	-	-	SulI	-	DfrA12	AmpH*;SHV-187*	KPC-2;KPC-2	SHV-30*	-	-	TEM-30*
GCA_001908595.1	0	1	ST147	17	wzi64	KL64	StrB;StrA;Aac6-Ib*?;StrB;StrA	-	-	Qnr-S1;ParC-80I;GyrA-83I	-	-	-	FloR*	-	SulI;SulII	TetA?;TetA	DfrA1	AmpH*;SHV-67*	OXA-48	CTX-M-15	-	-	TEM-30*
GCA_001908625.1	0	1	ST147	18	wzi64	KL64	StrB;StrA;Aac6-Ib*?;StrB;StrA	-	-	Qnr-S1;ParC-80I;GyrA-83I	-	-	-	FloR*	-	SulI;SulII;SulI	TetA?;TetA	DfrA1	AmpH*;SHV-67*	OXA-48	CTX-M-15	-	-	TEM-30*
GCA_001908655.1	0	1	ST147	18	wzi64	KL64	StrB;StrA;Aac6-Ib*?;StrB;StrA	-	-	Qnr-S1;ParC-80I;GyrA-83I	-	-	-	FloR*	-	SulI;SulII;SulI	TetA?;TetA	DfrA1	AmpH*;SHV-67*	OXA-48*	CTX-M-15	-	-	TEM-30*
GCA_001908675.1	0	1	ST147	18	wzi64	KL64	StrB;StrA;Aac6-Ib*?;StrB;StrA	-	-	Qnr-S1;ParC-80I;GyrA-83I	-	-	-	FloR*	-	SulI;SulII;SulI	TetA?;TetA	DfrA1	AmpH*;SHV-67*	OXA-48	CTX-M-15	-	-	TEM-30*
GCA_001908695.1	0	1	ST147	18	wzi64	KL64	StrB;StrA;Aac6-Ib*?;StrB;StrA	-	-	Qnr-S1;ParC-80I;GyrA-83I	-	-	-	FloR*	-	SulI;SulII;SulI	TetA?;TetA	DfrA1	AmpH*;SHV-67*	OXA-48	CTX-M-15	-	-	TEM-30*
GCA_001908715.1	1	3	ST340	10	0	-	Aac3-Iva?;Aph4-Ia*;Aac3-Iva?	-	-	ParC-80I;GyrA-83I;GyrA-87Y	-	-	-	-	-	SulI	-	-	AmpH*	KPC-4;KPC-4	-	-	SHV-11	-
GCA_001908875.1	0	1	ST147	18	wzi64	KL64	StrB;StrA;Aac6-Ib*?;StrB;StrA	-	-	Qnr-S1;ParC-80I;GyrA-83I	-	-	-	FloR*	-	SulI;SulII;SulI	TetA?;TetA	DfrA1	AmpH*;SHV-67*	OXA-48	CTX-M-15	-	-	TEM-30*
GCA_001908895.1	0	0	ST11	9	wzi50	KL15 (KL17,KL51,KL52)	Aac3-IIa*;Aph3-Ia*	-	-	ParC-80I;GyrA-83I	-	-	-	CatB4	-	-	-	DfrA14	AmpH*;OXA-1	OXA-48	CTX-M-15	-	SHV-11	-
GCA_001913175.1	0	0	ST101	11	wzi137	KL17	Aac3-IIa*;AadA1-pm*?;Aac6-Ib	-	-	ParC-80I;GyrA-83Y;GyrA-87N	-	-	-	CatB4	-	-	-	DfrA14	AmpH*;SHV-28*;OXA-9;OXA-1	OXA-48	CTX-M-15	-	-	TEM-54*
GCA_001914065.1	0	0	ST220-1LV	0	wzi177	KL125 (KL114)	-	-	-	-	-	-	-	-	-	-	-	-	SHV-187*;AmpH*	-	-	-	-	-
GCA_001922465.1	0	2	ST11	22	wzi174	KL74	AadA2;RmtC;Aac6-Ib*?;Aac3-IIa*;StrB;StrA*;Aac6-Ib	-	-	QnrB32*;ParC-80I;GyrA-83I	-	MphA	-	CatB4	-	SulI;SulI;SulII	TetA	DfrA14	AmpH*;CMY-6;SHV-187*;OXA-1	NDM-1	CTX-M-15;CTX-M-15	-	SHV-11	TEM-30*
GCA_001929345.1	0	0	ST6	1	wzi7	KL7	-	-	-	-	-	-	-	-	-	-	-	-	AmpH*	-	-	-	-	SHV-26*
GCA_001931705.1	0	0	ST37	2	wzi99	KL128	-	-	-	-	-	-	-	-	-	-	-	-	AmpH*	OXA-48	-	-	SHV-77*	-
GCA_001936035.1	0	0	ST505	0	wzi64	KL64	-	-	-	-	-	-	-	-	-	-	-	-	AmpH*;SHV-108	-	-	-	-	-
GCA_001938035.1	0	0	ST16-1LV	12	wzi50	KL15 (KL17,KL51,KL52)	AadA2*	-	-	ParC-84K;GyrA-83F;GyrA-87N	-	MphA	-	CatB4	-	SulI	TetA	DfrA12	OXA-1;AmpH*	-	CTX-M-15	-	-	TEM-30*;SHV-26*
GCA_001939845.1	0	0	ST11	9	wzi75	KL105	AadA2*;Aph4-Ia;Aac3-Iva*?	-	-	ParC-80I;GyrA-83I	-	-	-	-	-	SulI	-	DfrA12	AmpH*	KPC-2	-	-	SHV-11	-
GCA_001939855.1	0	0	ST23	0	wzi1	KL1	-	-	-	-	-	-	-	-	-	-	-	-	SHV-190*;AmpH	-	-	-	-	-
GCA_001939885.2	0	0	ST485	1	wzi5	KL5	-	-	-	-	-	-	-	-	-	-	-	-	AmpH*	-	SHV-27*	-	-	-
GCA_001945475.1	0	4	ST111	9	wzi63	KL63	AadA1-pm*?;Aac6-Ib*;StrB;StrA*	-	-	-	-	-	-	-	-	SulII	-	DfrA14	AmpH*;OXA-9	KPC-2	-	-	SHV-1*?	TEM-54*
GCA_001950635.1	0	0	ST35	4	wzi323	KL62	Aac3-IIa*	-	-	QnrB4	-	-	-	-	-	-	-	DfrA17	AmpH*;DHA-1	-	-	-	SHV-33	-
GCA_001950655.1	0	0	ST485	10	wzi100	KL10	Aph3-Ia*	-	-	Qnr-S1;QnrB4;ParC-80R;GyrA-83I	-	MphA	-	-	-	SulI?	TetA	DfrA1	AmpH*;LAP-2;DHA-1	-	SHV-27*	-	-	-
GCA_001950675.1	0	1	ST15	8	wzi93	KL112	Aac3-IIa*	-	-	ParC-80I;GyrA-83F;GyrA-87A	-	-	-	CatB4?	-	-	TetA	DfrA14	AmpH*;SHV-28*;OXA-1	-	CTX-M-15	-	-	-
GCA_001952835.1	0	0	ST2424-1LV	6	wzi8	KL8 (KL22/37)	Aac3-IId*;Aph3-Ia*;Aph3-Ia*;AadA22	-	-	-	-	-	-	-	-	-	-	-	AmpH*;SHV-187*;CMY-2*	-	-	-	-	TEM-30*;TEM-30*
GCA_001952875.1	0	0	ST392	12	wzi187	KL27	Aac3-IIa*;Aac6-Ib	-	-	QnrB1?;ParC-80I;GyrA-83I	-	-	-	CatB4?	-	-	TetA	DfrA14	AmpH*;SHV-67*;OXA-1	KPC-2	CTX-M-15;CTX-M-15;CTX-M-15	-	-	-
GCA_001952895.1	0	1	ST340	26	wzi56	KL55	Aph4-Ia;AadA1-pm*?;AadA2;Aac3-Iva?;Aph3-Ia*;AadA2*;StrB;StrA*;AadA1-pm*?;Aac6-Ib*	-	-	ParC-80I;GyrA-83I	-	MphA	-	CmlA1*;CatB4	-	SulIII;SulI;SulII	TetA*	DfrA12;DfrA14	AmpH*;OXA-9;OXA-1	KPC-3	CTX-M-15	-	SHV-11*	TEM-54*;TEM-30*
GCA_001952915.1	1	8	ST258	13	wzi154	KL107	Aac3-IIa;Aac6-Ib;Aac6-Ib	-	-	ParC-80I;GyrA-83I	-	MphA	-	CatA1*	-	SulI;SulI	-	-	AmpH*;OXA-2;OXA-9*	KPC-2	CTX-M-2	-	-	TEM-30*;TEM-54*
GCA_001956965.1	0	1	ST147	17	wzi64	KL64	StrB;StrA;Aac6-Ib*?;StrB;StrA	-	-	Qnr-S1;ParC-80I;GyrA-83I	-	-	-	FloR*	-	SulI;SulII	TetA?;TetA	DfrA1	AmpH*;SHV-67*	OXA-48	CTX-M-15	-	-	TEM-30*
GCA_001968745.2	0	0	ST437	10	wzi109	KL36	Aph3-Ia*	-	-	ParC-80I;GyrA-83I	-	MphA	-	CatB4	-	SulI*	-	DfrA30*	OXA-1;AmpH*	KPC-2	CTX-M-15	-	SHV-11	-
GCA_001968755.2	0	0	ST437	12	wzi109	KL36	Aph3-Ia*	-	-	ParC-80I;GyrA-83I	-	MphA	-	CatB4;CatA1*	-	SulI	TetA	DfrA30*	OXA-1*;AmpH*	KPC-2	CTX-M-15	-	SHV-11	-
GCA_001969905.2	0	0	ST395	13	wzi2	KL2 (KL30)	AphA2*	-	-	Qnr-S1;ParC-80I;GyrA-83I	-	-	-	CatB4;CatA1*	-	SulI	TetA	DfrA1	AmpH*;OXA-1	OXA-48	CTX-M-15	-	SHV-11	TEM-30*
GCA_001970155.2	0	6	ST23	9	wzi77	KL?	Aac3-IIa*	-	-	Qnr-S1;ParC-80I;GyrA-83I	-	-	-	CatB4;CatA2*	-	SulII	TetA	-	SHV-187*;LAP-2;OXA-1;AmpH*	-	CTX-M-55	-	-	-
GCA_001970165.2	0	1	ST395	19	wzi2	KL2 (KL30)	ArmA;AadA5;AadA1-pm?;AadB	-	-	Qnr-S1;ParC-80I;GyrA-83I	-	MsrE;MphE*	-	CatA1*;CatB4	-	SulI	TetA	DfrA1;DfrA17	AmpH*;OXA-1	OXA-48	CTX-M-15	-	SHV-11	TEM-30*
GCA_001970175.2	0	0	ST395	12	wzi2	KL2 (KL30)	-	-	-	Qnr-S1;ParC-80I;GyrA-83I	-	-	-	CatB4;CatA1*	-	SulI	TetA	DfrA1	AmpH*;OXA-1	OXA-48	CTX-M-15	-	SHV-11	TEM-30*
GCA_001982515.1	0	5	ST198-1LV	6	wzi85	KL30	Aac3-IIa*	-	-	-	-	-	-	CatA1*	-	SulII?	TetA	-	AmpH*?	-	CTX-M-15	-	SHV-77*	-
GCA_001984895.1	0	0	ST231	13	wzi104	KL51	RmtF;Aph3''Ia	-	-	Qnr-S1;ParC-80I;GyrA-83I	-	Erm42*	-	FloR*;CatA1*	Arr2	SulII	-	-	SHV-28*;AmpH*	OXA-181*	CTX-M-15?	-	-	TEM-30*
GCA_002007665.1	0	0	ST512	14	wzi154	KL107	AadA2;Aph3-Ia*;AadA2*;Aac6-Ib	-	-	ParC-80I;GyrA-83I	-	MphA	-	CatA1*	-	SulI;SulI	-	DfrA12	AmpH*;OXA-9*	KPC-3	-	-	SHV-11	TEM-54*
GCA_002009075.1	0	2	ST11	25	0	-	AadA2;RmtC;Aph3-Ia*	-	-	ParC-80I;GyrA-83I	-	MphA;MphA;MphA	-	CatB3*?;CatB3*;CatB4;CatB3*	Arr3;Arr3;Arr3	SulI;SulII;SulI*;SulI*;SulI*;SulI	TetD	-	AmpH*;OXA-1;OXA-1	NDM-1	CTX-M-3	-	SHV-11	-
GCA_002027655.1	0	0	0	0	0	-	-	-	-	-	-	-	-	-	-	-	-	-	-	-	-	-	-	-
GCA_002055765.1	0	2	ST234	12	wzi114	KL30 (KL2, KL8, KL111)	AadB;AadA1-pm*?;Aac6-Ib	-	-	GyrA-83F	-	-	-	CatB3*	-	SulI	-	DfrA19*;DfrA14	AmpH*;OXA-9	KPC-3	SHV-27;SHV-5	-	-	TEM-54*
GCA_002055855.1	1	6	ST14	24	wzi2	KL2 (KL30)	Sat-2A;Aac3-IId*;StrB*;StrA*;AadA2*;ArmA;AphA6*;AadA1-pm*?;Aac6-Ib	-	-	ParC-80I;GyrA-83Y;GyrA-87G	-	MsrE;MphE*	-	CatB4;CatA1*	-	SulI;SulII	-	DfrA1;DfrA12	AmpH*;SHV-28*;OXA-1;SHV-187*;OXA-9	NDM-1	CTX-M-15;CTX-M-15	-	-	TEM-54*
GCA_002056385.1	0	0	ST258	20	wzi154	KL107	AadA2;Aph3-Ia*;AadA2*;Aph4-Ia;AadA1-pm*?;AadA2;Aac3-Iva?	-	-	ParC-80I;GyrA-83I	-	MphA	-	CatA1*;CmlA1*	-	SulI;SulI;SulIII	-	DfrA12	AmpH*	KPC-3	SHV-12	-	SHV-11	TEM-54*
GCA_002056475.1	0	0	ST258	21	wzi29	KL106	AadA2;AadA2*;Aph4-Ia;AadA1-pm*?;AadA2;Aac3-Iva?;Aac6-Ib;Aac6-Ib	-	-	ParC-80I;GyrA-83I	-	MphA	-	CatA1*;CmlA1*	-	SulI;SulI;SulIII	-	DfrA12	AmpH*;OXA-9*	KPC-2	SHV-12	-	SHV-11	TEM-54*
GCA_002085855.1	0	0	ST512	10	wzi154	KL107	Aph3-Ia*;Aac6-Ib	-	-	ParC-80I;GyrA-83I	-	MphA	-	CatA1*	-	SulI	-	DfrA12	OXA-9*;AmpH*	KPC-3	-	-	SHV-11	-
GCA_002085865.1	0	0	ST512	11	wzi154	KL107	Aph3-Ia*;Aac6-Ib	-	-	ParC-80I;GyrA-83I	-	MphA	-	CatA1*	-	SulI	-	DfrA12	OXA-9*;AmpH*	KPC-3	-	-	SHV-11	TEM-54*
GCA_002085895.1	0	0	ST512	10	wzi154	KL107	Aph3-Ia*;Aac6-Ib	-	-	ParC-80I;GyrA-83I	-	MphA	-	CatA1*	-	SulI	-	DfrA12	OXA-9*;AmpH*	KPC-3	-	-	SHV-11	-
GCA_002085915.1	0	0	ST512	7	wzi154	KL107	Aac6-Ib;AadA2	-	-	ParC-80I;GyrA-83I	-	-	-	-	-	SulI	-	-	OXA-9*;AmpH*	KPC-3	-	-	SHV-11	-
GCA_002085935.1	0	0	ST512	10	wzi154	KL107	Aph3-Ia*;Aac6-Ib	-	-	ParC-80I;GyrA-83I	-	MphA	-	CatA1*	-	SulI	-	DfrA12	OXA-9*;AmpH*	KPC-3	-	-	SHV-11	-
GCA_002085975.1	0	0	ST512	11	wzi154	KL107	Aph3-Ia*;Aac6-Ib	-	-	ParC-80I;GyrA-83I	-	MphA	-	CatA1*	-	SulI	-	DfrA12	OXA-9*;AmpH*	KPC-3	-	-	SHV-11	TEM-54*
GCA_002085995.1	0	0	ST512	7	wzi154	KL107	AadA2;Aac6-Ib	-	-	ParC-80I;GyrA-83I	-	-	-	-	-	SulI	-	-	AmpH*	KPC-3	-	-	SHV-11	-
GCA_002086005.1	0	0	ST512	9	wzi154	KL107	Aac6-Ib	-	-	ParC-80I;GyrA-83I	-	MphA	-	CatA1*	-	SulI	-	DfrA12	AmpH*	KPC-3	-	-	SHV-11	-
GCA_002086025.1	0	0	ST512	10	wzi154	KL107	Aph3-Ia*;Aac6-Ib	-	-	ParC-80I;GyrA-83I	-	MphA	-	CatA1*	-	SulI	-	DfrA12	AmpH*	KPC-3	-	-	SHV-11	-
GCA_002086055.1	0	0	ST512	9	wzi154	KL107	Aac6-Ib	-	-	ParC-80I;GyrA-83I	-	MphA	-	CatA1*	-	SulI	-	DfrA12	AmpH*	KPC-3	-	-	SHV-11	-
GCA_002086075.1	0	0	ST258	9	wzi29	KL106	AadA2*;Aac6-Ib	-	-	ParC-80I;GyrA-83I	-	MphA	-	CatA1*	-	SulI	-	DfrA12	SHV-187*?;AmpH*	KPC-2	-	-	-	-
GCA_002086095.1	0	0	ST512	11	wzi154	KL107	AadA2;Aph3-Ia*;Aac6-Ib	-	-	ParC-80I;GyrA-83I	-	MphA	-	CatA1*	-	SulI	-	DfrA12	OXA-9*;AmpH*	KPC-3	-	-	SHV-11	-
GCA_002087215.1	0	5	ST147	16	wzi23	KL14	Aph3-Ia*;ArmA;AadA1-pm*?;Aac6-Ib;AphA6*	-	-	Qnr-S1;ParC-80I;GyrA-83I	-	MsrE;MphA?;MphE*	-	-	-	SulI;SulII	-	DfrA5	AmpH*;OXA-9;SHV-67*	NDM-1	CTX-M-15	-	-	-
GCA_002087495.1	0	0	ST611	4	wzi294	KL49	StrB;StrA*	-	-	-	-	-	-	-	-	SulII	-	-	AmpH*	-	SHV-27	-	-	-
GCA_002087645.1	0	0	ST611	1	wzi294	KL49	-	-	-	-	-	-	-	-	-	-	-	-	AmpH*	-	SHV-27	-	-	-
GCA_002087715.1	0	0	ST611	4	wzi294	KL49	StrA*;StrB?	-	-	-	-	-	-	-	-	SulII	-	-	AmpH*	-	SHV-27	-	-	-
GCA_002093155.1	0	0	ST101	16	wzi137	KL17	ArmA;AadA1-pm*?;Aac6-Ib;Aac3-IIa*	-	-	ParC-80I;GyrA-83Y;GyrA-87N	-	MsrE;MphE*	-	CatB4	-	SulI	TetD	DfrA14	AmpH*;OXA-9;SHV-28*;OXA-1	NDM-1	CTX-M-15	-	-	TEM-54*
GCA_002099165.1	0	1	ST392	14	wzi187	KL27	StrB*;StrA*;Aac3-IIa*	Mcr1	-	QnrB1?;ParC-80I;GyrA-83I	-	-	-	CatB4	-	SulII	TetA	DfrA14	AmpH*;SHV-67*;OXA-1	KPC-2	CTX-M-15	-	-	TEM-30*
GCA_002102635.1	0	0	ST15	2	wzi24	KL24 (KL54,KL55)	-	-	-	-	-	-	-	-	-	-	TetA	-	SHV-28*;AmpH*	-	-	-	-	TEM-54*
GCA_002102655.1	0	0	ST14	2	wzi2	KL2 (KL30)	StrB;StrA	-	-	-	-	-	-	-	-	-	-	-	AmpH*;SHV-28*	-	-	-	-	-
GCA_002102665.1	0	3	ST14	10	wzi2	KL2 (KL30)	StrB;StrA*;AadA1-pm*?;Aac6-Ib*	-	-	-	-	-	-	-	-	SulII;SulI?	TetD	DfrA14	AmpH*;OXA-9	KPC-3	-	-	-	TEM-54*
GCA_002103525.1	0	0	ST258	12	wzi154	KL107	Aac6-Ib;Aph3-Ia*;AadA2*	-	-	Qnr-S1;ParC-80I;GyrA-83I	-	MphA	-	CatA1*	-	SulI	-	DfrA12	AmpH*	KPC-2	-	-	SHV-11	-
GCA_002103555.1	0	0	ST258	11	wzi154	KL107	AadA2*;Aac6-Ib;Aph3-Ia*	-	-	Qnr-S1;ParC-80I;GyrA-83I	-	MphA	-	CatA1*	-	SulI	-	DfrA12	AmpH*	KPC-2	-	-	-	-
GCA_002103565.1	0	0	ST258	10	wzi154	KL107	Aac6-Ib;AadA2*	-	-	Qnr-S1;ParC-80I;GyrA-83I	-	MphA	-	CatA1*	-	SulI	-	DfrA12	AmpH*;SHV-187*?	KPC-2	-	-	-	-
GCA_002103595.1	0	0	ST258-1LV	12	wzi154	KL107	Aac6-Ib;Aph3-Ia*;AadA2*	-	-	Qnr-S1;ParC-80I;GyrA-83I	-	MphA	-	CatA1*	-	SulI	-	DfrA12	AmpH*	KPC-2	-	-	SHV-11	-
GCA_002103645.1	0	0	ST258	11	wzi154	KL107	AadA2*;Aac6-Ib	-	-	Qnr-S1;ParC-80I;GyrA-83I	-	MphA	-	CatA1*	-	SulI	-	DfrA12	AmpH*	KPC-2	SHV-12	-	-	-
GCA_002103655.1	0	0	ST258	10	wzi154	KL107	AadA2*;Aac6-Ib	-	-	Qnr-S1;ParC-80I;GyrA-83I	-	MphA?	-	CatA1*	-	SulI	-	DfrA12	SHV-187*?;AmpH*	KPC-2	-	-	-	-
GCA_002103675.1	0	0	ST258	12	wzi154	KL107	AadA2*;Aph3-Ia*;Aac6-Ib	-	-	Qnr-S1;ParC-80I;GyrA-83I	-	MphA	-	CatA1*	-	SulI	-	DfrA12	AmpH*	KPC-2	SHV-12	-	-	-
GCA_002103715.1	0	0	ST258	5	wzi154	KL107	Aac6-Ib	-	-	Qnr-S1;ParC-80I;GyrA-83I	-	-	-	-	-	-	-	-	SHV-187*?;AmpH*	KPC-2	-	-	-	-
GCA_002103725.1	0	0	ST258	12	wzi154	KL107	Aph3-Ia*;Aac6-Ib;AadA2*	-	-	Qnr-S1;ParC-80I;GyrA-83I	-	MphA	-	CatA1*	-	SulI	-	DfrA12	AmpH*	KPC-2	-	-	SHV-11	-
GCA_002103735.1	0	0	ST258	11	wzi154	KL107	AadA2*;Aph3-Ia*;Aac6-Ib	-	-	Qnr-S1;ParC-80I;GyrA-83I	-	MphA	-	CatA1*	-	SulI	-	DfrA12	AmpH*;SHV-155*?	KPC-2	-	-	-	-
GCA_002103745.1	0	0	ST258	12	wzi154	KL107	Aac6-Ib;Aph3-Ia*;AadA2*	-	-	Qnr-S1;ParC-80I;GyrA-83I	-	MphA	-	CatA1*	-	SulI	-	DfrA12	AmpH*	KPC-2	SHV-12*	-	-	-
GCA_002104175.1	0	5	ST340	17	wzi50	KL15 (KL17,KL51,KL52)	AadA2*;Aac3-IId*;StrB*;StrA*?;AphA6*	-	-	QnrB5*;ParC-80I;GyrA-83I	-	-	-	-	-	SulI;SulII	TetD;TetB*	DfrA12	AmpH*	KPC-2	CTX-M-15	-	SHV-11	TEM-30*
GCA_002104395.1	0	1	ST307	9	wzi173	KL102 (KL149,KL155)	StrB;StrA*	-	-	QnrB1?;ParC-80I;GyrA-83I	-	-	-	CatB4?	-	-	TetA	-	SHV-28*;OXA-1;AmpH*	-	CTX-M-15	-	-	TEM-30*
GCA_002104635.1	0	2	ST307-1LV	11	wzi173	KL102 (KL149,KL155)	StrB;StrA*	-	-	QnrB1?;ParC-80I;GyrA-83I	-	-	-	CatB4?	-	SulII	TetA	DfrA14	SHV-28*;OXA-1;AmpH*	-	CTX-M-15	-	-	TEM-30*
GCA_002108235.1	0	2	ST273	15	0	-	AadA5;Aac3-IId*;Aph3''Ia	-	-	Qnr-S1;ParC-80I;GyrA-83I	-	Erm42*;MphA	-	FloR*;CatB4	-	SulI	-	DfrA17	OXA-1;AmpH*;SHV-67*	NDM-7	CTX-M-15	-	-	TEM-30*
GCA_002108245.1	0	2	ST273	15	0	-	AadA5;Aph3''Ia;Aac3-IId*	-	-	Qnr-S1;ParC-80I;GyrA-83I	-	Erm42*;MphA	-	FloR*;CatB4	-	SulI	-	DfrA17	OXA-1;AmpH*;SHV-67*	NDM-7	CTX-M-15	-	-	TEM-30*
GCA_002108275.1	0	1	ST147	13	wzi64	KL64	Aac3-IIa*;StrB;StrA*	-	-	QnrB1?;ParC-80I;GyrA-83I	-	-	-	CatA2*;CatB4	-	SulII	TetA	DfrA14	OXA-1;AmpH*;SHV-67*	-	CTX-M-15	-	-	TEM-30*
GCA_002108285.1	1	2	ST273	15	0	-	AadA5;Aac3-IId*;Aph3''Ia	-	-	Qnr-S1;ParC-80I;GyrA-83I	-	Erm42*;MphA	-	FloR*;CatB4	-	SulI	-	DfrA17	OXA-1;AmpH*;SHV-67*	NDM-7	CTX-M-15	-	-	TEM-30*
GCA_002108315.1	0	1	ST1	10	wzi19	KL19	Aac3-IId*	-	-	QnrB4;ParC-80I;GyrA-83I	-	-	-	CatB3*	Arr3	SulI;SulI*	TetA*	DfrA1	OXA-1;DHA-1;AmpH*;SHV-187*	-	-	-	-	-
GCA_002108335.1	0	3	ST656	13	wzi114	KL30 (KL2, KL8, KL111)	AadA2*;ArmA	-	-	QnrB1?;ParC-80I;GyrA-83I	-	MsrE;MphE*	-	CatA1*;CatB4	-	SulI	-	DfrA12	OXA-1;AmpH*;SHV-187*	NDM-1	CTX-M-15	-	-	-
GCA_002108345.1	0	1	ST1	11	wzi19	KL19	Aac3-IId*;Aph3-Ia*	-	-	QnrB4;QnrB4;ParC-80I;GyrA-83I	-	-	-	CatA2*;CatB3*	Arr3	SulI*;SulI*	-	-	DHA-1;OXA-1;AmpH*;SHV-187*	-	-	-	-	-
GCA_002108355.1	0	4	ST656	13	wzi114	KL30 (KL2, KL8, KL111)	AadA2*;ArmA	-	-	QnrB1?;ParC-80I;GyrA-83I	-	MsrE;MphE*	-	CatB4;CatA1*	-	SulI	-	DfrA12	OXA-1;AmpH*;SHV-187*	NDM-1	CTX-M-15	-	-	-
GCA_002108395.1	0	2	ST392	11	wzi187	KL27	StrB;StrA*	-	-	QnrB1?;ParC-80I;GyrA-83I	-	-	-	CatB4	-	SulII	TetA	-	OXA-1;AmpH*	-	SHV-12;CTX-M-15	-	-	TEM-30*
GCA_002108405.1	0	1	ST273	14	0	-	Aac3-IId*;AadA5	-	-	Qnr-S1;ParC-80I;GyrA-83I	-	Erm42*;MphA	-	CatB4;FloR*	-	SulI	-	DfrA17	OXA-1;AmpH*;SHV-67*	NDM-7	CTX-M-15	-	-	TEM-30*
GCA_002108415.1	0	1	ST273	15	0	-	Aac3-IId*;AadA5;Aph3''Ia	-	-	Qnr-S1;ParC-80I;GyrA-83I	-	MphA;Erm42*	-	FloR*;CatB4	-	SulI	-	DfrA17	OXA-1;AmpH*;SHV-67*	NDM-7	CTX-M-15	-	-	TEM-30*
GCA_002113865.1	0	5	ST11	23	wzi24	KL24 (KL54,KL55)	AadA2*;ArmA;AphA6*;Aph3-Ia*;Aac3-IIa*;AadA1-pm*?;Aac6-Ib	-	-	Qnr-S1;ParC-80I;GyrA-83F;GyrA-87A	-	MsrE;MphE*	-	CatB4;CatB4	-	SulI	TetA	DfrA12	AmpH*;OXA-1;OXA-9;OXA-1	NDM-1	CTX-M-15;CTX-M-15	-	SHV-11	TEM-54*
GCA_002114225.1	0	0	ST23	0	wzi1	KL1	-	-	-	-	-	-	-	-	-	-	-	-	AmpH;SHV-190*	-	-	-	-	-
GCA_002115605.1	0	2	ST258	9	wzi154	KL107	Aac6-Ib;Aph3-Ia*	-	-	ParC-80I;GyrA-83I;GyrA-87Y	-	MphA	-	-	-	-	-	DfrA14	AmpH*?	KPC-3	SHV-12	-	-	-
GCA_002115625.1	0	2	ST258	9	wzi154	KL107	Aac6-Ib;Aph3-Ia*	-	-	ParC-80I;GyrA-83I;GyrA-87Y	-	MphA	-	-	-	-	-	DfrA14	AmpH*?	KPC-3	SHV-12	-	-	-
GCA_002115645.1	0	5	ST258	9	wzi154	KL107	Aac6-Ib;Aph3-Ia*	-	-	ParC-80I;GyrA-83I;GyrA-87Y	-	MphA	-	-	-	-	-	DfrA14	AmpH*?	KPC-3	SHV-12	-	-	-
GCA_002116885.1	0	0	ST86	0	wzi2	KL2 (KL30)	-	-	-	-	-	-	-	-	-	-	-	-	AmpH*;SHV-187*	-	-	-	-	-
GCA_002119075.1	0	1	ST231	20	wzi104	KL51	AadA2*;AadB;Aph3-Ia*;StrB;AadA1-pm?;StrA*;Aac3-IIa*	-	-	QnrB1?;ParC-80I;GyrA-83I	-	MphA	-	CatB4?	-	SulI;SulII	TetA	DfrA21;DfrA12;DfrA14	AmpH*;SHV-28*;OXA-1	-	CTX-M-15	-	-	TEM-30*
GCA_002119085.1	0	1	ST29	11	wzi19	KL19	StrB;StrA*;Aac3-IIa*	-	-	QnrB1?;GyrA-87G	-	-	-	CatB4?	-	SulII	TetA	DfrA14	AmpH*;OXA-1;SHV-187	-	CTX-M-15	-	-	TEM-30*
GCA_002119885.1	0	0	ST512	11	wzi154	KL107	Aph3-Ia*;Aac6-Ib;AadA2	-	-	ParC-80I;GyrA-83I	-	MphA	-	CatA1*	-	SulI	-	DfrA12	AmpH*;OXA-9*	KPC-3	-	-	SHV-11	-
GCA_002119895.1	0	0	ST512	10	wzi154	KL107	AadA2;Aac6-Ib	-	-	ParC-80I;GyrA-83I	-	MphA	-	CatA1*	-	SulI	-	DfrA12	OXA-9*;AmpH*	KPC-3	-	-	SHV-11	-
GCA_002119955.1	0	0	ST14	14	wzi2	KL2 (KL30)	Aac3-IIa;StrB;StrA;AadA2*;AadA1-pm*?	-	-	GyrA-83Y	-	MphA	-	CatA1*	-	SulI?	TetD	DfrA12	AmpH*	KPC-2	SHV-31	-	-	TEM-54*
GCA_002120065.1	0	0	ST868	12	wzi154	KL107	AadA16*?;AadA2;Aac6-Ib;Aph3-Ia*	-	-	ParC-80I;GyrA-83I	-	MphA	-	CatA1*	-	SulI	-	DfrA12	AmpH*;OXA-9*	KPC-3	-	-	SHV-11	-
GCA_002120105.1	0	0	ST512	11	wzi154	KL107	Aph3-Ia*;Aac6-Ib;AadA2	-	-	ParC-80I;GyrA-83I	-	MphA	-	CatA1*	-	SulI	-	DfrA12	OXA-9*;AmpH*	KPC-3	-	-	SHV-11	-
GCA_002148835.1	0	3	ST307	14	wzi173	KL102 (KL149,KL155)	Aac3-IIa;StrB*;StrA*	-	-	ParC-80I;GyrA-83I;GyrA-87N	-	-	-	-	-	SulII	-	DfrA14	OXA-9*;AmpH*;SHV-28*	KPC-2	CTX-M-15;CTX-M-15	-	-	TEM-30*;TEM-54*;TEM-30*
GCA_002150645.1	0	1	ST15	12	wzi93	KL112	StrB;StrA*;Aac3-IIa*	-	-	ParC-80I;GyrA-83F;GyrA-87A	-	-	-	CatB4?	-	SulII	TetA	DfrA14	AmpH*;SHV-28*;OXA-1	-	CTX-M-15?	-	-	TEM-30*
GCA_002152355.1	0	0	ST16	10	wzi50	KL15 (KL17,KL51,KL52)	Aph3-Ia*;AadA2*	-	-	ParC-84K;GyrA-83F;GyrA-87N	-	-	-	-	-	SulI*	-	DfrA12	AmpH*;OXA-1?	KPC-3	SHV-12	-	-	TEM-30*
GCA_002152365.1	0	0	ST251	0	wzi241	KL13	-	-	-	-	-	-	-	-	-	-	-	-	AmpH*;SHV-187*	-	-	-	-	-
GCA_002152395.1	0	2	ST29	8	wzi19	KL19	StrB;StrA*	-	-	QnrB1?	-	-	-	CatB4?	-	SulII	-	DfrA14	SHV-187;AmpH*;OXA-1	-	CTX-M-15?	-	-	TEM-30*
GCA_002152405.1	1	6	ST2147	18	wzi24	KL24 (KL54,KL55)	Aac6-IIc;AadA1-pm?	-	-	QnrB4;ParC-80I;GyrA-83F;GyrA-87A	-	EreA2?	-	FloR*;CmlA5	Arr2	SulI;SulII;SulI*	TetD;TetA	DfrA15b*	AmpH*;SHV-187*;OXA-10	-	CTX-M-15;CTX-M-15	-	-	-
GCA_002152435.1	0	0	ST478	1	wzi86	KL125	-	-	-	-	-	-	-	-	-	-	-	-	AmpH*	-	-	-	-	SHV-26*
GCA_002152445.1	0	2	ST628	8	wzi426	KL?	Aac3-IId*	-	-	Qnr-S1	-	-	-	-	-	SulI	TetA	DfrA1	AmpH*;LAP-2	-	CTX-M-15;CTX-M-14	-	-	SHV-26*
GCA_002152475.1	0	1	ST628	7	wzi426	KL?	Aac3-IId*	-	-	Qnr-S1	-	-	-	-	-	SulI	TetA	DfrA1	AmpH*;LAP-2	-	CTX-M-14	-	-	SHV-26*
GCA_002152485.1	0	0	ST258	3	wzi154	KL107	-	-	-	ParC-80I;GyrA-83I	-	-	-	-	-	-	-	-	AmpH*	-	SHV-12*	-	-	-
GCA_002152515.1	1	5	ST15	17	wzi24	KL24 (KL54,KL55)	Aac6-IIc;AadA1-pm*	-	-	QnrB4;ParC-80I;GyrA-83F;GyrA-87A	-	EreA2?	-	FloR*;CmlA5	Arr2?	SulII;SulI*	TetA;TetD	DfrA15b*	AmpH*;OXA-10	-	CTX-M-15;SHV-12*	-	-	-
GCA_002152525.1	1	5	ST14	19	wzi64	KL64	Sat-2A;AadA2*;ArmA;AphA6*;AadA1-pm*?;Aac6-Ib	-	-	Qnr-S1;ParC-80I;GyrA-83Y;GyrA-87G	-	MsrE;MphE*	-	CatB4	-	SulI	-	DfrA1;DfrA12	AmpH*;SHV-28*;OXA-1;OXA-9*	NDM-1	CTX-M-15	-	-	TEM-30*
GCA_002152555.1	0	1	ST152	2	wzi124	KL105	StrB;StrA	-	-	-	-	-	-	-	-	-	-	-	AmpH*;SHV-187*	-	-	-	-	-
GCA_002152565.1	0	1	ST628	8	wzi426	KL?	Aac3-IId*	-	-	Qnr-S1	-	-	-	-	-	SulI	TetA	DfrA1	AmpH*;LAP-2	-	CTX-M-14;CTX-M-14	-	-	SHV-26*
GCA_002152595.1	0	0	ST16	9	wzi50	KL15 (KL17,KL51,KL52)	-	-	-	ParC-84K;GyrA-83F;GyrA-87N	-	-	-	CatB4	-	-	-	-	AmpH*;OXA-1	KPC-3;KPC-3;KPC-3	-	-	-	SHV-26*;TEM-54*
GCA_002152605.1	0	2	ST37-1LV	1	wzi331	KL7	-	-	-	-	-	-	-	-	-	-	-	-	AmpH*	-	-	-	SHV-77*	-
GCA_002152635.1	0	1	ST628	8	wzi426	KL?	Aac3-IId*	-	-	Qnr-S1	-	-	-	-	-	SulI	TetA	DfrA1	AmpH*;LAP-2	-	CTX-M-14;CTX-M-14	-	-	SHV-26*
GCA_002152655.1	0	0	ST45	6	wzi101	KL24	AadA1-pm*?	-	-	-	-	-	-	-	-	SulI	TetD	DfrA1*;DfrA1*	AmpH*	-	-	-	SHV-1?	-
GCA_002152675.1	0	1	ST405	10	wzi143	KL151	StrB;StrA*	-	-	QnrB1?	-	-	-	CatB4	-	SulII	TetA	DfrA14	AmpH*;OXA-1	-	CTX-M-15	-	SHV-76	TEM-30*
GCA_002152685.1	0	0	ST309	0	wzi42	KL42	-	-	-	-	-	-	-	-	-	-	-	-	SHV-187*;AmpH*	-	-	-	-	-
GCA_002152695.1	0	0	ST1037	0	wzi243	KL13	-	-	-	-	-	-	-	-	-	-	-	-	SHV-187*;AmpH*	-	-	-	-	-
GCA_002152735.1	0	5	ST258	13	wzi154	KL107	StrB;StrA*;AadA1-pm*?;Aph3-Ia*	-	-	ParC-80I;GyrA-83I;GyrA-87Y	-	MphA	-	-	-	SulII	-	DfrA14	AmpH*?;OXA-9	KPC-3	SHV-12*	-	SHV-11	-
GCA_002152755.1	0	0	ST258	6	wzi29	KL106	Aac6-Ib	-	-	ParC-80I;GyrA-83I	-	-	-	-	-	-	-	-	AmpH*;OXA-9*;OXA-9*	KPC-2	-	-	SHV-11	TEM-54*
GCA_002152765.1	0	3	ST163-2LV	3	wzi12	KL12	-	-	-	-	-	-	-	-	-	SulI	-	DfrA16*	AmpH*;SHV-36	-	TEM-15	-	-	-
GCA_002152775.1	0	0	ST1805	1	0	-	-	-	-	-	-	-	-	-	-	-	-	-	AmpH*	-	SHV-27	-	-	-
GCA_002152815.1	0	0	ST258	6	wzi29	KL106	Aac6-Ib	-	-	ParC-80I;GyrA-83I	-	-	-	-	-	-	-	-	AmpH*;OXA-9*	KPC-2	-	-	SHV-11	TEM-54*
GCA_002152825.1	0	0	ST15	6	wzi24	KL24 (KL54,KL55)	-	-	-	ParC-80I;GyrA-83F;GyrA-87A	-	-	-	CatB4	-	-	-	-	AmpH*;SHV-28*;OXA-1	-	CTX-M-15	-	-	TEM-30*
GCA_002152865.1	0	2	ST659	5	wzi59	KL3	-	-	-	Qnr-S1	-	-	-	-	-	SulI	TetA	DfrA1	AmpH*;SHV-173*;LAP-2	-	CTX-M-14	-	-	-
GCA_002153085.1	0	3	ST11	12	wzi177	KL125 (KL114)	AadA1-pm*?;StrB;StrA*	-	-	ParC-80I;GyrA-83I;GyrA-87Y	-	MphA	-	-	-	SulII	-	DfrA14	AmpH*;OXA-9	KPC-2	-	-	SHV-11	TEM-54*
GCA_002153105.1	1	5	ST258	13	wzi154	KL107	AadA1-pm*;AadA2*	-	-	ParC-80I;GyrA-83I;GyrA-87Y	-	-	-	CmlA5;FloR*	Arr2	SulII;SulI?;SulI	-	DfrA14;DfrA12	AmpH*;OXA-10	-	-	-	-	-
GCA_002153115.1	0	0	ST628	6	wzi426	KL?	Aac3-IId*	-	-	Qnr-S1	-	-	-	-	-	SulI	TetA	DfrA1	AmpH*;LAP-2	-	-	-	-	SHV-26*
GCA_002153155.1	0	0	ST432	1	wzi150	KL163 (KL27,KL46)	-	-	-	-	-	-	-	-	-	-	-	-	AmpH*	-	-	-	SHV-60	-
GCA_002153165.1	0	0	ST211-2LV	0	wzi50	KL15 (KL17,KL51,KL52)	-	-	-	-	-	-	-	-	-	-	-	-	AmpH*;SHV-187*	-	-	-	-	-
GCA_002153175.1	0	1	ST628	5	wzi426	KL?	Aac3-IId*	-	-	Qnr-S1	-	-	-	-	-	SulI	TetA	DfrA1	AmpH*;LAP-2	-	-	-	-	-
GCA_002153215.1	1	6	ST258	19	wzi154	KL107	AadA2*;AadA1-pm*?;Aac6-Ib;AadA2;Aph4-Ia;Aac3-Iva?;StrB;StrA*	-	-	ParC-80I;GyrA-83I	-	-	-	CatA1*	-	SulI;SulIII;SulII	-	DfrA12	AmpH*;OXA-9	KPC-3	SHV-12	-	SHV-11	TEM-54*
GCA_002153225.1	0	0	ST258	16	wzi29	KL106	Aph3-Ia*;Aph4-Ia;Aph4-Ia;AadA1-pm*?;AadA2;Aac3-Iva*?;Aac3-Iva*?;Aac6-Ib;Aac6-Ib;Aac6-Ib?	-	-	ParC-80I;GyrA-83I	-	-	-	CmlA1*	-	SulIII	-	-	AmpH*	KPC-2	-	-	SHV-11	-
GCA_002153255.1	0	0	ST23	0	wzi1	KL1	-	-	-	-	-	-	-	-	-	-	-	-	AmpH;SHV-190*	-	-	-	-	-
GCA_002153275.1	0	2	ST15	7	wzi2	KL2 (KL30)	RmtC;Aac6-Ib*?	-	-	ParC-80I;GyrA-83F;GyrA-87A	-	-	-	-	-	SulI	-	-	AmpH*;SHV-28*;CMY-6*?	-	CTX-M-15	-	-	-
GCA_002153285.1	0	1	ST515	5	wzi173	KL102 (KL149,KL155)	-	-	-	Qnr-S1;GyrA-83Y	-	-	-	-	-	SulI	TetA	DfrA1	AmpH*;SHV-187*	-	-	-	-	-
GCA_002153305.1	0	1	ST678	3	wzi50	KL15 (KL17,KL51,KL52)	Aph3-Ia*?	-	-	-	-	-	-	-	-	-	-	-	AmpH*	KPC-2	SHV-41	-	-	-
GCA_002153315.1	0	0	ST258	5	wzi29	KL106	Aac6-Ib	-	-	ParC-80I;GyrA-83I	-	-	-	-	-	-	-	-	AmpH*;OXA-9*	KPC-2	-	-	SHV-11	-
GCA_002154825.1	0	5	ST340	14	wzi50	KL15 (KL17,KL51,KL52)	AadA2*;Aac3-IId*;AadA1-pm*?	-	-	QnrB2;ParC-80I;GyrA-83I	-	-	-	-	-	SulI	TetD?	DfrA12;DfrA25	AmpH*;OXA-9;OXA-2	KPC-2	CTX-M-15;CTX-M-59;SHV-12*	-	-	-
GCA_002156725.1	0	0	ST258	13	wzi154	KL107	AadA2;Aph3-Ia*;AadA2*;Aac6-Ib	-	-	ParC-80I;GyrA-83I	-	MphA	-	CatA1*	-	SulI;SulI	-	DfrA12	AmpH*	-	SHV-12	-	SHV-11	-
GCA_002156745.1	0	3	ST37	23	wzi75	KL105	StrB;StrA*;ArmA;AadA2*;Aac6-IIa*;RmtF	-	-	QnrB1;ParC-80I;GyrA-83F;GyrA-87N	-	MsrE*;MphE*	-	CatB4	Arr2	SulI;SulII*	TetA*?	DfrA1*	CMY-4;AmpH*;OXA-1	OXA-48;OXA-48	CTX-M-15;CTX-M-15	-	SHV-77*	-
GCA_002156785.1	1	7	ST14	28	wzi2	KL2 (KL30)	Sat-2A;AadA2*;ArmA;AphA6*;Aac3-IId*;StrB*;AadA1-pm*?;StrA*	-	-	QnrB1?;ParC-80I;GyrA-83Y;GyrA-87G	-	MsrE;MphE*;EreA2*	-	CatB4;CatB4;CatA1*;CmlA5	Arr2	SulI;SulI*;SulII	-	DfrA1;DfrA12;DfrA14	AmpH*;SHV-28*;OXA-1;OXA-1;SHV-187*	NDM-1	CTX-M-15	-	-	-
GCA_002157345.1	0	3	ST198	12	wzi85	KL30	Aac3-IIa*;StrB;StrA*	-	-	QnrB1?	-	-	-	CatB4?;CatA1*	-	SulII	TetA	DfrA14	AmpH*;OXA-1	-	CTX-M-15	-	SHV-77*	TEM-30*
GCA_002162395.1	1	10	ST258	13	wzi154	KL107	StrB;StrA*;AadA1-pm*?;Aph3-Ia*	-	-	ParC-80I;GyrA-83I	-	MphA	-	CatA1*	-	SulII	-	DfrA14	OXA-9;AmpH*	KPC-3	SHV-12	-	-	TEM-54*
GCA_002162405.1	0	0	ST258	11	wzi29	KL106	Aac6-Ib;AadA2*	-	-	ParC-80I;GyrA-83I	-	MphA	-	CatA1*?	-	SulI	-	DfrA12	OXA-9*;AmpH*	KPC-2	-	-	SHV-11	TEM-122*?
GCA_002162425.1	0	4	ST258	14	wzi154	KL107	StrB;StrA*;AadA2*;AadA1-pm*?;Aac6-Ib	-	-	ParC-80I;GyrA-83I	-	-	-	-	-	SulII;SulI	-	DfrA12;DfrA14	OXA-9;AmpH*	KPC-3	-	-	SHV-11	TEM-54*
GCA_002162475.1	0	0	ST258	13	wzi83	KL23	AadA2;Aph3-Ia*;Aac6-Ib;Aph4-Ia;Aac3-Iva?	-	-	ParC-80I;GyrA-83I	-	MphA	-	-	-	SulI	-	DfrA12	OXA-9*;AmpH*	KPC-3	-	-	SHV-11	TEM-54*
GCA_002163225.1	0	0	ST466	1	wzi37	KL22/KL37	-	-	-	-	-	-	-	-	-	-	-	-	AmpH*	-	-	-	SHV-33	-
GCA_002163895.1	0	0	ST23	4	wzi1	KL1	-	-	-	QnrB4	-	-	-	-	-	SulI	-	-	AmpH;DHA-1	-	SHV-12*;SHV-12	-	-	-
GCA_002164605.1	1	5	ST11	12	wzi64	KL64	Aph3-Ia*;RmtB;AadA2*	-	-	ParC-80I;GyrA-83I;GyrA-87G	-	MphA	-	-	-	-	-	DfrA12	AmpH*	KPC-2	CTX-M-65	-	SHV-11	TEM-30*
GCA_002164675.1	1	5	ST11	12	wzi64	KL64	Aph3-Ia*;RmtB;AadA2	-	-	ParC-80I;GyrA-83I;GyrA-87G	-	MphA	-	-	-	-	-	DfrA12	AmpH*	KPC-2	CTX-M-65	-	SHV-11	TEM-30*
GCA_002164685.1	0	2	ST45	14	wzi149	KL62	Aac6-Ib*?;AadA1-pm*?;StrB;StrA*;Aac3-IId*?	-	-	QnrB1?;Qnr-S1	-	-	-	CatB4?	-	SulII	TetA	DfrA14	LAP-2;OXA-9*;OXA-1;AmpH*	KPC-2	CTX-M-15	-	-	SHV-26*
GCA_002164695.1	0	1	ST45	17	wzi149	KL62	StrB;StrA;Aac3-IId*;AadA2*;AadA1-pm*?;Aac6-Ib	-	-	QnrB1?;Qnr-S1	-	-	-	FloR*	-	SulII;SulI	TetA	DfrA14;DfrA12	OXA-9*;LAP-2;AmpH*	KPC-2	CTX-M-15	-	-	SHV-26*
GCA_002164725.1	0	1	ST45	9	wzi149	KL62	Aac3-IId*;AadA1-pm*?;Aac6-Ib	-	-	Qnr-S1;QnrB1?	-	-	-	-	-	-	-	DfrA14	OXA-9*;AmpH*	KPC-2	CTX-M-15	-	-	SHV-26*
GCA_002164755.1	1	5	ST11	12	wzi64	KL64	RmtB;AadA2*;Aph3-Ia*	-	-	ParC-80I;GyrA-83I;GyrA-87G	-	MphA	-	-	-	-	-	DfrA12	AmpH*	KPC-2	CTX-M-65	-	SHV-11	TEM-30*
GCA_002164765.1	0	0	ST37	4	wzi96	KL38	-	-	-	-	-	-	-	-	-	-	-	DfrA14	AmpH*	NDM-1	CTX-M-55	-	SHV-1?	-
GCA_002164795.1	0	0	ST37	5	wzi96	KL38	-	-	-	Qnr-S1	-	-	-	-	-	-	-	DfrA14	AmpH*	NDM-1	CTX-M-55	-	SHV-1?	-
GCA_002164835.3	1	3	ST11	13	wzi64	KL64	AadA2;RmtB	-	FosA	ParC-80I;GyrA-83I;GyrA-87G	-	-	-	CatA2*	-	-	-	-	AmpH*	KPC-2;KPC-2;KPC-2	CTX-M-65	-	SHV-11	TEM-30*
GCA_002164855.2	1	5	ST11	14	wzi64	KL64	AadA2*;Aph3-Ia*;AadA2*;RmtB	-	-	ParC-80I;GyrA-83I;GyrA-87G	-	MphA	-	-	-	SulI	-	DfrA12	AmpH*	KPC-2	CTX-M-65	-	SHV-11	TEM-30*
GCA_002164875.1	0	4	ST11	14	wzi209	KL47	Aac3-IId*;RmtB;AadA2	-	FosA	Qnr-S1;ParC-80I;GyrA-83I;GyrA-87G	-	-	-	-	-	-	TetA	DfrA1	AmpH*;LAP-2	KPC-2	CTX-M-65	-	SHV-11	TEM-30*
GCA_002166915.1	0	4	ST307	13	wzi173	KL102 (KL149,KL155)	StrB;StrA*;Aac3-IIa*	-	-	QnrB1?;ParC-80I;GyrA-83I	-	-	-	CatB4	-	SulII;SulI	TetA	DfrA14	AmpH*;SHV-28*;OXA-1	-	CTX-M-15	-	-	TEM-30*
GCA_002166955.1	0	0	ST307	7	0	-	-	-	-	QnrB1?;ParC-80I;GyrA-83I	-	-	-	CatB4	-	-	-	DfrA14	SHV-28*;OXA-9*;OXA-1;AmpH*	KPC-3	-	-	-	TEM-54*
GCA_002166965.1	0	4	ST307	12	wzi173	KL102 (KL149,KL155)	StrB;StrA*;Aac3-IIa*	-	-	QnrB1?;ParC-80I;GyrA-83I	-	-	-	CatB4	-	SulII	TetA	DfrA14	SHV-28*;AmpH*;OXA-1	-	CTX-M-15	-	-	TEM-30*
GCA_002167025.1	0	3	ST307	12	wzi173	KL102 (KL149,KL155)	StrB;StrA*;Aac3-IIa*	-	-	QnrB1?;ParC-80I;GyrA-83I	-	-	-	-	-	SulII*	TetA	DfrA14	AmpH*;OXA-1;SHV-28*	KPC-2	CTX-M-15	-	-	TEM-30*
GCA_002167035.1	0	3	ST307	8	wzi173	KL102 (KL149,KL155)	-	-	-	QnrB1?;ParC-80I;GyrA-83I	-	-	-	CatB4?	-	-	TetA	DfrA14	AmpH*;SHV-28*;OXA-9*;OXA-1	KPC-2	-	-	-	TEM-54*
GCA_002167065.1	0	3	ST307	12	wzi173	KL102 (KL149,KL155)	StrB;StrA*;Aac3-IIa*	-	-	QnrB1?;ParC-80I;GyrA-83I	-	-	-	-	-	SulII	TetA	DfrA14	AmpH*;SHV-28*;OXA-1	KPC-2	CTX-M-15	-	-	TEM-30*
GCA_002167075.1	0	2	ST307	12	wzi173	KL102 (KL149,KL155)	StrB;StrA*;Aac3-IIa*	-	-	QnrB1?;ParC-80I;GyrA-83I	-	-	-	-	-	SulII	TetA	DfrA14	SHV-28*;OXA-1;AmpH*	KPC-2	CTX-M-15	-	-	TEM-30*
GCA_002167105.1	0	5	ST307-1LV	13	wzi173	KL102 (KL149,KL155)	StrB;StrA*;Aac3-IIa*	-	-	QnrB1?;ParC-80I;GyrA-83I	-	-	-	CatB4?	-	SulII	TetA	DfrA14	AmpH*;OXA-9*;SHV-28*;OXA-1	KPC-2	CTX-M-15	-	-	TEM-30*
GCA_002167135.1	0	0	ST307	4	wzi173	KL102 (KL149,KL155)	-	-	-	ParC-80I;GyrA-83I	-	-	-	-	-	-	-	-	AmpH*;SHV-28*	KPC-2	-	-	-	TEM-30*
GCA_002167145.1	0	3	ST307	4	wzi173	KL102 (KL149,KL155)	-	-	-	ParC-80I;GyrA-83I	-	-	-	-	-	-	-	-	SHV-28*;AmpH*;OXA-9*	KPC-3	-	-	-	TEM-54*
GCA_002174075.1	0	0	ST462	7	wzi335	KL9	StrB;StrA;AadA5	-	-	Qnr-S1	-	MphA	-	-	-	SulI	-	DfrA17	AmpH*;SHV-187*?	-	-	-	-	-
GCA_002180075.1	0	3	ST258	15	wzi154	KL107	AadA2;AadA2*;Aac6-Ib	-	-	ParC-80I;GyrA-83I	-	MphA	-	CatA1*	-	SulI;SulI	TetD	DfrA12	AmpH*	-	SHV-5;SHV-12	-	SHV-11	TEM-54*
GCA_002180155.1	0	1	ST258	21	wzi154	KL107	Aph3-Ia*;AadA2*;Aph4-Ia;AadA1-pm*?;AadA2;Aac3-Iva?;Aac6-Ib;Aac6-Ib?	-	-	ParC-80I;GyrA-83I	-	MphA	-	CatA1*;CmlA1*	-	SulI;SulIII	-	DfrA12	AmpH*	KPC-3;KPC-3	SHV-12	-	SHV-11	TEM-54*
GCA_002180175.1	0	2	ST11	16	wzi24	KL24 (KL54,KL55)	Aac6-Ib;StrB;StrA*	-	-	QnrB32*;ParC-80I;GyrA-83F;GyrA-87A	-	MphA	-	CatA2*;CatB4	-	SulII	TetA	DfrA14	AmpH*;OXA-1	NDM-1	CTX-M-15	-	SHV-11	-
GCA_002180255.1	0	4	ST163	14	wzi12	KL12	StrB;StrA*;Aac3-IId*	-	-	QnrB1?;QnrB1?	-	-	-	CatB4	-	SulII	TetB*	DfrA14;DfrA30*	AmpH*;SHV-36;OXA-1	NDM-1	CTX-M-15;SHV-12*	-	-	TEM-30*
GCA_002180295.1	0	0	ST258	13	wzi154	KL107	Aph3-Ia*;AadA2*;Aac6-Ib	-	-	ParC-80I;GyrA-83I	-	MphA	-	CatA1*	-	SulI	-	DfrA12	AmpH*	KPC-3	SHV-12;TEM-168?	-	SHV-11	-
GCA_002180315.1	0	4	ST14	25	wzi2	KL2 (KL30)	Sat-2A;ArmA;Aac3-IId*;StrB*;AadA1-pm*?;AadA1-pm*?;StrA*;Aac6-Ib	-	-	ParC-80I;GyrA-83Y;GyrA-87G	-	MsrE;MphE*	-	CatA1*;CmlA5	Arr2	SulI;SulI*;SulII	-	DfrA1	AmpH*;SHV-28*;CMY-4;SHV-187*;OXA-9	NDM-1	CTX-M-15;CTX-M-15	-	-	TEM-30*;TEM-54*
GCA_002180485.1	1	5	ST258	5	wzi154	KL107	-	-	-	ParC-80I;GyrA-83I;GyrA-87N	-	-	-	-	-	-	-	-	AmpH*	KPC-3	-	-	SHV-11	-
GCA_002180495.1	1	7	ST299	16	wzi7	KL7	AadA2*;Aph3-Ia*;AadA5*;AadB*	-	-	ParC-80I;GyrA-83F;GyrA-87G	-	MphA	-	FloR*;CatA1*	-	SulII;SulI	-	DfrA12	AmpH*;OXA-2*	KPC-2	-	-	-	TEM-30*;SHV-26*
GCA_002180525.1	0	0	ST258	15	wzi83	KL23	Aac6-Ib;Aph4-Ia;Aac3-Iva?;AadA1-pm*?;AadA2	-	-	ParC-80I;GyrA-83I	-	MphA	-	CatA1*;CmlA1*	-	SulI	-	DfrA12	AmpH*;OXA-9*	KPC-2	-	-	SHV-11	TEM-54*
GCA_002180535.1	0	3	ST258	14	wzi50	KL15 (KL17,KL51,KL52)	AadA2;Aph3-Ia*;Aac6-Ib;Aph4-Ia;Aac3-Iva?	-	-	ParC-80I;GyrA-83I	-	MphA	-	CatA1*	-	SulI	-	DfrA12	OXA-9*;AmpH*	KPC-2	-	-	SHV-11	TEM-54*
GCA_002180565.1	0	0	ST258	11	wzi29	KL106	Aac6-Ib;AadA2*	-	-	ParC-80I;GyrA-83I	-	MphA	-	CatA1*	-	SulI	-	DfrA12	AmpH*;OXA-9*	KPC-2	-	-	SHV-11	TEM-54*
GCA_002180595.1	0	0	ST258	11	wzi154	KL107	Aph3-Ia*;Aac6-Ib;AadA2*	-	-	ParC-80I;GyrA-83I	-	MphA	-	CatA1*	-	SulI	-	DfrA12	OXA-9*;AmpH*	KPC-3	-	-	SHV-11	-
GCA_002180605.1	0	0	ST258	12	wzi154	KL107	Aph3-Ia*;Aac6-Ib;AadA2	-	-	ParC-80I;GyrA-83I	-	MphA	-	CatA1*	-	SulI	-	DfrA12	OXA-9*;AmpH*	KPC-3	-	-	SHV-11	TEM-122*?
GCA_002180645.1	0	0	ST17	6	wzi141	KL25	AadA1-pm*?	-	-	-	-	-	-	-	-	SulI	TetD	DfrA1*	AmpH*	KPC-3	-	-	SHV-1?	-
GCA_002180655.1	1	4	ST16	15	wzi50	KL15 (KL17,KL51,KL52)	RmtF;AadA2*	-	-	Qnr-S1;ParC-84K;GyrA-83F;GyrA-87N	-	MphA	-	CatB4?	Arr2	SulI	TetA	DfrA12	AmpH*;OXA-1	KPC-2	CTX-M-15?	-	-	SHV-26*
GCA_002180685.1	0	0	ST23-2LV	2	wzi325	KL56 (KL63,KL114,KL148)	-	-	-	-	-	-	-	-	-	-	-	DfrA14	SHV-187*;AmpH*	KPC-3	-	-	-	-
GCA_002180695.1	0	0	ST258	13	wzi29	KL106	Aph4-Ia;Aac3-Iva?;AadA1-pm*?;Aac6-Ib;AadA2	-	-	ParC-80I;GyrA-83I	-	-	-	CmlA1*	-	SulIII;SulI	-	-	AmpH*;OXA-9*	KPC-2	-	-	SHV-11	TEM-54*
GCA_002180725.1	0	2	ST392	13	wzi187	KL27	StrB;StrA*?;AadA1-pm*?;Aac6-Ib*;Aac3-IIa*	-	-	QnrB1?;ParC-80I;GyrA-83I	-	-	-	-	-	SulII	-	DfrA14	SHV-67*;OXA-9;AmpH*	KPC-3*	CTX-M-15	-	-	TEM-54*
GCA_002180735.1	1	8	ST258	16	wzi154	KL107	Aph3-Ia*;StrB;StrA*;AadA2*;AadA1-pm*?;Aac6-Ib*	-	-	ParC-80I;GyrA-83I	-	MphA	-	-	-	SulII;SulI	-	DfrA14;DfrA12*	AmpH*;OXA-9	KPC-3	-	-	SHV-11	TEM-54*
GCA_002180765.1	1	5	ST258	11	wzi154	KL107	StrB;StrA*;AadA1-pm*?	-	-	ParC-80I;GyrA-83I;GyrA-87Y	-	-	-	-	-	SulII	-	DfrA14	AmpH*;OXA-9	KPC-3	-	-	SHV-11	TEM-30*
GCA_002180775.1	0	0	ST258	17	wzi83	KL23	Aac6-Ib;AadA2;Aph4-Ia;Aac3-Iva?;AadA1-pm*?;Aph3-Ia*	-	-	ParC-80I;GyrA-83I	-	MphA	-	CatA1*;CmlA1*	-	SulI;SulIII	-	DfrA12	AmpH*;OXA-9*	KPC-2	-	-	SHV-11	TEM-122*?
GCA_002180805.1	1	8	ST258	15	wzi154	KL107	AadA1-pm*?;Aac6-Ib;Aph3-Ia*;StrB;StrA*	-	-	Qnr-S1;ParC-80I;GyrA-83I	-	MphA	-	CatA1*	-	SulII	-	DfrA14	OXA-9;AmpH*	KPC-3	-	-	SHV-11	TEM-54*
GCA_002180845.1	0	0	ST258	12	wzi154	KL107	Aph3-Ia*;Aac6-Ib;AadA2*	-	-	ParC-80I;GyrA-83I	-	MphA	-	CatA1*	-	SulI	-	DfrA12	OXA-9*;AmpH*	KPC-2	-	-	SHV-11	TEM-54*
GCA_002180855.1	0	0	ST258	12	wzi29	KL106	Aph3-Ia*;Aac6-Ib;AadA2*	-	-	ParC-80I;GyrA-83I	-	MphA	-	CatA1*	-	SulI	-	DfrA12	OXA-9*;AmpH*	KPC-2	-	-	SHV-11	TEM-54*
GCA_002180885.1	0	0	ST258	11	wzi29	KL106	Aac6-Ib;AadA2*	-	-	ParC-80I;GyrA-83I	-	MphA	-	CatA1*	-	SulI	-	DfrA12	AmpH*;OXA-9*	KPC-2	-	-	SHV-11	TEM-54*
GCA_002180895.1	0	1	ST258	11	wzi29	KL106	Aac6-Ib;AadA2*;Aac6-Ib	-	-	ParC-80I;GyrA-83I	-	MphA	-	CatA1*	-	SulI	-	DfrA12	AmpH*;OXA-9*	KPC-2	-	-	SHV-11	-
GCA_002180925.1	0	6	ST258	17	wzi154	KL107	AadA1-pm*?;Aac6-Ib*;AadA2;Aph3-Ia*;StrB;StrA*	-	-	ParC-80I;GyrA-83I	-	MphA	-	CatA1*	-	SulI;SulII	-	DfrA14;DfrA12	OXA-9;AmpH*	KPC-3	-	-	SHV-11	TEM-54*
GCA_002180935.1	0	1	ST258	13	wzi154	KL107	StrB;StrA*;AadA2;AadA1-pm*?;Aac6-Ib	-	-	ParC-80I;GyrA-83I	-	-	-	-	-	SulII;SulI	-	DfrA14	AmpH*;OXA-9	KPC-3	-	-	SHV-11	TEM-54*
GCA_002180965.1	0	0	ST258	12	wzi154	KL107	Aph3-Ia*;Aac6-Ib;AadA2	-	-	ParC-80I;GyrA-83I	-	MphA	-	CatA1*	-	SulI	-	DfrA12	OXA-9*;AmpH*	KPC-3	-	-	SHV-11	TEM-122*?
GCA_002180975.1	0	0	ST258	12	wzi150	KL163 (KL27,KL46)	Aph4-Ia;Aac3-Iva?;AadA1-pm*?;Aac6-Ib;AadA2	-	-	ParC-80I;GyrA-83I	-	-	-	CmlA1*	-	SulI	-	-	AmpH*;OXA-9*	KPC-2	-	-	SHV-11	TEM-54*
GCA_002181005.1	0	0	ST258	14	wzi50	KL15 (KL17,KL51,KL52)	Aph3-Ia*;Aac6-Ib;AadA2*;Aph4-Ia;Aac3-Iva?	-	-	ParC-80I;GyrA-83I	-	MphA	-	CatA1*	-	SulI	-	DfrA12	OXA-9*;AmpH*	KPC-2	-	-	SHV-11	TEM-54*
GCA_002181015.1	0	6	ST258	17	wzi154	KL107	AadA1-pm*?;Aac6-Ib;Aph3-Ia*;StrB;StrA*;AadA2*	-	-	ParC-80I;GyrA-83I	-	MphA	-	CatA1*	-	SulII;SulI	-	DfrA14;DfrA12	OXA-9;AmpH*	KPC-3	-	-	SHV-11	TEM-54*
GCA_002181045.1	0	3	ST258	13	wzi50	KL15 (KL17,KL51,KL52)	AadA2*;Aac6-Ib;Aph4-Ia;Aac3-Iva?	-	-	ParC-80I;GyrA-83I	-	MphA	-	CatA1*	-	SulI	-	DfrA12	OXA-9*;AmpH*	KPC-2	-	-	SHV-11	TEM-54*
GCA_002181055.1	0	0	ST258	12	0	-	AadA2*;Aph3-Ia*;Aac6-Ib	-	-	ParC-80I;GyrA-83I	-	MphA	-	CatA1*	-	SulI	-	DfrA12	AmpH*;OXA-9*	KPC-2	-	-	SHV-11	TEM-54*
GCA_002181085.1	0	4	ST258	13	wzi50	KL15 (KL17,KL51,KL52)	Aac6-Ib;AadA2*;Aph4-Ia;Aac3-Iva?	-	-	ParC-80I;GyrA-83I	-	MphA	-	CatA1*	-	SulI	-	DfrA12	OXA-9*;AmpH*	KPC-2	-	-	SHV-11	TEM-54*
GCA_002181095.1	0	0	ST258	12	wzi29	KL106	AadA1-pm*?;AadA2;Aph4-Ia;Aac3-Iva?;Aph3-Ia*;Aac6-Ib	-	-	ParC-80I;GyrA-83I	-	-	-	CmlA1*	-	SulIII	-	-	AmpH*;OXA-9*	-	-	-	SHV-11	TEM-54*
GCA_002181105.1	0	0	ST258	12	wzi154	KL107	Aph3-Ia*;Aac6-Ib;AadA2*	-	-	ParC-80I;GyrA-83I	-	MphA	-	CatA1*	-	SulI	-	DfrA12	OXA-9*;AmpH*	KPC-3	-	-	SHV-11	TEM-54*
GCA_002181145.1	0	0	ST258	11	wzi154	KL107	Aph3-Ia*;Aac6-Ib;AadA2*	-	-	ParC-80I;GyrA-83I	-	MphA	-	CatA1*	-	SulI	-	DfrA12	OXA-9*;AmpH*	KPC-3	-	-	SHV-11	-
GCA_002181165.1	1	4	ST258	10	wzi154	KL107	StrB;StrA*;AadA1-pm*?	-	-	ParC-80I;GyrA-83I	-	-	-	-	-	SulII	-	DfrA14	AmpH*;OXA-9	KPC-3	-	-	SHV-11	TEM-54*
GCA_002181175.1	0	0	ST258	14	wzi50	KL15 (KL17,KL51,KL52)	Aph3-Ia*;Aac6-Ib;AadA2*;Aph4-Ia;Aac3-Iva?	-	-	ParC-80I;GyrA-83I	-	MphA	-	CatA1*	-	SulI	-	DfrA12	AmpH*;OXA-9*	KPC-2	SHV-12	-	-	TEM-54*
GCA_002181185.1	0	5	ST258	17	wzi154	KL107	AadA1-pm*?;Aac6-Ib;Aph3-Ia*;AadA2*;StrB;StrA*	-	-	ParC-80I;GyrA-83I	-	MphA	-	CatA1*	-	SulI;SulII	-	DfrA14;DfrA12	OXA-9;AmpH*	KPC-3	-	-	SHV-11	TEM-54*
GCA_002181225.1	0	4	ST1502	1	wzi191	KL?	-	-	-	-	-	-	-	-	-	-	-	-	SHV-172*;AmpH*	KPC-3	-	-	-	-
GCA_002181245.1	0	7	ST258	17	wzi154	KL107	AadA1-pm*?;Aac6-Ib;AadA2*;Aph3-Ia*;StrB;StrA*	-	-	ParC-80I;GyrA-83I	-	MphA	-	CatA1*	-	SulI;SulII	-	DfrA14;DfrA12	OXA-9;AmpH*	KPC-3	-	-	SHV-11	TEM-54*
GCA_002181265.1	0	0	ST258	9	wzi83	KL23	AadA1-pm*?;AadA2;Aac6-Ib	-	-	ParC-80I;GyrA-83I	-	-	-	CmlA1*	-	-	-	-	AmpH*;OXA-9*	KPC-2	-	-	SHV-11	TEM-54*
GCA_002181275.1	0	8	ST258	17	wzi154	KL107	AadA1-pm*?;Aac6-Ib;AadA2;Aph3-Ia*;StrB;StrA*	-	-	ParC-80I;GyrA-83I	-	MphA	-	CatA1*	-	SulI;SulII	-	DfrA14;DfrA12	OXA-9;AmpH*	KPC-3	-	-	SHV-11	TEM-54*
GCA_002181305.1	0	0	ST258	11	wzi154	KL107	Aph3-Ia*;Aac6-Ib;AadA2*	-	-	ParC-80I;GyrA-83I	-	MphA	-	CatA1*	-	SulI	-	DfrA12	OXA-9*;AmpH*	KPC-3	-	-	SHV-11	-
GCA_002181325.1	0	8	ST258	17	wzi154	KL107	AadA1-pm*?;Aac6-Ib;Aph3-Ia*;StrB;StrA*;AadA2*	-	-	ParC-80I;GyrA-83I	-	MphA	-	CatA1*	-	SulII;SulI	-	DfrA14;DfrA12	OXA-9;AmpH*	KPC-3	-	-	SHV-11	TEM-54*
GCA_002181345.1	1	9	ST258	11	wzi154	KL107	Aac6-33;AadB;AadA2*;Aac6-Ib	-	-	ParC-80I;GyrA-83I	-	-	-	-	-	SulII;SulI	-	DfrA12	AmpH*;TEM-1D	KPC-2	-	-	SHV-11	-
GCA_002181355.1	1	5	ST258	11	wzi154	KL107	StrB;StrA*;AadA1-pm*?;Aac6-Ib*	-	-	ParC-80I;GyrA-83I;GyrA-87Y	-	-	-	-	-	SulII	-	DfrA14	AmpH*;OXA-9	KPC-3	-	-	-	TEM-54*
GCA_002181385.1	0	0	ST35	4	wzi37	KL22/KL37	Aac6-Ib	-	-	-	-	-	-	-	-	-	-	-	AmpH*	KPC-2	-	-	SHV-33	TEM-30*
GCA_002181405.1	0	0	ST258	8	wzi50	KL15 (KL17,KL51,KL52)	Aac6-Ib;Aph4-Ia;Aac3-Iva?	-	-	ParC-80I;GyrA-83I	-	-	-	-	-	-	-	-	OXA-9*;AmpH*	KPC-2	-	-	SHV-11	TEM-54*
GCA_002181415.1	0	1	ST258	13	wzi154	KL107	StrB;StrA*;AadA2;AadA1-pm*?;Aac6-Ib	-	-	ParC-80I;GyrA-83I	-	-	-	-	-	SulII;SulI	-	DfrA14	AmpH*;OXA-9	KPC-3	-	-	SHV-11	TEM-54*
GCA_002181445.1	0	0	ST392	10	wzi187	KL27	Aac6-Ib?;Aac3-IIa*	-	-	QnrB1?;ParC-80I;GyrA-83I	-	-	-	CatB4?	-	-	TetA	DfrA14	SHV-67*;AmpH*;OXA-1	KPC-2	CTX-M-15	-	-	-
GCA_002181455.1	0	0	ST258	14	wzi83	KL23	Aph4-Ia;Aac3-Iva?;Aac6-Ib;AadA1-pm*?;AadA2	-	-	ParC-80I;GyrA-83I	-	MphA	-	CatA1*;CmlA1*	-	SulI	-	DfrA12	AmpH*	KPC-2	-	-	SHV-11	-
GCA_002181485.1	0	0	ST258	5	wzi29	KL106	-	-	-	ParC-80I;GyrA-83I	-	-	-	-	-	-	-	-	AmpH*;OXA-9*	KPC-3	-	-	SHV-11	TEM-54*
GCA_002181505.1	0	0	ST258	12	wzi154	KL107	Aph3-Ia*;Aac6-Ib;AadA2	-	-	ParC-80I;GyrA-83I	-	MphA	-	CatA1*	-	SulI	-	DfrA12	AmpH*;OXA-9*	KPC-3	-	-	SHV-11	TEM-122*?
GCA_002181525.1	0	0	ST258	12	wzi154	KL107	Aph3-Ia*;Aac6-Ib;AadA2	-	-	ParC-80I;GyrA-83I	-	MphA	-	CatA1*	-	SulI	-	DfrA12	OXA-9*;AmpH*	KPC-3	-	-	SHV-11	TEM-54*
GCA_002181545.1	0	4	ST258	9	wzi154	KL107	StrB;StrA*	-	-	Qnr-S1;ParC-80I;GyrA-83I	-	-	-	-	-	SulII	-	DfrA14	AmpH*	KPC-3	-	-	SHV-11	-
GCA_002181555.1	0	0	ST258	9	wzi83	KL23	Aac6-Ib;AadA1-pm*?;AadA2	-	-	ParC-80I;GyrA-83I	-	-	-	CmlA1*	-	SulI	-	-	AmpH*	KPC-2	SHV-12	-	-	-
GCA_002181585.1	0	4	ST258	12	wzi154	KL107	AadA1-pm*?;StrB;StrA*	-	-	ParC-80I;GyrA-83I	-	MphA	-	-	-	SulII*	TetA	DfrA14	OXA-9;AmpH*	KPC-3	-	-	SHV-11*	TEM-30*
GCA_002181595.1	0	2	ST258	11	wzi154	KL107	StrB;StrA*;AadA1-pm*?	-	-	ParC-80I;GyrA-83I	-	MphA*?	-	-	-	SulII*	-	DfrA14	AmpH*;OXA-9	KPC-3	SHV-12	-	-	TEM-30*
GCA_002181635.1	0	0	ST16-3LV	2	0	-	-	-	-	-	-	-	-	-	-	-	-	-	SHV-108*;AmpH*;OXA-9*	KPC-2	-	-	-	TEM-54*
GCA_002181665.1	1	7	ST258	16	wzi154	KL107	Aph3-Ia*;StrB;StrA*;AadA2*;AadA1-pm*?;Aac6-Ib	-	-	ParC-80I;GyrA-83I	-	MphA	-	-	-	SulII;SulI	-	DfrA14;DfrA12*	AmpH*;OXA-9	KPC-3	-	-	SHV-11	TEM-54*
GCA_002181675.1	0	8	ST258	17	wzi154	KL107	AadA1-pm*?;Aac6-Ib;AadA2;Aph3-Ia*;StrB;StrA*	-	-	ParC-80I;GyrA-83I	-	MphA	-	CatA1*	-	SulI;SulII	-	DfrA14;DfrA12	OXA-9;AmpH*	KPC-3	-	-	SHV-11	TEM-54*
GCA_002181705.1	0	0	ST258	11	wzi29	KL106	AadA2*;Aac6-Ib	-	-	ParC-80I;GyrA-83I	-	MphA	-	CatA1*	-	SulI	-	DfrA12	AmpH*;OXA-9*	KPC-2	-	-	SHV-11	TEM-54*
GCA_002181715.1	0	0	ST258	11	wzi29	KL106	AadA2*;Aac6-Ib	-	-	ParC-80I;GyrA-83I	-	MphA	-	CatA1*	-	SulI	-	DfrA12	AmpH*;OXA-9*	KPC-2	-	-	SHV-11	TEM-54*
GCA_002181745.1	0	0	ST258	6	wzi29	KL106	Aac6-Ib	-	-	ParC-80I;GyrA-83I	-	-	-	-	-	-	-	-	AmpH*;OXA-9*	KPC-2	-	-	SHV-11	TEM-54*
GCA_002181755.1	0	5	ST258	17	wzi83	KL23	AadA2;Aac6-Ib;AadA1-pm*?;AadB;Aph3-Ia*	-	-	ParC-80I;GyrA-83I	-	MsrE;MphE*;MphA	-	CatA1*;CmlA1*	-	SulI?	-	DfrA19*;DfrA12	AmpH*;FOX-5;CARB-3*	KPC-2	-	-	SHV-11	-
GCA_002181785.1	0	0	ST258	11	wzi29	KL106	Aac6-Ib;AadA2*	-	-	ParC-80I;GyrA-83I	-	MphA	-	CatA1*	-	SulI	-	DfrA12	AmpH*;OXA-9*	KPC-2	-	-	SHV-11	TEM-122*?
GCA_002181795.1	0	0	ST258	11	wzi29	KL106	AadA2*;Aac6-Ib	-	-	ParC-80I;GyrA-83I	-	MphA	-	CatA1*	-	SulI	-	DfrA12	AmpH*;OXA-9*	KPC-2	-	-	SHV-11	TEM-54*
GCA_002181825.1	1	9	ST258	12	wzi154	KL107	AadA1-pm*?;Aac6-Ib;StrB;StrA*	-	-	ParC-80I;GyrA-83I	-	-	-	CatA1*	-	SulII	-	DfrA14	OXA-9;AmpH*	KPC-3	-	-	SHV-11*	TEM-54*
GCA_002181835.1	0	0	ST258	11	wzi29	KL106	Aac6-Ib;AadA2	-	-	ParC-80I;GyrA-83I	-	MphA	-	CatA1*	-	SulI	-	DfrA12	OXA-9*;AmpH*	KPC-2	SHV-12*	-	-	TEM-54*
GCA_002181865.1	0	0	ST258	13	wzi29	KL106	AadA2*;Aac6-Ib	-	-	ParC-80I;GyrA-83I	-	MphA;MphA	-	CatA1*	-	SulI;SulI	-	DfrA12	AmpH*;OXA-9*	KPC-2	-	-	SHV-11	TEM-54*
GCA_002181875.1	0	5	ST299	8	wzi7	KL7	StrB;StrA*;AadA1-pm*?;Aac6-Ib*	-	-	-	-	-	-	-	-	SulII	-	DfrA14	OXA-9;TEM-96*?;AmpH*	KPC-3	-	-	-	SHV-26*
GCA_002181895.1	0	0	ST17	4	wzi141	KL25	Aph3-Ia*;Aac3-IId*	-	-	-	-	-	-	-	-	-	-	-	SHV-187*;OXA-9*;AmpH*	KPC-2	-	-	-	TEM-30*
GCA_002181915.1	0	0	ST17	5	wzi141	KL25	Aac3-IIa*	-	-	QnrB1?	-	-	-	CatB4?	-	-	TetA	-	SHV-187*;OXA-1;AmpH*	KPC-2	-	-	-	-
GCA_002181945.1	0	0	ST17	5	wzi141	KL25	Aac3-IIa*	-	-	QnrB1?	-	-	-	CatB4?	-	-	TetA	-	SHV-187*;OXA-1;AmpH*	KPC-2	-	-	-	-
GCA_002181955.1	0	0	ST17	5	wzi141	KL25	Aac3-IIa*	-	-	QnrB1?	-	-	-	CatB4?	-	-	TetA	-	SHV-187*;OXA-1;AmpH*	KPC-2	-	-	-	-
GCA_002181965.1	0	1	ST258	13	wzi154	KL107	StrB;StrA*;AadA2*;AadA1-pm*?;Aac6-Ib	-	-	ParC-80I;GyrA-83I	-	-	-	-	-	SulII;SulI	-	DfrA14	AmpH*;OXA-9	KPC-3	-	-	SHV-11	TEM-54*
GCA_002182005.1	0	2	ST258	11	wzi154	KL107	StrB;StrA*;AadA1-pm*?;Aac6-Ib	-	-	ParC-80I;GyrA-83I	-	-	-	-	-	SulII	-	DfrA14	AmpH*;OXA-9	KPC-3	-	-	SHV-11	TEM-54*
GCA_002182045.1	0	3	ST16	13	wzi50	KL15 (KL17,KL51,KL52)	RmtF	-	-	ParC-84K;GyrA-83F;GyrA-87N	-	ErmB*;MphA?	-	CatB3*	-	SulI	TetA	DfrA1	OXA-1;AmpH*	OXA-181*	CTX-M-15	-	-	SHV-26*
GCA_002182055.1	0	0	ST258	12	wzi154	KL107	StrB*;StrA*;AadA2*;Aac6-Ib	-	-	ParC-80I;GyrA-83I	-	-	-	-	-	SulII;SulI	TetA	-	AmpH*;OXA-9*	KPC-3	-	-	SHV-11	TEM-54*
GCA_002182065.1	1	7	ST258	15	wzi154	KL107	StrB;StrA*;AadA2*;AadA1-pm*?;Aac6-Ib	-	-	ParC-80I;GyrA-83I	-	MphA	-	-	-	SulII;SulI	-	DfrA14;DfrA12*	AmpH*;OXA-9	KPC-3	-	-	SHV-11	TEM-54*
GCA_002182125.1	0	4	ST258	11	wzi154	KL107	StrB;StrA*;AadA1-pm*?;Aac6-Ib*	-	-	ParC-80I;GyrA-83I	-	MphA	-	-	-	SulII*	-	DfrA14	AmpH*;TEM-219*;OXA-9	KPC-3	-	-	SHV-11	-
GCA_002182135.1	0	0	ST258	12	wzi154	KL107	StrB*;StrA*;AadA2*;Aac6-Ib	-	-	ParC-80I;GyrA-83I	-	-	-	-	-	SulII;SulI	TetA	-	AmpH*;OXA-9*	KPC-3	-	-	SHV-11	TEM-30*
GCA_002182145.1	1	5	ST299	16	wzi7	KL7	AadA5*;AadB*;AadA1-pm*?;Aac6-Ib*;StrB;StrA*	-	-	ParC-80I;GyrA-83F;GyrA-87G	-	-	-	FloR*	-	SulII;SulI	-	DfrA14	AmpH*;OXA-2*;OXA-9	KPC-3	-	-	-	SHV-26*;TEM-54*
GCA_002182155.1	0	0	ST258	5	wzi29	KL106	Aac6-Ib	-	-	ParC-80I;GyrA-83I	-	-	-	-	-	-	-	-	AmpH*;OXA-9*	KPC-2	-	-	SHV-11	-
GCA_002182205.1	0	0	ST219	12	wzi177	KL125 (KL114)	AadA2*;StrB*;StrA*;Aph3-Ia*	-	-	Qnr-S1	-	MphA	-	CatA2*	-	SulI;SulII	-	DfrA12	AmpH*	-	CTX-M-15	-	-	SHV-26*
GCA_002182215.1	0	0	ST258	12	wzi154	KL107	Aph3-Ia*;Aac6-Ib;AadA2*	-	-	ParC-80I;GyrA-83I	-	MphA	-	CatA1*	-	SulI	-	DfrA12	OXA-9*;AmpH*	KPC-3	-	-	SHV-11	TEM-122*?
GCA_002182235.1	1	1	ST327	17	wzi39	KL39 (KL13)	Aac3-IId*;AadA1-pm*?;Aac6-Ib?	-	-	ParC-80I;GyrA-83F;GyrA-87G	-	MsrE;MphE*	-	FloR*;CatB4?;CatA1*	-	SulII;SulI?	-	DfrA14	AmpH*;OXA-9*;OXA-1	-	CTX-M-15;SHV-101*	-	-	TEM-54*
GCA_002182245.1	0	0	ST258-1LV	11	wzi29	KL106	Aac6-Ib;AadA2	-	-	ParC-80I;GyrA-83I	-	MphA	-	CatA1*	-	SulI	-	DfrA12	AmpH*;OXA-9*	KPC-2	-	-	SHV-11	TEM-122*?
GCA_002182285.1	0	0	ST258	11	wzi29	KL106	Aac6-Ib;AadA2*	-	-	ParC-80I;GyrA-83I	-	MphA	-	CatA1*	-	SulI	-	DfrA12	AmpH*;OXA-9*	KPC-2	-	-	SHV-11	TEM-54*
GCA_002182305.1	0	0	ST258	14	wzi29	KL106	AadA2;Aph4-Ia;Aac3-Iva?;Aph3-Ia*;Aac6-Ib	-	-	ParC-80I;GyrA-83I	-	MphA	-	CatA1*	-	SulI	-	DfrA12	AmpH*;OXA-9*	KPC-2	-	-	SHV-11	TEM-54*
GCA_002182325.1	0	0	ST258	9	wzi29	KL106	Aac6-Ib;AadA1-pm*?;AadA2	-	-	ParC-80I;GyrA-83I	-	-	-	CmlA1*	-	SulIII	-	-	AmpH*	KPC-2	-	-	SHV-11	-
GCA_002182525.1	1	8	ST258	16	wzi154	KL107	AadA2*;AadA1-pm*?;Aph3-Ia*;StrB;StrA*	-	-	ParC-80I;GyrA-83I	-	MphA	-	CatA1*	-	SulI;SulII	-	DfrA12*;DfrA14	AmpH*;OXA-9	KPC-3	SHV-12*;TEM-168?	-	-	-
GCA_002182535.1	1	10	ST258	13	wzi154	KL107	Aac6-33;AadB;Aph3-Ia*;Aac6-Ib;AadA2*	-	-	ParC-80I;GyrA-83I	-	MphA	-	-	-	SulI;SulII	-	DfrA12	TEM-1D;AmpH*	KPC-2	-	-	SHV-11	-
GCA_002182575.1	0	2	ST36-1LV	3	wzi173	KL102 (KL149,KL155)	-	-	-	-	-	-	-	-	-	SulI	-	-	DHA-1;AmpH*	-	SHV-13*;CTX-M-14	-	-	-
GCA_002184115.1	1	6	ST258	10	wzi154	KL107	AadA1-pm*?;StrB;StrA*	-	-	ParC-80I;GyrA-83I	-	-	-	-	-	SulII	-	DfrA14	OXA-9;AmpH*	KPC-3	SHV-12	-	-	TEM-54*
GCA_002184225.1	0	6	ST258	11	wzi154	KL107	StrB;StrA*;AadA1-pm*?;Aac6-Ib	-	-	ParC-80I;GyrA-83I	-	-	-	-	-	SulII	-	DfrA14	AmpH*;OXA-9	KPC-3	-	-	SHV-11	TEM-54*
GCA_002184395.2	0	0	ST258	10	0	-	AadA2*;Aac6-Ib*	-	-	ParC-80I;GyrA-83I	-	MphA	-	CatA1*	-	SulI	-	DfrA12	AmpH*	KPC-2	SHV-12*	-	-	-
GCA_002184415.2	1	8	ST258	12	wzi154	KL107	AadA2*;AadA1-pm*?;Aac6-Ib*	-	-	ParC-80I;GyrA-83I;GyrA-87N	-	MphA	-	-	-	SulI	-	DfrA12	AmpH*;OXA-9	KPC-3	-	-	SHV-11	TEM-54*
GCA_002184485.2	0	3	ST16	9	wzi50	KL15 (KL17,KL51,KL52)	RmtF	-	-	ParC-84K;GyrA-83F;GyrA-87N	-	-	-	CatB4?	Arr2	-	TetA	-	AmpH*;OXA-1	-	CTX-M-15?	-	-	SHV-26*
GCA_002184505.2	0	1	ST258	10	wzi154	KL107	Aph3-Ia*;AadA2*	-	-	ParC-80I;GyrA-83I;GyrA-87N	-	MphA	-	-	-	SulI	-	DfrA12	AmpH*	KPC-3	SHV-12	-	-	-
GCA_002184515.2	0	4	ST258	11	wzi154	KL107	AadB;AadA2*;AadA1-pm*?	-	-	ParC-80I;GyrA-83I;GyrA-87N	-	MphA	-	-	-	SulI	-	DfrA12	AmpH*;OXA-9	KPC-3	SHV-12	-	-	-
GCA_002184525.2	0	3	ST258	16	wzi154	KL107	Aac6-Ib;AadA1-pm*?;AadA2;Aph4-Ia;Aac3-Iva?;StrB;StrA	-	-	Qnr-S1;ParC-80I;GyrA-83I;GyrA-87N	-	-	-	CmlA1*	-	SulIII	TetA*	DfrA12	AmpH*	-	SHV-12	-	-	-
GCA_002184705.2	0	2	ST258	19	wzi154	KL107	AadB;Aac6-Ib?;Aph4-Ia;Aac3-Iva?;AadA1-pm*?;AadA2	-	-	ParC-80I;GyrA-83I;GyrA-87N	-	MsrE;MphE*	-	CmlA1*	-	SulI?;SulIII	TetA	DfrA19*	AmpH*;OXA-1;CARB-3*	KPC-3	CTX-M-15	-	SHV-11	-
GCA_002184715.2	0	0	ST258	6	wzi29	KL106	Aac6-Ib	-	-	ParC-80I;GyrA-83I	-	-	-	-	-	-	-	-	AmpH*;OXA-9*	KPC-2	-	-	SHV-11	TEM-54*
GCA_002184745.2	0	0	ST1746	0	0	-	-	-	-	-	-	-	-	-	-	-	-	-	SHV-187*;AmpH*	-	-	-	-	-
GCA_002184755.2	0	0	ST258	9	wzi29	KL106	AadA2*;Aac6-Ib	-	-	ParC-80I;GyrA-83I	-	MphA	-	-	-	SulI	-	DfrA12	AmpH*	KPC-2	SHV-12	-	-	-
GCA_002184785.2	0	0	ST258	9	wzi29	KL106	AadA2*;Aac6-Ib	-	-	ParC-80I;GyrA-83I	-	MphA	-	-	-	SulI	-	DfrA12	AmpH*	KPC-2	SHV-12	-	-	-
GCA_002184795.2	0	1	ST258	5	wzi154	KL107	-	-	-	ParC-80I;GyrA-83I;GyrA-87N	-	-	-	-	-	-	-	-	AmpH*;OXA-9*	KPC-2	SHV-12	-	-	-
GCA_002184825.2	0	0	ST258	13	wzi29	KL106	Aac6-Ib;AadA2*;Aph3-Ia*?;StrB?	-	-	ParC-80I;GyrA-83I	-	MphA	-	CatA1*	-	SulI	-	DfrA12	OXA-9*;AmpH*	KPC-2	SHV-12	-	-	TEM-54*
GCA_002184835.2	0	1	ST258	5	wzi154	KL107	Aac6-Ib	-	-	ParC-80I;GyrA-83I;GyrA-87N	-	-	-	-	-	-	-	-	AmpH*;SHV-187*	KPC-3	-	-	-	-
GCA_002184865.2	1	7	ST258	16	wzi154	KL107	Aph3-Ia*;AadA2;AadA1-pm*?;Aph4-Ia;Aac3-Iva?;Aac6-Ib	-	-	ParC-80I;GyrA-83I;GyrA-87N	-	MphA	-	CmlA1*	-	SulI;SulIII	-	DfrA12	AmpH*	KPC-3	SHV-12	-	-	-
GCA_002184875.2	0	0	ST258	17	wzi29	KL106	Aph4-Ia;Aac3-Iva?;AadA1-pm*?;Aph3-Ia*;Aac6-Ib;AadA2	-	-	ParC-80I;GyrA-83I	-	MphA	-	CatA1*;CmlA1*	-	SulI;SulIII	-	DfrA12	AmpH*;OXA-9*	KPC-2	-	-	SHV-11	TEM-54*
GCA_002184915.2	0	1	ST307	5	wzi173	KL102 (KL149,KL155)	AadB	-	-	ParC-80I;GyrA-83I	-	-	-	-	-	-	-	-	OXA-9*;SHV-28*;AmpH*	KPC-2	-	-	-	TEM-54*
GCA_002184945.2	0	0	ST258	5	wzi29	KL106	-	-	-	ParC-80I;GyrA-83I	-	-	-	-	-	-	-	-	OXA-9*;AmpH*	KPC-2	-	-	SHV-11	TEM-54*
GCA_002184955.2	0	1	ST188	2	0	-	-	-	-	-	-	-	-	-	-	-	-	-	SHV-37;AmpH*;OXA-9*	KPC-2	-	-	-	TEM-54*
GCA_002184985.2	0	3	ST514-2LV	3	0	-	-	-	-	GyrA-87Y	-	-	-	-	-	SulII	-	-	AmpH*	-	-	-	SHV-1?	-
GCA_002184995.2	0	0	ST418	11	wzi29	KL106	Aac6-Ib;AadA2*	-	-	ParC-80I;GyrA-83I	-	MphA	-	CatA1*	-	SulI	-	DfrA12	OXA-9*;AmpH*	KPC-2	SHV-12	-	-	TEM-54*
GCA_002185025.2	0	0	ST258	5	wzi154	KL107	-	-	-	ParC-80I;GyrA-83I;GyrA-87N	-	-	-	-	-	-	-	-	AmpH*	KPC-3	-	-	SHV-11	-
GCA_002185045.2	0	7	ST258	15	0	-	AadA1-pm*?;Aac6-Ib*;StrB;StrA*;AadA2*	-	-	ParC-80I;GyrA-83I	-	-	-	CatA1*	-	SulII;SulI	-	DfrA14;DfrA12	OXA-9;AmpH*	KPC-3	SHV-12	-	-	TEM-54*
GCA_002185055.2	0	1	ST258	10	wzi154	KL107	Aac6-Ib*;AadA1-pm*?;AadA2	-	-	ParC-80I;GyrA-83I;GyrA-87N	-	-	-	CmlA1*	-	SulIII	-	-	OXA-9;AmpH*	KPC-3	-	-	SHV-11	-
GCA_002185075.2	0	1	ST258	10	wzi154	KL107	Aph3-Ia*;AadA2*	-	-	ParC-80I;GyrA-83I;GyrA-87N	-	MphA	-	-	-	SulI	-	DfrA12	AmpH*	KPC-3	-	-	SHV-11	-
GCA_002185105.2	0	1	ST258	13	wzi154	KL107	AadA2;Aph4-Ia;Aac3-Iva?;Aac6-Ib*;AadA1-pm?	-	-	ParC-80I;GyrA-83I;GyrA-87N	-	-	-	CmlA1*	-	SulIII	-	-	AmpH*;OXA-9	KPC-3	SHV-12	-	TEM-135*	-
GCA_002185125.2	0	0	ST258	11	wzi29	KL106	Aac6-Ib;AadA2*	-	-	ParC-80I;GyrA-83I	-	MphA	-	CatA1*	-	SulI	-	DfrA12	OXA-9*;AmpH*	KPC-2	SHV-12	-	-	TEM-54*
GCA_002185135.2	0	0	ST258	6	wzi29	KL106	Aac6-Ib	-	-	ParC-80I;GyrA-83I	-	-	-	-	-	-	-	-	AmpH*;OXA-9*	KPC-2	SHV-12	-	-	TEM-54*
GCA_002185155.2	0	1	ST258	12	wzi154	KL107	Aph3-Ia*;Aph4-Ia;Aac3-Iva?;AadA2	-	-	ParC-80I;GyrA-83I;GyrA-87N	-	MphA	-	-	-	SulI	-	-	AmpH*;OXA-9	KPC-3	SHV-12	-	-	TEM-54*
GCA_002185185.2	0	0	ST258	11	wzi154	KL107	AadA2;Aph4-Ia;Aac3-Iva?	-	-	ParC-80I;GyrA-83I;GyrA-87N	-	MphA	-	-	-	SulI	-	-	AmpH*;OXA-9	KPC-3	SHV-12	-	-	TEM-54*
GCA_002185205.2	0	0	ST258	11	wzi29	KL106	Aac6-Ib;AadA2*	-	-	ParC-80I;GyrA-83I	-	MphA	-	CatA1*	-	SulI	-	DfrA12	AmpH*;OXA-9*	KPC-2	SHV-12	-	-	TEM-54*
GCA_002185215.2	0	3	ST258	12	wzi154	KL107	Aac6-Ib?;AadA2*;Aph3-Ia*	-	-	ParC-80I;GyrA-83I	-	MphA	-	CatB4?	-	SulI	-	DfrA12	AmpH*;OXA-1	KPC-3	CTX-M-15	-	SHV-11	-
GCA_002185285.2	0	0	ST37	10	wzi14	KL14	AadA2*;AadA1-pm*?;Aac6-Ib	-	-	ParC-80I;GyrA-83F;GyrA-87V	-	-	-	-	-	SulI	-	-	AmpH*;OXA-9*	KPC-2	SHV-12	-	-	TEM-54*
GCA_002185355.2	0	0	ST11	13	wzi27	KL27	AadA2*;Aph3-Ia*	-	-	ParC-80I;GyrA-83I;GyrA-87Y	-	MphA	-	-	-	SulI;SulIII	-	DfrA12	OXA-9*;AmpH*	KPC-2	CTX-M-15	-	SHV-11	TEM-54*
GCA_002185385.2	0	0	ST258	13	wzi29	KL106	Aac6-Ib;AadA2*;Aph3-Ia*?;StrB?	-	-	ParC-80I;GyrA-83I	-	MphA	-	CatA1*	-	SulI	-	DfrA12	OXA-9*;AmpH*	KPC-2	SHV-12*	-	-	TEM-54*
GCA_002185405.2	0	0	ST11	14	wzi27	KL27	Aac6-Ib*;AadA2*;Aph3-Ia*	-	-	ParC-80I;GyrA-83I;GyrA-87Y	-	MphA	-	-	-	SulI;SulIII	-	DfrA12	OXA-9*;AmpH*	KPC-2	CTX-M-15	-	SHV-11	TEM-54*
GCA_002185415.2	0	0	ST258	11	wzi29	KL106	Aac6-Ib*;AadA2*	-	-	ParC-80I;GyrA-83I	-	MphA	-	CatA1*	-	SulI	-	DfrA12	AmpH*;OXA-9*	KPC-2	SHV-12	-	-	TEM-54*
GCA_002185425.2	0	1	ST258	12	wzi154	KL107	Aac6-Ib*;AadA2;AadB	-	-	ParC-80I;GyrA-83I;GyrA-87N	-	-	-	CmlA1*;CatB3*	-	SulI	-	DfrA19*	AmpH*;CARB-3*	KPC-3	SHV-12	-	-	-
GCA_002185465.2	0	2	ST258	10	wzi154	KL107	StrB;StrA*;AadA1-pm*?;Aac6-Ib	-	-	ParC-80I;GyrA-83I	-	-	-	-	-	SulII	-	DfrA14	OXA-9;AmpH*	KPC-3	-	-	-	TEM-54*
GCA_002185485.2	0	0	ST258	11	wzi29	KL106	Aac6-Ib;AadA2*	-	-	ParC-80I;GyrA-83I	-	MphA	-	CatA1*	-	SulI	-	DfrA12	OXA-9*;AmpH*	KPC-2	SHV-12	-	-	TEM-122*?
GCA_002185495.2	0	0	ST258	11	wzi29	KL106	Aac6-Ib;AadA2*	-	-	ParC-80I;GyrA-83I	-	MphA	-	CatA1*	-	SulI	-	DfrA12	AmpH*;OXA-9*	KPC-2	SHV-12	-	-	TEM-54*
GCA_002185515.2	0	1	ST258-1LV	10	wzi154	KL107	AadA2*	-	-	ParC-80I;GyrA-83I;GyrA-87N	-	MphA	-	-	-	SulI;SulIII	-	DfrA12	AmpH*	KPC-3	-	-	SHV-11	-
GCA_002185545.2	0	0	ST258	17	wzi29	KL106	Aph3-Ia*;Aac6-Ib;AadA2;Aph4-Ia;Aac3-Iva?;AadA1-pm*?	-	-	ParC-80I;GyrA-83I	-	MphA	-	CatA1*;CmlA1*	-	SulIII;SulI	-	DfrA12	AmpH*;OXA-9*	KPC-2	SHV-12	-	-	TEM-54*
GCA_002185555.2	0	0	ST258	13	wzi154	KL107	AadA2;Aph4-Ia;Aac3-Iva?;Aac6-Ib;Aac6-Ib	-	-	ParC-80I;GyrA-83I;GyrA-87N	-	-	-	CmlA1*	-	SulIII	-	-	AmpH*;OXA-9	KPC-3	SHV-12	-	TEM-55*	-
GCA_002185565.2	0	0	ST258	6	wzi29	KL106	Aac6-Ib*	-	-	ParC-80I;GyrA-83I	-	-	-	-	-	-	-	-	AmpH*;OXA-9*	KPC-2	SHV-12	-	-	TEM-54*
GCA_002185575.2	0	4	ST307	12	wzi173	KL102 (KL149,KL155)	StrB;StrA*;Aac3-IIa*	-	-	QnrB1?;ParC-80I;GyrA-83I	-	-	-	CatB4?	-	SulII	TetA	DfrA14	AmpH*;SHV-28*;OXA-1	-	CTX-M-15	-	-	TEM-30*
GCA_002185625.2	0	0	ST258	6	wzi154	KL107	Aac6-Ib	-	-	ParC-80I;GyrA-83I;GyrA-87N	-	-	-	-	-	-	-	-	AmpH*	KPC-3	SHV-12	-	-	-
GCA_002185645.2	0	0	ST258	8	wzi29	KL106	Aph3-Ia*?;StrB?;Aac6-Ib	-	-	ParC-80I;GyrA-83I	-	-	-	-	-	-	-	-	AmpH*;OXA-9*	KPC-2	SHV-12	-	-	TEM-54*
GCA_002185655.2	0	0	ST258	17	wzi29	KL106	AadA2*;StrB*;StrA*;Aac6-Ib;Aac3-IId*;AadA5	-	-	ParC-80I;GyrA-83I	-	MphA	-	-	-	SulI;SulII	TetA	DfrA12;DfrA17	AmpH*	KPC-2	SHV-12	-	-	TEM-30*
GCA_002185665.2	0	1	ST258	13	wzi154	KL107	Aac6-Ib;Aac6-Ib;AadA2;Aph4-Ia*;Aac3-Iva?	-	-	ParC-80I;GyrA-83I;GyrA-87N	-	-	-	CmlA1*	-	SulIII	-	-	OXA-9;AmpH*	KPC-3	-	-	SHV-11*	TEM-54*
GCA_002185705.2	0	4	ST258	12	wzi154	KL107	StrB;StrA*;AadA1-pm*?;Aac6-Ib	-	-	ParC-80I;GyrA-83I;GyrA-87G	-	-	-	-	-	SulII	-	DfrA14	OXA-9;AmpH*	KPC-3	-	-	SHV-11	TEM-54*
GCA_002185725.2	0	0	ST258	11	wzi29	KL106	Aac6-Ib;AadA2*	-	-	ParC-80I;GyrA-83I	-	MphA	-	CatA1*	-	SulI	-	DfrA12	AmpH*;OXA-9*	KPC-2	SHV-12	-	-	TEM-54*
GCA_002185735.2	0	1	ST258	8	wzi154	KL107	AadA1-pm*?;Aac6-Ib*	-	-	ParC-80I;GyrA-83I;GyrA-87N	-	-	-	-	-	-	-	-	AmpH*;OXA-9	KPC-3	SHV-12	-	TEM-135*	-
GCA_002185745.2	0	1	ST258	14	wzi154	KL107	Aac6-Ib;Aac6-Ib*;AadA24?;Aph4-Ia;Aac3-Iva?;AadA2	-	-	ParC-80I;GyrA-83I;GyrA-87N	-	-	-	CmlA1*	-	SulIII	-	-	OXA-9;AmpH*	KPC-3	-	-	TEM-55*;SHV-11	-
GCA_002185755.2	0	1	ST258	11	wzi154	KL107	Aph4-Ia;Aac3-Iva?;AadA1-pm*?;AadA2	-	-	ParC-80I;GyrA-83I;GyrA-87N	-	-	-	CmlA1*	-	SulIII	-	-	AmpH*	KPC-3	SHV-12	-	-	-
GCA_002185805.2	0	1	ST258	12	wzi154	KL107	Aph4-Ia;Aac3-Iva?;AadA1-pm*?;AadA2;Aac6-Ib	-	-	ParC-80I;GyrA-83I;GyrA-87N	-	-	-	CmlA1*	-	SulIII	-	-	AmpH*	KPC-3	SHV-12	-	-	-
GCA_002185815.2	0	2	ST258	19	wzi154	KL107	Aph4-Ia;Aac3-Iva?;AadA1-pm*?;Aac6-Ib;AadA2	-	-	ParC-80I;GyrA-83I;GyrA-87N	-	MsrE;MphE*	-	CatB3*;CmlA1*	-	SulI?;SulIII	TetA	DfrA19*	CARB-3*;AmpH*;OXA-1	KPC-3	CTX-M-15	-	SHV-11	-
GCA_002185835.2	0	1	ST258	17	wzi154	KL107	Aac6-Ib*;Aac6-Ib;AadA2;Aph4-Ia;Aac3-Iva?;Aph3-Ia*	-	-	ParC-80I;GyrA-83I;GyrA-87N	-	MphA	-	CmlA1*	-	SulI;SulIII	-	DfrA12	AmpH*;OXA-9	KPC-3	SHV-12	-	-	TEM-54*
GCA_002185885.2	0	0	ST22	5	wzi9	KL9	Aac3-IIa*	-	-	QnrB1?	-	-	-	CatB4?	-	-	-	-	SHV-187*;OXA-1;AmpH*	OXA-48	CTX-M-15	-	-	-
GCA_002185905.2	0	0	ST258	11	wzi29	KL106	Aac6-Ib;AadA2*	-	-	ParC-80I;GyrA-83I	-	MphA	-	CatA1*	-	SulI	-	DfrA12	OXA-9*;AmpH*	KPC-2	SHV-12	-	-	TEM-54*
GCA_002185915.2	0	0	ST258	5	wzi29	KL106	Aac6-Ib	-	-	ParC-80I;GyrA-83I	-	-	-	-	-	-	-	-	AmpH*	KPC-2	SHV-12	-	-	-
GCA_002185925.2	0	3	ST258	16	wzi154	KL107	Aac6-Ib;AadA1-pm*?;AadA2;Aph4-Ia;Aac3-Iva?;StrB;StrA	-	-	Qnr-S1;ParC-80I;GyrA-83I;GyrA-87N	-	-	-	CmlA1*	-	SulIII	TetA*	DfrA12	AmpH*	-	SHV-12	-	-	-
GCA_002185965.2	0	1	ST11	11	wzi177	KL125 (KL114)	Aac3-IIa*	-	-	ParC-80I;GyrA-83I;GyrA-87Y	-	MphA	-	CatB4?;CatA2*	-	-	TetA	DfrA14	AmpH*;OXA-1	-	CTX-M-15	-	SHV-11	-
GCA_002185975.2	0	1	ST247	2	wzi27	KL27	-	-	-	-	-	-	-	-	-	-	-	-	SHV-187*;AmpH*	KPC-3	-	-	-	TEM-30*
GCA_002186005.2	0	1	ST307	13	wzi173	KL102 (KL149,KL155)	StrB;StrA*;Aac3-IIa*	-	-	QnrB1?;ParC-80I;GyrA-83I	-	-	-	CatB4?	-	SulII	TetA	DfrA14	SHV-28*;AmpH*;OXA-1;OXA-9*	KPC-2	CTX-M-15	-	-	TEM-54*
GCA_002186015.2	0	0	ST258	12	wzi154	KL107	Aph3-Ia*;Aac6-Ib;AadA2*	-	-	ParC-80I;GyrA-83I	-	MphA	-	CatA1*	-	SulI	-	DfrA12	OXA-9*;AmpH*	KPC-2	-	-	SHV-11	TEM-54*
GCA_002186045.2	0	1	ST258	16	wzi154	KL107	Aac6-Ib;AadA2;AadA1-pm*?;Aph4-Ia;Aac3-Iva?;Aph3-Ia*	-	-	ParC-80I;GyrA-83I;GyrA-87N	-	MphA	-	CmlA1*	-	SulI;SulIII	-	DfrA12	AmpH*	KPC-3	SHV-12	-	-	-
GCA_002186055.2	0	1	ST258	13	wzi154	KL107	Aac6-Ib;AadA2;Aph4-Ia;Aac3-Iva?;Aac6-Ib*	-	-	ParC-80I;GyrA-83I;GyrA-87N	-	-	-	CmlA1*	-	SulIII	-	-	AmpH*;OXA-9	KPC-3	SHV-12	-	-	TEM-54*
GCA_002186085.2	0	1	ST258	13	wzi154	KL107	Aph4-Ia;Aac3-Iva?;AadA2;AadA1-pm*?;Aac6-Ib*	-	-	ParC-80I;GyrA-83I;GyrA-87N	-	-	-	CmlA1*	-	SulIII	-	-	AmpH*;OXA-9	KPC-3	-	-	SHV-11	TEM-54*
GCA_002186095.2	0	0	ST258	12	wzi154	KL107	AadA1-pm*?;AadA2;Aph4-Ia;Aac3-Iva?;Aac6-Ib	-	-	ParC-80I;GyrA-83I;GyrA-87N	-	-	-	CmlA1*	-	SulIII	-	-	AmpH*	KPC-3	-	-	SHV-11	-
GCA_002186125.2	0	1	ST258	5	wzi154	KL107	-	-	-	ParC-80I;GyrA-83I;GyrA-87N	-	-	-	-	-	-	-	-	AmpH*	KPC-3	-	-	SHV-11	-
GCA_002186135.2	0	0	ST258	11	wzi29	KL106	Aac6-Ib;AadA2*	-	-	ParC-80I;GyrA-83I	-	MphA	-	CatA1*	-	SulI	-	DfrA12	AmpH*;OXA-9*	KPC-2	SHV-12	-	-	TEM-54*
GCA_002186165.2	0	0	ST258	13	wzi154	KL107	AadA2;Aph4-Ia;Aac3-Iva?;Aac6-Ib;Aac6-Ib	-	-	ParC-80I;GyrA-83I;GyrA-87N	-	-	-	CmlA1*	-	SulIII	-	-	AmpH*;OXA-9	KPC-3	SHV-12*	-	TEM-135*	-
GCA_002186185.2	0	1	ST258	13	wzi154	KL107	Aac6-Ib;AadA2;Aph4-Ia;Aac3-Iva?;Aac6-Ib	-	-	ParC-80I;GyrA-83I;GyrA-87N	-	-	-	CmlA1*	-	SulIII	-	-	AmpH*;OXA-9	KPC-3	-	-	TEM-55*;SHV-11	-
GCA_002186205.2	0	0	ST11	8	wzi27	KL27	-	-	-	ParC-80I;GyrA-83I;GyrA-87Y	-	-	-	-	-	SulIII	-	-	OXA-9*;AmpH*	KPC-2	CTX-M-15	-	SHV-11	TEM-54*
GCA_002186215.2	0	0	ST258	11	wzi29	KL106	Aac6-Ib;AadA2*	-	-	ParC-80I;GyrA-83I	-	MphA	-	CatA1*	-	SulI	-	DfrA12	OXA-9*;AmpH*	KPC-2	-	-	SHV-11	TEM-54*
GCA_002186245.2	0	2	ST258	11	wzi154	KL107	StrB;StrA*;AadA1-pm*?;Aac6-Ib*	-	-	ParC-80I;GyrA-83I	-	-	-	-	-	SulII	-	DfrA14	OXA-9;AmpH*	KPC-3	-	-	SHV-11	TEM-54*
GCA_002186255.2	0	1	ST307	13	wzi173	KL102 (KL149,KL155)	StrB;StrA*;Aac3-IIa*	-	-	QnrB1?;ParC-80I;GyrA-83I	-	-	-	CatB4?	-	SulII	TetA	DfrA14	SHV-28*;AmpH*;OXA-1;OXA-9*	KPC-2	CTX-M-15	-	-	TEM-54*
GCA_002186265.2	0	0	ST258	12	wzi83	KL23	Aph4-Ia;Aac3-Iva?;AadA1-pm*?;Aac6-Ib;AadA2	-	-	ParC-80I;GyrA-83I	-	-	-	CmlA1*	-	SulI	-	-	AmpH*;OXA-9*	KPC-2	-	-	SHV-11	TEM-54*
GCA_002186275.2	0	1	ST258	15	wzi154	KL107	Aph3-Ia*;AadA2*;AadA1-pm?;Aac6-Ib*	-	-	ParC-80I;GyrA-83I;GyrA-87N	-	MphA	-	CmlA1*	-	SulI;SulIII	-	DfrA12	AmpH*;OXA-9	KPC-3	-	-	SHV-11	TEM-30*
GCA_002186325.2	0	1	ST258	13	wzi154	KL107	Aac6-Ib;Aac6-Ib*;AadA2;Aph4-Ia;Aac3-Iva?	-	-	ParC-80I;GyrA-83I;GyrA-87N	-	-	-	CmlA1*	-	SulIII	-	-	AmpH*;OXA-9	KPC-3	SHV-12	-	-	TEM-54*
GCA_002186335.2	0	0	ST258	9	wzi29	KL106	AadA2*;Aac6-Ib	-	-	ParC-80I;GyrA-83I	-	MphA	-	-	-	SulI	-	DfrA12	AmpH*	KPC-2	SHV-12	-	-	-
GCA_002186365.2	0	1	ST258	8	wzi154	KL107	AadA1-pm*?;Aac6-Ib*	-	-	ParC-80I;GyrA-83I;GyrA-87N	-	-	-	-	-	-	-	-	AmpH*;OXA-9	KPC-3	SHV-12	-	TEM-55*	-
GCA_002186375.2	0	0	ST258	11	wzi29	KL106	Aac6-Ib;AadA2*	-	-	ParC-80I;GyrA-83I	-	MphA	-	CatA1*	-	SulI	-	DfrA12	OXA-9*;AmpH*	KPC-2	SHV-12	-	-	TEM-54*
GCA_002186405.2	0	1	ST258	23	wzi154	KL107	Aph3-Ia*;Aac6-Ib;AadA2;Aph4-Ia;Aac3-Iva?;AadA1-pm*?;StrB*;StrA*	-	-	ParC-80I;GyrA-83I;GyrA-87N	-	MphA	-	CmlA1*	-	SulI;SulIII;SulII	TetA	DfrA12;DfrA5	AmpH*	KPC-3	SHV-12	-	-	TEM-30*;TEM-30*
GCA_002186415.2	0	0	ST258	11	wzi29	KL106	Aac6-Ib;AadA2*	-	-	ParC-80I;GyrA-83I	-	MphA	-	CatA1*	-	SulI	-	DfrA12	AmpH*;OXA-9*	KPC-2	-	-	SHV-11	TEM-54*
GCA_002186435.1	0	1	ST530	9	wzi62	KL62	Aac3-IIa;StrB*;StrA*	-	-	-	-	-	-	CatA2*	-	SulII	TetD	DfrA14	SHV-187*;AmpH*	-	CTX-M-15	-	-	TEM-30*
GCA_002186465.1	0	1	ST48	10	wzi62	KL62	StrB;StrA*;Aac3-IIa	-	-	-	-	-	-	CatB4;CatA2*	-	SulII*	TetD	DfrA14	SHV-172*;AmpH*;OXA-1	-	CTX-M-15	-	-	TEM-30*
GCA_002186505.1	0	6	ST1263	9	wzi100	KL10	AadA2;AadB	-	-	-	-	-	-	CatA2*	-	SulII;SulI	TetD	DfrA16*	AmpH*	-	SHV-12	-	-	TEM-30*
GCA_002186545.1	0	4	ST20	2	wzi84	KL28	AadB	-	-	-	-	-	-	-	-	-	-	-	AmpH*	-	SHV-12?	-	-	-
GCA_002186585.1	0	6	ST1263	9	wzi100	KL10	AadA2;AadB	-	-	-	-	-	-	CatA2*	-	SulII;SulI	TetD	DfrA16*	AmpH*	-	SHV-12	-	-	TEM-30*
GCA_002186595.1	0	5	ST14	8	wzi396	KL?	Aac3-IIa;AadA1-pm*?	-	-	-	-	-	-	-	-	SulI*;SulII	TetA	DfrA1*	AmpH*;SHV-28*	-	CTX-M-15	-	-	TEM-30*
GCA_002186625.1	0	3	ST17	9	wzi141	KL25	Aac3-IIa;StrB*;StrA*	-	-	-	-	-	-	CatA2*	-	SulII	TetD	DfrA14	SHV-187*;AmpH*	-	CTX-M-15	-	-	TEM-30*
GCA_002186635.1	0	4	ST48	13	wzi62	KL62	AadA2*;Aac3-IIa;StrB*;StrA*;AadB	-	-	-	-	MphA	-	CatA2*	-	SulI;SulII	-	DfrA12	AmpH*	-	CTX-M-15;SHV-12	-	-	TEM-30*
GCA_002186665.1	0	4	ST17	9	wzi141	KL25	Aac3-IIa;StrB*;StrA*	-	-	QnrB1	-	-	-	-	-	SulII	-	DfrA14	AmpH*	-	CTX-M-15;SHV-12*	-	-	TEM-30*
GCA_002186695.1	0	1	ST15	11	wzi93	KL112	StrB;StrA*;Aac3-IIa*	-	-	ParC-80I;GyrA-83F;GyrA-87A	-	-	-	CatB4?	-	SulII	-	DfrA14	SHV-28*;AmpH*;OXA-1	-	CTX-M-15	-	-	TEM-30*
GCA_002186705.1	0	3	ST25	9	wzi72	KL2	Aac3-IIa;StrB*;StrA*	-	-	-	-	-	-	CatA2*	-	SulII	-	DfrA14	AmpH*	-	CTX-M-15	-	SHV-77*	TEM-30*
GCA_002186725.1	0	0	ST76-2LV	0	0	-	-	-	-	-	-	-	-	-	-	-	-	-	SHV-187*;AmpH*	-	-	-	-	-
GCA_002186775.1	0	5	ST48	10	wzi62	KL62	AadB;Aac3-IIa;StrB*;StrA*	-	-	-	-	MphA	-	CatA2*	-	SulII	-	-	AmpH*	-	CTX-M-15;SHV-12	-	-	TEM-30*
GCA_002186785.1	0	1	ST39	7	wzi104	KL51	AadA1-pm*?;Aac3-IIa	-	-	-	-	-	-	CatA1*	-	SulI*	TetA	DfrA15b*	AmpH*;SHV-187*;SCO-1	-	-	-	-	TEM-30*
GCA_002186805.1	0	1	ST16	6	wzi99	KL128	StrB;StrA	-	-	-	-	-	-	CatA1*	-	SulII	TetD	DfrA5	AmpH*;SHV-172*?	-	-	-	-	-
GCA_002186835.1	0	1	ST1418	10	0	-	StrB*;StrA*;Aac3-IIa	-	-	-	-	-	-	CatA2*	-	SulII	TetD	DfrA14	AmpH*	-	CTX-M-15	-	-	SHV-26*;TEM-30*
GCA_002186855.1	0	1	ST45	10	wzi149	KL62	Aac3-IIa;StrB*;StrA*	-	-	-	-	-	-	CatA2*	-	SulII	TetD	DfrA14	AmpH*	-	CTX-M-15	-	-	SHV-26*;TEM-30*
GCA_002186865.1	0	4	ST48	10	wzi62	KL62	AadB;Aac3-IIa;StrB*;StrA*	-	-	-	-	MphA	-	CatA2*	-	SulII	-	-	AmpH*	-	CTX-M-15;SHV-12	-	-	TEM-30*
GCA_002186895.1	0	5	ST1035	6	wzi116	KL19	AadA2	-	-	-	-	-	-	CatA1*	-	SulI;SulII	-	DfrA16*	SHV-187*;AmpH*	-	-	-	-	TEM-30*
GCA_002186935.1	0	0	ST1658	1	0	-	-	-	-	-	-	-	-	-	-	-	-	-	AmpH*	-	-	-	-	SHV-26*
GCA_002186945.1	0	3	ST25	8	wzi72	KL2	Aac3-IIa;StrB*;StrA*	-	-	-	-	-	-	-	-	SulII	-	DfrA14	AmpH*	-	CTX-M-15	-	SHV-77*	TEM-30*
GCA_002186995.1	0	0	ST1015-1LV	0	wzi84	KL28	-	-	-	-	-	-	-	-	-	-	-	-	SHV-187*;AmpH*	-	-	-	-	-
GCA_002187015.1	0	0	ST1373	1	0	-	-	-	-	-	-	-	-	-	-	-	-	-	AmpH*	-	-	-	SHV-60*	-
GCA_002187025.1	0	5	ST14	8	wzi396	KL?	Aac3-IIa;AadA1-pm*?	-	-	-	-	-	-	-	-	SulI*;SulII	TetA	DfrA1*	AmpH*;SHV-28*	-	CTX-M-15	-	-	TEM-30*
GCA_002187055.1	0	4	ST12	12	wzi88	KL157	Aac3-IIa*;StrB;StrA?;AadA1-pm*?	-	-	Qnr-S1	-	-	-	CatB4*?	-	SulI;SulII	TetA	DfrA15b*;DfrA1*	OXA-1;AmpH*;SHV-173*	-	CTX-M-15	-	-	-
GCA_002187065.1	0	4	ST12	12	wzi88	KL157	Aac3-IIa*;StrB;StrA?;AadA1-pm*?	-	-	Qnr-S1	-	-	-	CatB4*?	-	SulI;SulII	TetA	DfrA15b*;DfrA1*	OXA-1;SHV-173*;AmpH*	-	CTX-M-15	-	-	-
GCA_002187095.1	0	4	ST12	12	wzi88	KL157	Aac3-IIa*;StrB;StrA?;AadA1-pm*?	-	-	Qnr-S1	-	-	-	CatB4*?	-	SulI;SulII	TetA	DfrA15b*;DfrA1*	OXA-1;AmpH*;SHV-173*	-	CTX-M-15	-	-	-
GCA_002187105.1	0	0	ST420	4	wzi95	KL20	Aac3-IIa	-	-	-	-	-	-	-	-	-	-	-	AmpH*	-	CTX-M-15	-	SHV-75	TEM-30*
GCA_002187135.1	0	4	ST12	12	wzi88	KL157	Aac3-IIa*;StrB;StrA?;AadA1-pm*?	-	-	Qnr-S1	-	-	-	CatB4*?	-	SulI;SulII	TetA	DfrA15b*;DfrA1*	OXA-1;SHV-173*;AmpH*	-	CTX-M-15	-	-	-
GCA_002187145.1	0	3	ST17	8	wzi2	KL2 (KL30)	Aac3-IIa;StrB*;StrA*	-	-	-	-	-	-	-	-	SulII	TetD	DfrA14	SHV-187*;AmpH*	-	CTX-M-15	-	-	TEM-30*
GCA_002187185.1	0	4	ST429	8	wzi187	KL27	StrB;StrA*;Aac3-IIa*	-	-	-	-	-	-	CatB4?	-	SulII	-	DfrA14	AmpH*;SHV-36*;OXA-1	-	CTX-M-15	-	-	TEM-30*
GCA_002187245.1	0	3	ST17	8	wzi2	KL2 (KL30)	Aac3-IIa;StrB*;StrA*	-	-	-	-	-	-	-	-	SulII	TetD	DfrA14	SHV-187*;SCO-1;AmpH*	-	CTX-M-15	-	-	TEM-30*
GCA_002187255.1	0	4	ST108	9	0	-	StrB;StrA*;Aac3-IIa*	-	-	QnrB1?	-	-	-	CatB4?	-	SulII	-	DfrA14	SHV-187*;OXA-1;AmpH*	-	CTX-M-15	-	-	TEM-30*
GCA_002187295.1	0	5	ST101	7	wzi29	KL106	AadA2	-	-	-	-	-	-	CatA2*	-	SulII;SulI	TetD	DfrA16*	AmpH*;SHV-28*	-	-	-	-	TEM-30*
GCA_002187305.1	0	1	ST307	9	wzi173	KL102 (KL149,KL155)	StrB*;StrA*	-	-	ParC-80I;GyrA-83I	-	-	-	-	-	SulII	TetD	DfrA14	SHV-28*;AmpH*	-	CTX-M-15	-	-	TEM-30*
GCA_002187315.1	0	0	ST8	3	wzi59	KL3	AadA1-pm*?	-	-	-	-	-	-	-	-	SulI	-	DfrA1*	SHV-187*;AmpH*	-	-	-	-	-
GCA_002187335.1	0	1	ST15	10	wzi24	KL24 (KL54,KL55)	StrB*;StrA*;Aac3-IIa*	-	-	ParC-80I;GyrA-83F;GyrA-87A	-	-	-	CatB4?	-	SulII	-	DfrA14	AmpH*;SHV-28*;OXA-1	-	CTX-M-15	-	-	-
GCA_002187375.1	0	3	ST25	13	wzi72	KL2	StrB;StrA;Aac3-IIa*;Aph3-Ia*	-	-	Qnr-S1	-	-	-	CatB4?;CatA1*	-	SulI;SulII	TetD	DfrA15b*	LAP-2;OXA-1;AmpH*	-	CTX-M-15	-	SHV-77*	-
GCA_002187385.1	0	0	ST73	7	wzi133	KL25	Aac3-IIa;AadA1-pm*?	-	-	-	-	-	-	-	-	SulI	TetC	DfrA8	AmpH*;SCO-1;OXA-1	-	-	-	SHV-1*?	TEM-30*
GCA_002187395.1	0	1	ST1788	12	wzi2	KL2 (KL30)	StrB;StrA*;Aac3-IIa*	-	-	QnrB1?	-	-	-	CatB4?	-	SulII	TetA	DfrA14*	OXA-1;AmpH*	OXA-48	SHV-101*;CTX-M-15	-	-	TEM-30*
GCA_002187405.1	0	0	ST587	1	wzi27	KL27	-	-	-	-	-	-	-	-	-	-	-	-	AmpH*	-	SHV-13*	-	-	-
GCA_002187455.1	0	3	ST45	10	wzi472	KL?	Aac3-IIa;StrB*;StrA*	-	-	-	-	-	-	CatA2*	-	SulII	TetD	DfrA14	AmpH*	-	CTX-M-15	-	-	SHV-26*;TEM-30*
GCA_002187475.1	0	4	ST48	12	wzi62	KL62	AadA2*;Aac3-IIa;StrB;StrA*	-	-	-	-	MphA	-	CatA2*	-	SulI;SulII*	TetD	DfrA12	SHV-172*;AmpH*	-	CTX-M-15	-	-	TEM-30*
GCA_002187535.1	0	1	ST45	10	wzi173	KL102 (KL149,KL155)	Aac3-IIa;StrB*;StrA*	-	-	-	-	-	-	CatA2*	-	SulII	TetD	DfrA14	AmpH*	-	CTX-M-15	-	-	SHV-26*;TEM-30*
GCA_002187545.1	0	2	ST13	12	wzi40	KL3	StrB;StrA*;Aac3-IIa*	-	-	QnrB1?	-	-	-	CatA1*;CatB4?	-	SulII	TetA	DfrA14	OXA-1;AmpH*	-	SHV-101*;CTX-M-15	-	-	TEM-30*
GCA_002187575.1	0	0	ST147	9	wzi420	KL10	Aac3-IIa;StrB;StrA	-	-	ParC-80I;GyrA-83Y;GyrA-87A	-	-	-	-	-	SulII	-	-	SHV-67*;AmpH*;SCO-1	-	CTX-M-15	-	-	TEM-30*
GCA_002187585.1	0	0	ST76-2LV	0	0	-	-	-	-	-	-	-	-	-	-	-	-	-	SHV-187*;AmpH*	-	-	-	-	-
GCA_002187615.1	0	0	ST993-2LV	1	0	-	-	-	-	-	-	-	-	-	-	-	-	-	AmpH*	-	-	-	-	SHV-26*
GCA_002187625.1	0	2	ST4	6	wzi13	KL13	Aac3-IIa	-	-	-	-	-	-	CatA2*	-	SulII	TetD	-	SHV-187*;AmpH*	-	CTX-M-15	-	-	TEM-30*
GCA_002187655.1	0	1	ST25	10	wzi72	KL2	StrB*;StrA*;Aac3-IIa	-	-	-	-	-	-	CatA2*	-	SulII	TetD	DfrA14	AmpH*	-	CTX-M-15	-	SHV-77*	TEM-30*
GCA_002187665.1	0	0	ST34	1	wzi411	KL154	-	-	-	-	-	-	-	-	-	-	-	-	AmpH*	-	-	-	-	SHV-26
GCA_002187685.1	0	4	ST17	9	wzi141	KL25	Aac3-IIa;StrB*;StrA*	-	-	QnrB1	-	-	-	-	-	SulII	-	DfrA14	AmpH*	-	CTX-M-15;SHV-12*	-	-	TEM-30*
GCA_002187715.1	0	1	ST25	10	wzi72	KL2	StrB*;StrA*;Aac3-IIa	-	-	-	-	-	-	CatA2*	-	SulII	TetD	DfrA14	AmpH*	-	CTX-M-15	-	SHV-77*	TEM-30*
GCA_002187735.1	0	4	ST716	11	wzi89	KL110	StrB;StrA*;Aac3-IIa*	-	-	QnrB1?	-	-	-	CatB4?	-	SulII	TetA	DfrA14	OXA-1;AmpH*	-	SHV-27;CTX-M-15	-	-	TEM-30*
GCA_002187745.1	0	0	ST873	13	wzi96	KL38	StrB*;StrA*;Aac3-IId*	-	-	Qnr-S1	-	MphA	-	CatA2*	-	SulII	TetA*;TetD	DfrA14	LAP-2;AmpH*	-	CTX-M-14;SHV-27*	-	-	TEM-30*
GCA_002187775.1	0	5	ST48	10	wzi62	KL62	AadB;Aac3-IIa;StrB*;StrA*	-	-	-	-	MphA	-	CatA2*	-	SulII	-	-	AmpH*	-	CTX-M-15;SHV-12	-	-	TEM-30*
GCA_002187785.1	0	4	ST716	11	wzi89	KL110	StrB;StrA*;Aac3-IIa*	-	-	QnrB1?	-	-	-	CatB4?	-	SulII	TetA	DfrA14	AmpH*;OXA-1	-	SHV-27;CTX-M-15	-	-	TEM-30*
GCA_002187805.1	0	1	ST16	7	wzi99	KL128	StrB;StrA	-	-	-	-	-	-	CatA1*	-	SulII	TetD	DfrA5	AmpH*	-	SHV-13*	-	-	-
GCA_002187835.1	0	5	ST48	10	wzi62	KL62	AadB;Aac3-IIa;StrB*;StrA*	-	-	-	-	MphA	-	CatA2*	-	SulII	-	-	AmpH*	-	CTX-M-15;SHV-12	-	-	TEM-30*
GCA_002187855.1	0	1	ST101	14	wzi137	KL17	AadA1-pm*?;Aac6-Ib;StrB;StrA;Aac3-IIa*;Aph3-Ia*	-	-	ParC-80I;GyrA-83Y;GyrA-87N	-	-	-	CatA2*	-	SulII	TetD	DfrA14	SHV-28*;OXA-9;AmpH*	-	CTX-M-15	-	-	-
GCA_002187865.1	0	0	ST45	9	wzi472	KL?	AadA2*;Aac3-IIa	-	-	-	-	MphA	-	-	-	SulI;SulII	-	DfrA12	AmpH*	-	CTX-M-15	-	-	SHV-26*;TEM-30*
GCA_002187895.1	0	4	ST716	11	wzi89	KL110	StrB;StrA*;Aac3-IIa*	-	-	QnrB1?	-	-	-	CatB4?	-	SulII	TetA	DfrA14	AmpH*;OXA-1	-	SHV-27;CTX-M-15	-	-	TEM-30*
GCA_002187915.1	0	0	ST45	1	wzi121	KL43	-	-	-	-	-	-	-	-	-	-	-	-	AmpH*	-	-	-	-	SHV-26*
GCA_002187975.1	0	4	ST429	8	wzi187	KL27	StrB;StrA*;Aac3-IIa*	-	-	-	-	-	-	CatB4?	-	SulII	-	DfrA14	AmpH*;SHV-36*;OXA-1	-	CTX-M-15	-	-	TEM-30*
GCA_002187995.1	1	7	ST48	9	wzi62	KL62	Aac3-IIa;StrB;StrA*;Aph3-Ia*	-	-	-	-	MphA	-	-	-	SulII*	-	DfrA14	AmpH*;SHV-172*	-	CTX-M-15	-	-	TEM-30*
GCA_002188015.1	0	4	ST429	8	wzi187	KL27	StrB;StrA*;Aac3-IIa*	-	-	-	-	-	-	CatB4?	-	SulII	-	DfrA14	OXA-1;AmpH*;SHV-36*	-	CTX-M-15	-	-	TEM-30*
GCA_002188055.1	0	4	ST307	12	wzi173	KL102 (KL149,KL155)	StrB;StrA*;Aac3-IIa*	-	-	QnrB1?;ParC-80I;GyrA-83I	-	-	-	CatB4?	-	SulII	TetA	DfrA14	AmpH*;SHV-28*;OXA-1	-	CTX-M-15	-	-	TEM-30*
GCA_002188075.1	0	1	ST1788	7	wzi2	KL2 (KL30)	Aac3-IIa;StrB	-	-	-	-	-	-	-	-	SulII	-	DfrA14*	AmpH*	-	SHV-101*;CTX-M-15	-	-	TEM-30*
GCA_002188095.1	0	3	ST405	11	wzi143	KL151	StrB;StrA*;Aac3-IIa*	-	-	QnrB1?	-	-	-	CatB4?	-	SulII	TetA	DfrA14	AmpH*;OXA-1	-	CTX-M-15	-	SHV-76	TEM-30*
GCA_002188105.1	0	1	ST1395-2LV	1	wzi56	KL55	-	-	-	-	-	-	-	-	-	-	-	-	AmpH*	-	-	-	SHV-11	-
GCA_002188135.1	0	5	ST15	16	wzi19	KL19	StrB;StrA*;Aac3-IIa*	-	-	ParC-80I;GyrA-83F;GyrA-87A	-	MphA	-	CatB4?;CatA1*	-	SulI;SulII	TetA	DfrA14;DfrA25	AmpH*;SHV-28*;OXA-1	-	CTX-M-15	-	TEM-55*	-
GCA_002188145.1	0	0	ST147	9	wzi420	KL10	Aac3-IIa;StrB;StrA	-	-	ParC-80I;GyrA-83Y;GyrA-87A	-	-	-	-	-	SulII	-	-	SHV-67*;AmpH*;SCO-1	-	CTX-M-15	-	-	TEM-30*
GCA_002188175.1	0	0	ST831	9	wzi18	KL18	StrB;StrA*;Aph3-Ia*	-	-	QnrB1?	-	-	-	CatB4?	-	SulII*	-	DfrA14	SHV-187*;AmpH*;OXA-1	-	CTX-M-15	-	-	TEM-30*
GCA_002188185.1	0	1	ST231	16	wzi104	KL51	StrB;StrA*;AadA2*;Aac3-IIa*	-	-	QnrB1?;ParC-80I;GyrA-83I	-	MphA	-	CatB4?	-	SulII;SulI	TetA	DfrA12;DfrA14	AmpH*;OXA-1;SHV-28*	-	CTX-M-15	-	-	TEM-30*
GCA_002188235.1	0	1	ST25	10	wzi72	KL2	Aac3-IIa;StrB*;StrA*	-	-	-	-	-	-	CatA2*	-	SulII	TetD	DfrA14	AmpH*	-	CTX-M-15	-	SHV-77*	TEM-30*
GCA_002188245.1	0	1	ST147	16	wzi420	KL10	Aph3-Ia*;AadA2*;Aac3-IIa;StrB;StrA	-	-	ParC-80I;GyrA-83Y;GyrA-87A	-	MphA	-	CatA2*	-	SulI;SulII	TetA	DfrA12	SHV-67*;AmpH*;SCO-1	-	CTX-M-15	-	-	TEM-30*
GCA_002188255.1	0	0	ST1658	1	0	-	-	-	-	-	-	-	-	-	-	-	-	-	AmpH*	-	-	-	-	SHV-26*
GCA_002188295.1	0	4	ST716	11	wzi89	KL110	StrB;StrA*;Aac3-IIa*	-	-	QnrB1?	-	-	-	CatB4?	-	SulII	TetA	DfrA14	AmpH*;OXA-1	-	SHV-27;CTX-M-15	-	-	TEM-30*
GCA_002189165.1	0	1	ST15	11	wzi24	KL24 (KL54,KL55)	AadA1-pm*?;Aac3-IIa*	-	-	ParC-80I;GyrA-83F;GyrA-87A	-	MphA	-	CatB4?	-	SulI*	TetA	DfrA15b*	SHV-28*;AmpH*;OXA-1	OXA-48	-	-	-	-
GCA_002189185.1	0	1	ST15	11	wzi93	KL112	Aac3-IIa*;StrB;StrA*	-	-	ParC-80I;GyrA-83F;GyrA-87A	-	-	-	CatB4?	-	SulII	-	DfrA14	SHV-28*;AmpH*	-	CTX-M-15?	-	-	TEM-30*
GCA_002189245.1	0	0	ST101	16	wzi137	KL17	AadA1-pm*?;Aac3-IIa*;StrA;Aph3-VIb*?;Aac6-Ib;AadA2	-	-	ParC-80I;GyrA-83Y;GyrA-87N	-	MphA	-	FloR*;CmlA1*	-	SulIII	-	DfrA14	OXA-9;AmpH*;SHV-28*	OXA-48	CTX-M-9*	-	-	-
GCA_002189255.1	0	1	ST101	11	wzi137	KL17	Aac6-Ib*?;AadA1-pm*?;Aac3-IIa*	-	-	ParC-80I;GyrA-83Y;GyrA-87N	-	-	-	CatB4?	-	-	TetD	DfrA14	AmpH*;SHV-28*;OXA-1;OXA-9	OXA-48	CTX-M-15	-	-	-
GCA_002189265.1	0	1	ST101	11	wzi137	KL17	AadA1-pm*?;Aac6-Ib?;Aac3-IIa*	-	-	ParC-80I;GyrA-83Y;GyrA-87N	-	-	-	CatB4?	-	-	TetD	DfrA14	OXA-9;OXA-1;AmpH*;SHV-28*	OXA-48	CTX-M-15	-	-	-
GCA_002189305.1	0	1	ST101	10	wzi137	KL17	Aac3-IIa*;AadA1-pm*?;Aac6-Ib*?	-	-	ParC-80I;GyrA-83Y;GyrA-87N	-	-	-	CatB4	-	-	TetD	DfrA14	OXA-9;OXA-1?;SHV-28*;AmpH*	-	CTX-M-15	-	-	-
GCA_002189325.1	0	1	ST392	10	wzi187	KL27	Aac3-IIa*;StrB;StrA*	-	-	ParC-80I;GyrA-83I	-	-	-	CatB4	-	SulII	-	DfrA14	SHV-67*;AmpH*;OXA-1*	-	CTX-M-15	-	-	TEM-30*
GCA_002189335.1	0	1	ST101	11	wzi137	KL17	Aac6-Ib*?;AadA1-pm*?;Aac3-IIa*	-	-	ParC-80I;GyrA-83Y;GyrA-87N	-	-	-	CatB4?	-	-	TetD	DfrA14	OXA-1;AmpH*;OXA-9;SHV-28*	OXA-48	CTX-M-15	-	-	-
GCA_002189385.1	0	0	ST11	15	wzi24	KL24 (KL54,KL55)	AadA1-pm*;Aac6-Ib*	-	-	QnrB32*;ParC-80I;GyrA-83F;GyrA-87A	-	MphA	-	CatA2*;CatB4?	Arr3	SulI	TetA*	-	AmpH*;OXA-1;OXA-10?	NDM-1	CTX-M-15	-	SHV-11	-
GCA_002189415.1	0	0	ST11	10	wzi24	KL24 (KL54,KL55)	Aac6-Ib*?	-	-	ParC-80I;GyrA-83F;GyrA-87A	-	MphA	-	-	Arr3	SulI	TetA	-	AmpH*	-	CTX-M-15?	-	SHV-11	-
GCA_002192315.1	0	0	ST45	10	wzi133	KL25	AadA1-pm*?	-	-	-	-	-	-	CatB3*	Arr3	SulI;SulI	-	DfrA1*	AmpH*;OXA-1	KPC-2	SHV-30	-	-	SHV-26*;TEM-30*
GCA_002192335.1	0	2	ST258	20	wzi154	KL107	Aph3-Ia*;AadA2*;Aph4-Ia;AadA1-pm*?;AadA2;Aac3-Iva?;Aac6-Ib;Aac6-Ib	-	-	ParC-80I;GyrA-83I	-	MphA	-	CatA1*;CmlA1*	-	SulI;SulIII	-	DfrA12	AmpH*	KPC-3;KPC-3	-	-	SHV-11	TEM-54*
GCA_002192375.1	1	3	ST147	20	wzi64	KL64	RmtF;StrB;StrB;StrA;StrA*;AadA2*	-	-	QnrB1?;ParC-80I;GyrA-83I	-	MphA	-	CatA2*	Arr2	SulI;SulII	-	DfrA12;DfrA14	AmpH*;SHV-67*	NDM-7	CTX-M-15;CTX-M-15	-	-	TEM-30*
GCA_002197225.1	1	7	ST258	15	wzi154	KL107	Aph3-Ia*;AadA2*;Aac6-33;AadB;Aac6-Ib	-	-	ParC-80I;GyrA-83I	-	MphA	-	FloR*	-	SulI;SulI;SulII	-	DfrA12	AmpH*;TEM-1D;SHV-187*	KPC-2	-	-	SHV-11	-
GCA_002197505.1	0	1	ST258	23	wzi154	KL107	Aph3-Ia*;AadA2*;Aph4-Ia;AadA1-pm*?;AadA2;Aac3-Iva?;Aac6-Ib;AadA1-pm*?;Aac6-Ib*	-	-	ParC-80I;GyrA-83I;GyrA-87N	-	MphA	-	CatA1*;CmlA1*	-	SulI;SulIII	-	DfrA12	AmpH*;OXA-9	KPC-3;KPC-3	SHV-12	-	SHV-11	TEM-54*
GCA_002202195.1	1	6	ST37	33	wzi75	KL105	StrB;StrA*;ArmA;AadA2*;Aac6-IIa*;AadA1-pm*;ArmA;AadA1-pm*;AphA6*;AphA6*?	-	-	ParC-80I;GyrA-83F;GyrA-87N	-	MsrE*;MphE*;MsrE*;MphE*	-	CmlA5;CmlA5	Arr2?;Arr2	SulI;SulII;SulI;SulI	TetA?;TetA	DfrA1*	CMY-4;AmpH*;OXA-10;OXA-10	NDM-1;NDM-1	CTX-M-15;CTX-M-15	-	SHV-77*	-
GCA_002202215.1	0	0	ST147	12	wzi64	KL64	AphA6*;AadA1-pm*?;Aac6-Ib	-	-	Qnr-S1;ParC-80I;GyrA-83I	-	-	-	CatB3*	Arr3	SulI	-	-	AmpH*;SHV-67*;OXA-1;OXA-9	NDM-1	CTX-M-15	-	-	TEM-54*
GCA_002202235.1	0	1	ST147	16	wzi64	KL64	AadA1-pm*?;Aac6-Ib	-	-	Qnr-S1;Qnr-S1;ParC-80I;GyrA-83I	-	-	-	FloR*;CatB3*	Arr3	SulII;SulI	TetA	DfrA14	AmpH*;SHV-67*;LAP-2;OXA-1;OXA-9	NDM-1	CTX-M-15	-	-	TEM-54*
GCA_002202255.1	0	3	ST11	23	wzi24	KL24 (KL54,KL55)	Aac3-IId*;RmtC;Aac6-Ib*?;Aac3-IIa*;StrB;StrA*;Aac6-Ib	-	-	QnrB32*;ParC-80I;GyrA-83F;GyrA-87A	-	MphA	-	CatB4	-	SulI;SulI*;SulII	TetA	DfrA14	AmpH*;CMY-6;OXA-1	NDM-1	CTX-M-15	-	SHV-11;SHV-11	TEM-30*
GCA_002202275.1	0	0	ST1161	15	wzi19	KL19	AadA1-pm*;AadA1-pm*;AadA1-pm*?;RmtG;Aac6-Ib*	-	-	ParC-80I;GyrA-83L;GyrA-87Y	-	-	-	CmlA5	Arr2	SulI;SulI;SulII	-	-	AmpH*;SHV-187;OXA-9;OXA-10;OXA-10	-	CTX-M-2	-	-	TEM-54*
GCA_002205015.1	0	4	ST15	18	wzi19	KL19	AadA2*;AphA6*;Aac6-Ib*?;Aac3-IIa*;ArmA;AadA1-pm*?	-	-	QnrB1;ParC-80I;GyrA-83F;GyrA-87A	-	MsrE;MphE*	-	CatB4*?	-	SulI	TetA	DfrA12	SHV-28*;OXA-1;AmpH*	NDM-1	CTX-M-15	-	-	-
GCA_002205055.1	0	0	ST340	16	wzi50	KL15 (KL17,KL51,KL52)	Aac3-IId*;StrB*;StrA*;AadA2	-	-	ParC-80I;GyrA-83I;GyrA-87N	-	-	-	CatA2*	-	SulII;SulI	TetD	DfrA14	AmpH*	OXA-48	CTX-M-15	-	SHV-11	TEM-30*
GCA_002205995.1	0	0	ST660	0	wzi16	KL16 (KL143)	-	-	-	-	-	-	-	-	-	-	-	-	SHV-187*;AmpH*	-	-	-	-	-
GCA_002206015.1	0	0	ST23	0	wzi1	KL1	-	-	-	-	-	-	-	-	-	-	-	-	AmpH;SHV-190*	-	-	-	-	-
GCA_002209405.1	0	0	ST15	6	wzi24	KL24 (KL54,KL55)	AadA2*	-	-	ParC-80I;GyrA-83F;GyrA-87A	-	-	-	-	-	SulII	-	DfrA12	AmpH*;SHV-28*	-	-	-	-	-
GCA_002209465.1	0	0	ST11	4	wzi75	KL105	-	-	-	ParC-80I;GyrA-83I	-	-	-	-	-	-	-	-	AmpH*	-	CTX-M-15	-	SHV-11	-
GCA_002210445.1	0	0	ST23	2	wzi1	KL1	-	-	-	-	-	-	-	-	-	-	-	-	SHV-190*;AmpH	OXA-48;OXA-48	-	-	-	-
GCA_002211125.1	1	2	ST2174	9	wzi2	KL2 (KL30)	StrB;StrA*;Aph3-Ia*	-	-	GyrA-83F	-	-	-	CatA1*	-	SulII*	TetA	-	AmpH*	-	SHV-2?	-	-	TEM-30*
GCA_002211665.1	0	0	ST437	14	wzi109	KL36	Aph3-Ia*;Aac3-IId*	-	-	ParC-80I;GyrA-83I	-	MphA	-	CatB4	-	SulI	TetD	DfrA30*	AmpH*;OXA-1	OXA-48	CTX-M-15	-	SHV-11	TEM-30*;TEM-30*
GCA_002211905.1	0	4	ST15	10	wzi2	KL2 (KL30)	RmtC;Aac6-Ib*?	-	-	ParC-80I;GyrA-83F;GyrA-87A	-	MphA	-	-	-	SulI	TetA	-	AmpH*;SHV-28*;CMY-6	NDM-1	CTX-M-15	-	-	-
GCA_002234875.1	1	5	ST11-1LV	9	wzi209	KL47	AadA2	-	-	QnrB2*?;ParC-80I;GyrA-83I;GyrA-87G	-	-	-	CatA2*	-	-	-	DfrA25	AmpH*	KPC-2	SHV-12	-	-	-
GCA_002234895.1	1	5	ST11	10	wzi209	KL47	AadA2	-	-	QnrB2*?;ParC-80I;GyrA-83I;GyrA-87G	-	-	-	CatA2*	-	-	-	DfrA25	AmpH*	KPC-2	CTX-M-14;SHV-12	-	-	-
GCA_002235035.1	0	6	ST307	11	wzi173	KL102 (KL149,KL155)	StrB;StrA*	-	-	QnrB1?;ParC-80I;GyrA-83I	-	-	-	CatB4	-	SulII	-	DfrA14	AmpH*;OXA-1;SHV-28*	KPC-2	CTX-M-15	-	-	TEM-30*
GCA_002235045.1	0	0	ST512	16	wzi154	KL107	AadA2*;Aph3-Ia*;Aac6-Ib	-	-	ParC-80I;GyrA-83I	-	MphA	-	CatA1*	-	SulI;SulI;SulI	-	DfrA12	AmpH*;OXA-9*	KPC-3	-	-	SHV-11;SHV-11;SHV-11	TEM-54*
GCA_002235055.1	0	0	ST512	10	wzi154	KL107	Aac6-Ib;AadA2*	-	-	ParC-80I;GyrA-83I	-	-	-	CatA1*	-	SulI	-	DfrA12	AmpH*;OXA-9*	KPC-3	-	-	SHV-11	TEM-54*
GCA_002235095.1	0	0	ST512	16	wzi154	KL107	Aac6-Ib;AadA2*;Aph3-Ia*	-	-	ParC-80I;GyrA-83I	-	MphA	-	CatA1*	-	SulI;SulI;SulI	-	DfrA12	OXA-9*;AmpH*	KPC-3	-	-	SHV-11;SHV-11;SHV-11	TEM-54*
GCA_002235105.1	0	0	ST512	8	wzi154	KL107	AadA2;Aac6-Ib	-	-	ParC-80I;GyrA-83I	-	-	-	-	-	SulI	-	-	OXA-9*;AmpH*	KPC-3	-	-	SHV-11	TEM-54*
GCA_002235115.1	0	0	ST512	13	wzi154	KL107	Aph3-Ia*;Aac6-Ib;AadA2*	-	-	ParC-80I;GyrA-83I	-	MphA	-	CatA1*	-	SulI;SulI	-	DfrA12	OXA-9*;AmpH*	KPC-3	-	-	SHV-11	TEM-54*
GCA_002235155.1	0	0	ST512	13	wzi154	KL107	AadA2*;Aac6-Ib	-	-	ParC-80I;GyrA-83I	-	MphA	-	CatA1*	-	SulI;SulI;SulI	-	DfrA12	AmpH*;OXA-9*	KPC-3	-	-	SHV-11	TEM-122*?
GCA_002235165.1	0	0	ST745	13	wzi154	KL107	Aac6-Ib;AadA2*;Aph3-Ia*	-	-	ParC-80I;GyrA-83I	-	MphA	-	CatA1*	-	SulI;SulI;SulI	-	DfrA12	OXA-9*;AmpH*	KPC-3	-	-	-	TEM-54*
GCA_002235175.1	0	6	ST307	12	wzi173	KL102 (KL149,KL155)	StrB;StrA*	-	-	QnrB1?;ParC-80I;GyrA-83I	-	-	-	CatB4	-	SulII	-	DfrA14	AmpH*;OXA-1;OXA-9*;SHV-28*	KPC-2	CTX-M-15	-	-	TEM-30*;TEM-30*
GCA_002235215.1	0	1	ST307	11	wzi173	KL102 (KL149,KL155)	StrB;StrA*	-	-	QnrB1?;ParC-80I;GyrA-83I	-	-	-	-	-	SulII	TetA	DfrA14	AmpH*;SHV-28*	KPC-3	CTX-M-15	-	-	TEM-30*
GCA_002235235.1	0	0	ST512	11	wzi154	KL107	AadA2	-	-	ParC-80I;GyrA-83I	-	-	-	CatA1*	-	SulI	-	DfrA12	OXA-9*;AmpH*	KPC-3	-	-	SHV-11;SHV-11;SHV-11	TEM-54*
GCA_002235245.1	0	0	ST512	14	wzi154	KL107	AadA2*;Aph3-Ia*;Aac6-Ib	-	-	ParC-80I;GyrA-83I	-	MphA	-	CatA1*	-	SulI;SulI;SulI	-	DfrA12	OXA-9*;AmpH*	KPC-3	-	-	SHV-11	TEM-54*
GCA_002235265.1	0	0	ST258	13	wzi29	KL106	Aph3-Ia*;StrB;Aac6-Ib	-	-	ParC-80I;GyrA-83I	-	-	-	-	-	SulII	TetA	DfrA14*	AmpH*	KPC-2	SHV-12*;SHV-12*;SHV-12*	-	-	TEM-30*
GCA_002235295.1	0	0	ST258	8	wzi29	KL106	AadA5;Aph3-Ia*	-	-	ParC-80I;GyrA-83I	-	-	-	-	-	-	-	DfrA17	AmpH*	KPC-2	-	-	SHV-11	TEM-30*
GCA_002235325.1	0	0	ST258	10	wzi29	KL106	Aph3-Ia*	-	-	ParC-80I;GyrA-83I	-	-	-	-	-	-	-	-	AmpH*	KPC-2;KPC-2;KPC-2;KPC-2	-	-	SHV-11*;SHV-11*;SHV-11*	-
GCA_002235355.1	0	0	ST258	7	wzi29	KL106	Aac6-Ib	-	-	ParC-80I;GyrA-83I	-	-	-	-	-	-	-	-	AmpH*	KPC-2;KPC-2;KPC-2	-	-	SHV-11	-
GCA_002235415.1	0	0	ST512	12	wzi154	KL107	Aac6-Ib;AadA2*	-	-	ParC-80I;GyrA-83I	-	-	-	CatA1*	-	SulI	-	DfrA12	OXA-9*;AmpH*	KPC-3	-	-	SHV-11;SHV-11;SHV-11	TEM-54*
GCA_002235435.1	0	0	ST258	14	wzi29	KL106	Aph3-Ia*;AadA2*;Aac6-Ib	-	-	ParC-80I;GyrA-83I	-	MphA	-	CatA1*	-	SulI	-	DfrA12	OXA-9*;AmpH*	KPC-2	-	-	SHV-11;SHV-11;SHV-11	TEM-54*
GCA_002235455.1	0	0	ST512	16	wzi154	KL107	Aph3-Ia*;Aac6-Ib;AadA2*	-	-	ParC-80I;GyrA-83I	-	MphA	-	CatA1*	-	SulI;SulI;SulI	-	DfrA12	OXA-9*;AmpH*	KPC-3	-	-	SHV-11;SHV-11;SHV-11	TEM-54*
GCA_002235475.1	0	0	ST512	16	wzi154	KL107	AadA2*;Aph3-Ia*;Aac6-Ib	-	-	ParC-80I;GyrA-83I	-	MphA	-	CatA1*	-	SulI;SulI;SulI	-	DfrA12	AmpH*;OXA-9*	KPC-3	-	-	SHV-11;SHV-11;SHV-11	TEM-54*
GCA_002235535.1	0	0	ST258	8	wzi29	KL106	Aph3-Ia*;Aac6-Ib	-	-	ParC-80I;GyrA-83I	-	-	-	-	-	-	-	-	AmpH*	KPC-2	SHV-12;SHV-12;SHV-12	-	-	-
GCA_002235555.1	0	0	ST512	16	wzi154	KL107	AadA2*;Aph3-Ia*;Aac6-Ib	-	-	ParC-80I;GyrA-83I	-	MphA	-	CatA1*	-	SulI;SulI;SulI	-	DfrA12	AmpH*;OXA-9*	KPC-3	-	-	SHV-11;SHV-11;SHV-11	TEM-54*
GCA_002235575.1	0	0	ST512	16	wzi154	KL107	AadA2;Aph3-Ia*;Aac6-Ib	-	-	ParC-80I;GyrA-83I	-	MphA	-	CatA1*	-	SulI;SulI;SulI	-	DfrA12	OXA-9*;AmpH*	KPC-3	-	-	SHV-11;SHV-11;SHV-11	TEM-54*
GCA_002235595.1	0	0	ST512	16	wzi154	KL107	AadA2;Aph3-Ia*;Aac6-Ib	-	-	ParC-80I;GyrA-83I	-	MphA	-	CatA1*	-	SulI;SulI;SulI	-	DfrA12	OXA-9*;AmpH*	KPC-3	-	-	SHV-11;SHV-11;SHV-11	TEM-54*
GCA_002235615.1	0	0	ST512	16	wzi154	KL107	Aph3-Ia*;AadA2*;Aac6-Ib	-	-	ParC-80I;GyrA-83I	-	MphA	-	CatA1*	-	SulI;SulI;SulI	-	DfrA12	AmpH*;OXA-9*	KPC-3	-	-	SHV-11;SHV-11;SHV-11	TEM-54*
GCA_002235635.1	0	0	ST258	14	wzi29	KL106	Aph3-Ia*;Aac6-Ib;AadA2*	-	-	ParC-80I;GyrA-83I	-	MphA	-	CatA1*	-	SulI	-	DfrA12	AmpH*;OXA-9*	KPC-2	SHV-12;SHV-12;SHV-12	-	-	TEM-54*
GCA_002235655.1	0	0	ST258	14	wzi29	KL106	Aac6-Ib;AadA2*;Aph3-Ia*	-	-	ParC-80I;GyrA-83I	-	MphA	-	CatA1*	-	SulI	-	DfrA12	OXA-9*;AmpH*	KPC-2	-	-	SHV-11*;SHV-11*;SHV-11*	TEM-54*
GCA_002235705.1	0	0	ST512	16	wzi154	KL107	AadA2;Aph3-Ia*;Aac6-Ib	-	-	ParC-80I;GyrA-83I	-	MphA	-	CatA1*	-	SulI;SulI;SulI	-	DfrA12	OXA-9*;AmpH*	KPC-3	-	-	SHV-11;SHV-11;SHV-11	TEM-54*
GCA_002235735.1	0	0	ST258	5	wzi29	KL106	Aac6-Ib	-	-	ParC-80I;GyrA-83I	-	-	-	-	-	-	-	-	AmpH*	KPC-2	-	-	SHV-11	-
GCA_002235755.1	0	0	ST512	14	wzi154	KL107	Aac6-Ib;AadA2*;Aph3-Ia*	-	-	ParC-80I;GyrA-83I	-	MphA	-	CatA1*	-	SulI	-	DfrA12	OXA-9*;AmpH*	KPC-3	-	-	SHV-11;SHV-11;SHV-11	TEM-54*
GCA_002235765.1	0	0	ST1519	16	wzi154	KL107	AadA2;Aph3-Ia*;Aac6-Ib	-	-	ParC-80I;GyrA-83I	-	MphA	-	CatA1*	-	SulI;SulI;SulI	-	DfrA12	OXA-9*;AmpH*	KPC-3	-	-	SHV-11;SHV-11;SHV-11	TEM-54*
GCA_002235795.1	0	0	ST512	16	wzi154	KL107	Aph3-Ia*;AadA2;Aac6-Ib	-	-	ParC-80I;GyrA-83I	-	MphA	-	CatA1*	-	SulI;SulI;SulI	-	DfrA12	AmpH*;OXA-9*	KPC-3	-	-	SHV-11;SHV-11;SHV-11	TEM-54*
GCA_002235815.1	0	0	ST512	16	wzi154	KL107	AadA2;Aph3-Ia*;Aac6-Ib	-	-	ParC-80I;GyrA-83I	-	MphA	-	CatA1*	-	SulI;SulI;SulI	-	DfrA12	AmpH*;OXA-9*	KPC-3	-	-	SHV-11;SHV-11;SHV-11	TEM-54*
GCA_002235825.1	0	0	ST512	16	wzi154	KL107	AadA2*;Aph3-Ia*;Aac6-Ib	-	-	ParC-80I;GyrA-83I	-	MphA	-	CatA1*	-	SulI;SulI;SulI	-	DfrA12	OXA-9*;AmpH*	KPC-3	-	-	SHV-11;SHV-11;SHV-11	TEM-54*
GCA_002235835.1	0	0	ST101	6	wzi137	KL17	ArmA	-	-	ParC-80I;GyrA-83Y;GyrA-87N	-	MsrE;MphE*	-	-	-	-	-	-	SHV-28*;AmpH*	-	-	-	-	-
GCA_002235875.1	0	0	ST258	5	wzi29	KL106	Aac6-Ib	-	-	ParC-80I;GyrA-83I	-	-	-	-	-	-	-	-	AmpH*	KPC-2	-	-	SHV-11	-
GCA_002235895.1	0	0	ST512	13	wzi154	KL107	AadA2*;Aph3-Ia*	-	-	ParC-80I;GyrA-83I	-	MphA	-	CatA1*	-	SulI;SulI;SulI	-	DfrA12	AmpH*;OXA-9*	KPC-3	-	-	SHV-11	TEM-54*
GCA_002235915.1	0	0	ST258	5	wzi29	KL106	Aac6-Ib	-	-	ParC-80I;GyrA-83I	-	-	-	-	-	-	-	-	AmpH*	KPC-2	-	-	SHV-11	-
GCA_002235935.1	0	0	ST258	5	wzi29	KL106	Aac6-Ib	-	-	ParC-80I;GyrA-83I	-	-	-	-	-	-	-	-	AmpH*	KPC-2	-	-	SHV-11	-
GCA_002235975.1	0	0	ST258	5	wzi29	KL106	Aac6-Ib	-	-	ParC-80I;GyrA-83I	-	-	-	-	-	-	-	-	AmpH*	KPC-2	-	-	SHV-11	-
GCA_002235985.1	0	0	ST258	13	wzi29	KL106	AadA2*;Aac6-Ib	-	-	ParC-80I;GyrA-83I	-	MphA	-	CatA1*	-	SulI	-	DfrA12	AmpH*;OXA-9*	KPC-2	SHV-12;SHV-12;SHV-12	-	-	TEM-54*
GCA_002236015.1	0	0	ST258	5	wzi29	KL106	Aac6-Ib	-	-	ParC-80I;GyrA-83I	-	-	-	-	-	-	-	-	AmpH*	KPC-2	-	-	SHV-11	-
GCA_002236055.1	0	0	ST258	7	wzi29	KL106	Aac6-Ib	-	-	ParC-80I;GyrA-83I	-	-	-	-	-	-	-	-	AmpH*	KPC-2	-	-	SHV-11;SHV-11;SHV-11	-
GCA_002236085.1	0	0	ST512	16	wzi154	KL107	AadA2*;Aph3-Ia*;Aac6-Ib	-	-	ParC-80I;GyrA-83I	-	MphA	-	CatA1*	-	SulI;SulI;SulI	-	DfrA12	OXA-9*;AmpH*	KPC-3	-	-	SHV-11;SHV-11;SHV-11	TEM-54*
GCA_002236145.1	0	0	ST512	10	wzi154	KL107	AadA2;Aac6-Ib	-	-	ParC-80I;GyrA-83I	-	-	-	CatA1*	-	SulI	-	DfrA12	AmpH*;OXA-9*	KPC-3	-	-	SHV-11	TEM-54*
GCA_002236185.1	0	0	ST512	11	wzi154	KL107	AadA2*	-	-	ParC-80I;GyrA-83I	-	-	-	CatA1*	-	SulI	-	DfrA12	OXA-9*;AmpH*	KPC-3	-	-	SHV-11;SHV-11;SHV-11	TEM-54*
GCA_002236195.1	0	0	ST512	10	wzi154	KL107	AadA2;Aac6-Ib	-	-	ParC-80I;GyrA-83I	-	-	-	CatA1*	-	SulI	-	DfrA12	AmpH*;OXA-9*	KPC-3	-	-	SHV-11	TEM-54*
GCA_002236205.1	0	0	ST512	11	wzi154	KL107	AadA2	-	-	ParC-80I;GyrA-83I	-	-	-	CatA1*	-	SulI	-	DfrA12	AmpH*;OXA-9*	KPC-3	-	-	SHV-11;SHV-11;SHV-11	TEM-54*
GCA_002236245.1	0	0	ST512	16	wzi154	KL107	AadA2;Aph3-Ia*;Aac6-Ib	-	-	ParC-80I;GyrA-83I	-	MphA	-	CatA1*	-	SulI;SulI;SulI	-	DfrA12	AmpH*;OXA-9*	KPC-3	-	-	SHV-11;SHV-11;SHV-11	TEM-54*
GCA_002236265.1	0	0	ST512	12	wzi154	KL107	AadA2*;Aac6-Ib;Aph3-Ia*	-	-	ParC-80I;GyrA-83I	-	MphA	-	CatA1*	-	SulI	-	DfrA12	OXA-9*;AmpH*	KPC-3	-	-	SHV-11	TEM-54*
GCA_002236275.1	0	0	ST512	16	wzi154	KL107	AadA2*;Aph3-Ia*;Aac6-Ib	-	-	ParC-80I;GyrA-83I	-	MphA	-	CatA1*	-	SulI;SulI;SulI	-	DfrA12	AmpH*;OXA-9*	KPC-3	-	-	SHV-11;SHV-11;SHV-11	TEM-54*
GCA_002236305.1	0	0	ST512	13	wzi154	KL107	AadA2*;Aac6-Ib;Aph3-Ia*	-	-	ParC-80I;GyrA-83I	-	MphA	-	CatA1*	-	SulI;SulI	-	DfrA12	OXA-9*;AmpH*	KPC-3	-	-	SHV-11	TEM-54*
GCA_002236315.1	0	0	ST512	16	wzi154	KL107	AadA2*;Aph3-Ia*;Aac6-Ib	-	-	ParC-80I;GyrA-83I	-	MphA	-	CatA1*	-	SulI;SulI;SulI	-	DfrA12	OXA-9*;AmpH*	KPC-3	-	-	SHV-11;SHV-11;SHV-11	TEM-54*
GCA_002236345.1	0	0	ST512	13	wzi154	KL107	Aph3-Ia*;AadA2*;Aac6-Ib	-	-	ParC-80I;GyrA-83I	-	MphA	-	CatA1*	-	SulI	-	DfrA12	AmpH*;OXA-9*	KPC-3	-	-	SHV-11;SHV-11	TEM-54*
GCA_002236385.1	0	0	ST512	16	wzi154	KL107	Aph3-Ia*;AadA2*;Aac6-Ib	-	-	ParC-80I;GyrA-83I	-	MphA	-	CatA1*	-	SulI;SulI;SulI	-	DfrA12	AmpH*;OXA-9*	KPC-3	-	-	SHV-11;SHV-11;SHV-11	TEM-54*
GCA_002236405.1	0	0	ST512	16	wzi154	KL107	Aph3-Ia*;AadA2*;Aac6-Ib	-	-	ParC-80I;GyrA-83I	-	MphA	-	CatA1*	-	SulI;SulI;SulI	-	DfrA12	OXA-9*;AmpH*	KPC-3	-	-	SHV-11;SHV-11;SHV-11	TEM-54*
GCA_002236425.1	0	0	ST512	14	wzi154	KL107	Aac6-Ib;Aph3-Ia*;AadA2*	-	-	ParC-80I;GyrA-83I	-	MphA	-	CatA1*	-	SulI;SulI;SulI	-	DfrA12	AmpH*;OXA-9*	KPC-3	-	-	SHV-11	TEM-54*
GCA_002236445.1	0	0	ST512	16	wzi154	KL107	AadA2;Aph3-Ia*;Aac6-Ib	-	-	ParC-80I;GyrA-83I	-	MphA	-	CatA1*	-	SulI;SulI;SulI	-	DfrA12	AmpH*;OXA-9*	KPC-3	-	-	SHV-11;SHV-11;SHV-11	TEM-54*
GCA_002237985.1	0	1	ST231	18	wzi64	KL64	StrB;StrA*;AadA1-pm*;AadB;RmtB	-	-	ParC-80I;GyrA-83I;GyrA-87Y	-	-	-	FloR*;CmlA5	Arr2	SulII	TetG	DfrA23	SHV-28*;OXA-10;AmpH*	OXA-48	VEB-1;CTX-M-15	-	-	TEM-30*
GCA_002238125.1	0	4	ST48	11	wzi167	KL124	AadA1-pm*?;AadA2;AadB;Aph3''Ia;AadA2;AadB	-	-	-	-	-	-	CmlA1*;CatA1*	-	SulI	TetB*	-	SHV-172*;AmpH*	-	-	-	TEM-141?	-
GCA_002239705.1	0	1	ST16	12	wzi50	KL15 (KL17,KL51,KL52)	AadA2*	-	-	ParC-84K;GyrA-83F;GyrA-87N	-	-	-	-	-	SulI	TetB*	DfrA12	AmpH*	NDM-1;OXA-181*	CTX-M-15	-	-	SHV-26*;TEM-54*
GCA_002239715.1	1	7	ST14	23	wzi2	KL2 (KL30)	AphA6*;Aac6-Ib*?;Sat-2A;AadA2*;ArmA;AadA1-pm*?	-	-	QnrB1?;ParC-80I;GyrA-83Y;GyrA-87G	-	MsrE;MphE*	-	CatB4?;CatA1*	-	SulI	TetD	DfrA1;DfrA12;DfrA14	OXA-1;SHV-28*;AmpH*;OXA-9	NDM-1;OXA-181*	CTX-M-15	-	-	TEM-54*
GCA_002239805.1	0	0	ST231	14	wzi104	KL51	RmtF*?;AadA2*	-	-	Qnr-S1;ParC-80I;GyrA-83I	-	ErmB*;MphA	-	CatA1*	Arr2	SulI	-	DfrA12	SHV-28*;AmpH*	OXA-181*	CTX-M-15?	-	-	TEM-30*
GCA_002239815.1	0	0	ST231	14	wzi104	KL51	RmtF*?;AadA2*	-	-	Qnr-S1;ParC-80I;GyrA-83I	-	MphA;ErmB*	-	CatA1*	Arr2	SulI	-	DfrA12	SHV-28*;AmpH*	OXA-181*	CTX-M-15?	-	-	TEM-30*
GCA_002239875.1	0	0	ST307	9	wzi173	KL102 (KL149,KL155)	Aac3-IId*	-	-	QnrB1?;ParC-80I;GyrA-83I	-	-	-	CatB4	-	-	TetA	DfrA14	AmpH*;SHV-28*;OXA-1	-	CTX-M-63	-	-	TEM-30*
GCA_002239965.1	0	1	ST4	6	wzi13	KL13	Aac3-IIa	-	-	-	-	-	-	CatA2*	-	SulII	TetD	-	AmpH*;SHV-187*	-	CTX-M-15	-	-	TEM-30*
GCA_002241035.1	0	3	ST198	12	wzi85	KL30	StrB;StrA*;Aac3-IIa*	-	-	QnrB1?	-	-	-	CatB4?;CatA1*	-	SulII	TetA	DfrA14	AmpH*;OXA-1	-	CTX-M-15?	-	SHV-77*	TEM-30*
GCA_002243445.1	0	0	ST258	8	wzi29	KL106	Aph3-Ia*;Aac6-Ib	-	-	ParC-80I;GyrA-83I	-	-	-	-	-	-	-	-	AmpH*;OXA-9*	KPC-2	SHV-12	-	SHV-11	TEM-54*
GCA_002246035.1	0	4	ST16	11	wzi50	KL15 (KL17,KL51,KL52)	AadA2*	-	-	ParC-84K;GyrA-83F;GyrA-87N	-	-	-	-	-	SulI	TetB*	DfrA12	AmpH*	NDM-1;OXA-181*	CTX-M-15	-	-	SHV-26*
GCA_002246045.1	0	1	ST16	14	wzi50	KL15 (KL17,KL51,KL52)	AadA2*;AadA1-pm*?;Aac6-Ib	-	-	ParC-84K;GyrA-83F;GyrA-87N	-	-	-	-	-	SulI	TetB*	DfrA12	AmpH*;OXA-9	NDM-1;OXA-181*	CTX-M-15	-	-	TEM-54*;SHV-26*
GCA_002246075.1	0	4	ST35	9	wzi194	KL108	StrB;StrA;Aac3-IId*;AadA2	-	-	Qnr-S1	-	LnuF?	-	-	-	-	TetA	-	AmpH*	-	CTX-M-55*	-	SHV-33*	-
GCA_002246125.1	0	0	ST231	13	wzi104	KL51	AadA2*;RmtF	-	-	Qnr-S1;ParC-80I;GyrA-83I	-	MphA;ErmB*	-	CatA1*	-	SulI	-	DfrA12	SHV-28*;AmpH*	OXA-181*	CTX-M-15?	-	-	TEM-30*
GCA_002246155.1	0	0	ST231	13	wzi104	KL51	RmtF;AadA2*	-	-	Qnr-S1;ParC-80I;GyrA-83I	-	MphA;ErmB*	-	CatA1*	Arr2	SulI	-	DfrA12	AmpH*;SHV-28*	-	CTX-M-15	-	-	TEM-30*
GCA_002246235.1	0	1	ST101	13	wzi137	KL17	StrB;StrA*;Aac3-IIa*	-	-	QnrB1?;ParC-80I;GyrA-83Y;GyrA-87A	-	-	-	CatB4?	-	SulII	-	DfrA14	SHV-28*;AmpH*;OXA-1	NDM-1	CTX-M-15	-	-	TEM-30*
GCA_002246245.1	0	1	ST101	13	wzi137	KL17	StrB;StrA*;Aac3-IIa*	-	-	QnrB1?;ParC-80I;GyrA-83Y;GyrA-87A	-	-	-	CatB4?	-	SulII	-	DfrA14	AmpH*;SHV-28*;OXA-1	NDM-1	CTX-M-15	-	-	TEM-30*
GCA_002246275.1	0	1	ST16	12	wzi50	KL15 (KL17,KL51,KL52)	AadA2*	-	-	ParC-84K;GyrA-83F;GyrA-87N	-	-	-	-	-	SulI	TetB*	DfrA12	AmpH*	NDM-1;OXA-181*	CTX-M-15	-	-	SHV-26*;TEM-54*
GCA_002246285.1	0	1	ST16	12	wzi50	KL15 (KL17,KL51,KL52)	AadA2*	-	-	ParC-84K;GyrA-83F;GyrA-87N	-	-	-	-	-	SulI	TetB*	DfrA12	AmpH*	NDM-1;OXA-181*	CTX-M-15	-	-	SHV-26*;TEM-54*
GCA_002246315.1	0	1	ST16	10	wzi50	KL15 (KL17,KL51,KL52)	AadA1-pm*?;Aac6-Ib	-	-	ParC-84K;GyrA-83F;GyrA-87N	-	-	-	-	-	-	TetB*	-	AmpH*;OXA-9	OXA-181*	CTX-M-15	-	-	SHV-26*;TEM-54*
GCA_002246325.1	0	1	ST16	12	wzi50	KL15 (KL17,KL51,KL52)	AadA2*	-	-	ParC-84K;GyrA-83F;GyrA-87N	-	-	-	-	-	SulI	TetB*	DfrA12	AmpH*	NDM-1;OXA-181*	CTX-M-15	-	-	SHV-26*;TEM-54*
GCA_002246355.1	0	0	ST231	13	wzi104	KL51	AadA2*;RmtF	-	-	Qnr-S1;ParC-80I;GyrA-83I	-	ErmB*;MphA	-	CatA1*	-	SulI	-	DfrA12	SHV-28*;AmpH*	OXA-181*	CTX-M-15	-	-	TEM-30*
GCA_002246365.1	0	1	ST16	16	wzi50	KL15 (KL17,KL51,KL52)	AadA2*;AadA1-pm*?;Aac6-Ib	-	-	ParC-84K;GyrA-83F;GyrA-87N	-	-	-	-	-	SulI;SulI	TetB*	DfrA12	AmpH*;OXA-9	NDM-1;NDM-1;OXA-181*	CTX-M-15	-	-	SHV-26*;TEM-54*
GCA_002246395.1	1	5	ST14	19	wzi2	KL2 (KL30)	Sat-2A;AadA2*;ArmA;AphA6*	-	-	QnrB1?;ParC-80I;ParC-84G;GyrA-83Y;GyrA-87G	-	MsrE;MphE*	-	CatB4?	-	SulI	-	DfrA1;DfrA12;DfrA14	SHV-28*;AmpH*;OXA-1	NDM-1;OXA-181*	CTX-M-15	-	-	-
GCA_002246415.1	1	6	ST14	19	wzi2	KL2 (KL30)	Sat-2A;AadA2*;ArmA;AphA6*	-	-	QnrB1?;ParC-80I;ParC-84G;GyrA-83Y;GyrA-87G	-	MsrE;MphE*	-	CatB4?	-	SulI	-	DfrA1;DfrA12;DfrA14	SHV-28*;AmpH*;OXA-1	NDM-1;OXA-181*	CTX-M-15	-	-	-
GCA_002246435.1	0	0	ST231	14	wzi104	KL51	RmtF;AadA2*	-	-	Qnr-S1;ParC-80I;GyrA-83I	-	ErmB*;MphA	-	CatA1*	Arr2	SulI	-	DfrA12	SHV-28*;AmpH*	OXA-181*	CTX-M-15?	-	-	TEM-30*
GCA_002246455.1	0	0	ST231	13	wzi104	KL51	AadA2*;RmtF	-	-	Qnr-S1;ParC-80I;GyrA-83I	-	MphA;ErmB*	-	CatA1*	-	SulI	-	DfrA12	SHV-28*;AmpH*	OXA-181*	CTX-M-15	-	-	TEM-30*
GCA_002246475.1	0	0	ST231	13	wzi104	KL51	AadA2*;RmtF	-	-	Qnr-S1;ParC-80I;GyrA-83I	-	MphA;ErmB*	-	CatA1*	-	SulI	-	DfrA12	SHV-28*;AmpH*	OXA-181*	CTX-M-15	-	-	TEM-30*
GCA_002246555.1	0	4	ST16	17	wzi50	KL15 (KL17,KL51,KL52)	AadA2*;AadA16*	-	-	ParC-84K;GyrA-83F;GyrA-87N	-	MphA	-	-	Arr3	SulI	TetA;TetB*	DfrA12;DfrA27	AmpH*	OXA-181*;NDM-1	CTX-M-15	-	TEM-135*	SHV-26*
GCA_002246575.1	0	1	ST16	13	wzi50	KL15 (KL17,KL51,KL52)	AadA2*;AadA1-pm*?;Aac6-Ib	-	-	ParC-84K;GyrA-83F;GyrA-87N	-	-	-	-	-	SulI	TetB*	DfrA12	OXA-9;AmpH*	OXA-181*	CTX-M-15	-	-	SHV-26*;TEM-54*
GCA_002246635.1	0	1	ST101	13	wzi137	KL17	StrB;StrA*;Aac3-IIa*	-	-	QnrB1?;ParC-80I;GyrA-83Y;GyrA-87A	-	-	-	CatB4?	-	SulII	-	DfrA14	AmpH*;SHV-28*;OXA-1	NDM-1	CTX-M-15	-	-	TEM-30*
GCA_002246655.1	0	0	ST231	13	wzi104	KL51	RmtF*;AadA2*	-	-	Qnr-S1;ParC-80I;GyrA-83I	-	MphA;ErmB*	-	CatA1*	-	SulI	-	DfrA12	SHV-28*;AmpH*	OXA-181*	CTX-M-15	-	-	TEM-30*
GCA_002246685.1	0	0	ST231	13	wzi104	KL51	AadA2*;RmtF	-	-	Qnr-S1;ParC-80I;GyrA-83I	-	MphA;ErmB*	-	CatA1*	-	SulI	-	DfrA12	SHV-28*;AmpH*	OXA-181*	CTX-M-15?	-	-	TEM-30*
GCA_002246695.1	0	1	ST16	12	wzi50	KL15 (KL17,KL51,KL52)	AadA2*	-	-	ParC-84K;GyrA-83F;GyrA-87N	-	-	-	-	-	SulI	TetB*	DfrA12	AmpH*	NDM-1;OXA-181*	CTX-M-15	-	-	SHV-26*;TEM-54*
GCA_002246705.1	0	2	ST70	11	wzi123	KL136	AadA1-pm*?;Aac6-Ib;StrB;StrA*	-	-	QnrB1?	-	-	-	-	-	SulII	-	DfrA14	OXA-9;AmpH*	OXA-181*	CTX-M-15	-	SHV-32	TEM-54*
GCA_002246765.1	0	0	ST231	12	wzi104	KL51	AadA2*;RmtF	-	-	Qnr-S1;ParC-80I;GyrA-83I	-	MphA	-	CatA1*	-	SulI	-	DfrA12	SHV-28*;AmpH*	OXA-181*	CTX-M-15?	-	-	TEM-30*
GCA_002246785.1	1	2	ST14	8	wzi2	KL2 (KL30)	Sat-2A	-	-	ParC-80I;GyrA-83Y;GyrA-87G	-	-	-	CatB4?	-	-	-	DfrA1	SHV-28*;OXA-1;AmpH*	OXA-181*	CTX-M-15	-	-	-
GCA_002246835.1	0	2	ST37	10	wzi96	KL38	Aac3-IId*;AadA2*;Aph3-Ia*	-	-	QnrB4;ParC-80I;GyrA-83I	-	-	-	-	-	SulI	-	DfrA12	DHA-1;AmpH*	-	-	-	SHV-77*	TEM-30*
GCA_002246845.1	0	0	ST231	13	wzi104	KL51	AadA2*;RmtF	-	-	Qnr-S1;ParC-80I;GyrA-83I	-	ErmB*;MphA	-	CatA1*	-	SulI	-	DfrA12	SHV-28*;AmpH*	OXA-181*	CTX-M-15?	-	-	TEM-30*
GCA_002246875.1	0	1	ST16	14	wzi50	KL15 (KL17,KL51,KL52)	AadA2*;AadA1-pm*?;Aac6-Ib	-	-	ParC-84K;GyrA-83F;GyrA-87N	-	-	-	-	-	SulI	TetB*	DfrA12	AmpH*;OXA-9	NDM-1;OXA-181*	CTX-M-15	-	-	SHV-26*;TEM-54*
GCA_002246895.1	1	8	ST14	23	wzi2	KL2 (KL30)	Aac6-Ib*?;Sat-2A;AphA6*;AadA2*;ArmA;AadA1-pm*?	-	-	QnrB1?;ParC-80I;GyrA-83Y;GyrA-87G	-	MsrE;MphE*	-	CatB4;CatA1*	-	SulI	TetD	DfrA1;DfrA12;DfrA14	SHV-28*;AmpH*;OXA-9;OXA-1	NDM-1;OXA-181*	CTX-M-15	-	-	TEM-54*
GCA_002247365.1	0	0	ST16	11	wzi50	KL15 (KL17,KL51,KL52)	AadA2*	-	-	ParC-84K;GyrA-83F;GyrA-87N	-	MphA	-	CatB4?	-	SulI	-	DfrA12	OXA-1;AmpH*	-	CTX-M-15	-	-	SHV-26*;TEM-30*
GCA_002247375.1	0	1	ST16	18	wzi50	KL15 (KL17,KL51,KL52)	AadA16*;AadA1-pm*?;AadA2*	-	-	QnrB17*;ParC-84K;GyrA-83F;GyrA-87N	-	MphA	-	-	Arr3	SulI	TetB*	DfrA27;DfrA12	AmpH*;OXA-9	NDM-1;OXA-181*	CTX-M-15	-	-	TEM-54*;SHV-26*
GCA_002247385.1	0	0	ST231	13	wzi104	KL51	AadA2*;RmtF	-	-	Qnr-S1;ParC-80I;GyrA-83I	-	MphA;ErmB*	-	CatA1*	-	SulI	-	DfrA12	SHV-28*;AmpH*	OXA-181*	CTX-M-15?	-	-	TEM-30*
GCA_002247625.1	0	0	ST66-2LV	7	wzi50	KL15 (KL17,KL51,KL52)	Aac3-IId*;AadA2;Aph3-Ia*	-	-	Qnr-S1	-	LnuF?	-	-	-	-	TetA	-	AmpH*	-	-	-	SHV-60	-
GCA_002247645.1	0	2	ST101	7	wzi29	KL106	Aac3-IId*	-	-	Qnr-S1	-	-	-	FloR*	-	-	TetA*;TetX*?	-	LAP-2;AmpH*	-	SHV-12*	-	-	TEM-30*
GCA_002247665.1	0	1	ST950-1LV	11	0	-	StrB;StrA*;Aac3-IIa*	-	-	QnrB1?	-	-	-	CatB4?	-	SulII	TetA	DfrA14	AmpH*;OXA-1	-	CTX-M-15	-	-	SHV-26*;TEM-30*
GCA_002247865.1	0	3	ST831-1LV	10	wzi88	KL157	StrB;StrA*	-	-	Qnr-S1	-	-	-	-	-	SulI;SulII	TetA	DfrA1	LAP-2;AmpH*	-	SHV-41;CTX-M-14	-	-	TEM-30*
GCA_002247885.1	0	3	ST831-1LV	10	wzi88	KL157	StrB;StrA*	-	-	Qnr-S1	-	-	-	-	-	SulI;SulII	TetA	DfrA1	LAP-2;AmpH*	-	SHV-41;CTX-M-14	-	-	TEM-30*
GCA_002247895.1	0	1	ST1269	5	wzi372	KL139	Aac3-IId*	-	-	Qnr-S1	-	-	-	-	-	-	-	-	AmpH*	-	SHV-13*;CTX-M-55	-	-	TEM-30*
GCA_002248045.2	0	4	ST17	16	wzi19	KL19	StrB;StrB?;StrA;StrB;Aph3-Ia*;StrA;AadA1-pm*?;AadA2	Mcr3*	-	-	-	MefB	-	FloR*;CmlA1*	-	SulII*;SulIII	TetA*	-	AmpH*;SHV-187*	-	CTX-M-14	-	-	-
GCA_002248105.2	0	0	ST2268-1LV	9	0	-	Aac3-IId*;StrB;StrA;AphA2*	Mcr3*	-	Qnr-S1	-	-	-	-	-	-	TetA	-	AmpH*;SHV-187*	-	CTX-M-63	-	-	TEM-30*
GCA_002248115.3	0	3	ST1	12	wzi45	KL45	Aac3-IIa*;StrB;StrA*	Mcr3*	-	ParC-80I;GyrA-83I	-	MphA;ErmB*	-	FloR*	-	SulII*	TetA?	-	AmpH*;SHV-187*;CMY-2*	-	CTX-M-14	-	-	-
GCA_002248135.1	0	1	ST1867	12	wzi95	KL20	StrB;StrA;Aac3-IId*;Aph3-Ia*	Mcr3*	-	Qnr-S1	-	-	-	-	-	SulI	TetA*	DfrA1	AmpH*	-	CTX-M-14	-	SHV-60	TEM-30*
GCA_002248425.1	0	0	ST11-1LV	14	wzi50	KL15 (KL17,KL51,KL52)	AadA2*;Aac3-IIa*;Aph3-Ia*	-	-	Qnr-S1;ParC-80I;GyrA-83I	-	MphA	-	FloR*;CatB4?	-	SulI	TetA?	DfrA12	AmpH*;OXA-1	-	CTX-M-15	-	SHV-11	-
GCA_002248435.1	0	0	ST11	3	wzi50	KL15 (KL17,KL51,KL52)	-	-	-	ParC-80I;GyrA-83I	-	-	-	-	-	-	-	-	AmpH*	-	SHV-12	-	-	-
GCA_002248485.1	0	0	ST147	12	wzi420	KL10	AadA16*	-	-	QnrB17*;ParC-80I;GyrA-83Y;GyrA-87A	-	MphA	-	-	Arr3	SulI	TetA	DfrA27	SHV-67*;AmpH*	-	CTX-M-15	-	TEM-135*	-
GCA_002248505.1	0	0	ST16	11	wzi50	KL15 (KL17,KL51,KL52)	AadA2*	-	-	ParC-84K;GyrA-83F;GyrA-87N	-	MphA	-	CatB4?	-	SulI	-	DfrA12	OXA-1;AmpH*	-	CTX-M-15	-	-	SHV-26*;TEM-30*
GCA_002248525.1	1	5	ST101	11	wzi137	KL17	AadA16*	-	-	ParC-80I;GyrA-83Y;GyrA-87A	-	MphA	-	-	Arr3	SulI	-	DfrA27	SHV-28*;AmpH*	OXA-48	CTX-M-15	-	TEM-135*	-
GCA_002248545.1	0	0	ST11	6	wzi50	KL15 (KL17,KL51,KL52)	-	-	-	ParC-80I;GyrA-83I	-	-	-	CatB4?	-	-	-	DfrA14	AmpH*;OXA-1	-	CTX-M-15	-	SHV-11	-
GCA_002248585.1	0	1	ST719-1LV	9	wzi192	KL9	AadA2*;Aph3-Ia*	-	-	QnrB4	-	MphA	-	-	-	SulI	TetD	DfrA12	DHA-1;AmpH*	-	SHV-27;CTX-M-14	-	-	-
GCA_002248595.1	0	3	ST15	16	wzi24	KL24 (KL54,KL55)	AadA16*;StrB;StrA*;Aac3-IId*	-	-	QnrB17*;ParC-80I;GyrA-83F;GyrA-87A	-	MphA	-	-	Arr3	SulI;SulII*	TetA	DfrA27	AmpH*;SHV-28*	-	CTX-M-15	-	TEM-135*	-
GCA_002248625.1	0	1	ST16	19	wzi50	KL15 (KL17,KL51,KL52)	AadA1-pm*?;Aac6-Ib?;AadA16*;AadA2*	-	-	QnrB17*;ParC-84K;GyrA-83F;GyrA-87N	-	MphA	-	-	Arr3	SulI	TetB*	DfrA27;DfrA12	AmpH*;OXA-9	OXA-181*;NDM-1	CTX-M-15	-	-	TEM-54*;SHV-26*
GCA_002248635.1	0	4	ST105	8	wzi383	KL102	AadA1-pm*;StrB;StrA;AadB;Aac6-Iaf*	-	-	-	-	-	-	CmlA5	Arr2	-	-	-	OXA-10*;SHV-187*;AmpH*	-	VEB-1	-	-	-
GCA_002248815.1	0	0	ST914	11	wzi81	KL81 (KL120)	AadA1-pm*?;AadA2*;Aac3-IId*;Aph3-Ia*?	-	-	-	-	MefB*	-	CmlA1*	-	SulIII	TetA	DfrA12	AmpH*	-	SHV-27*;CTX-M-14	-	-	-
GCA_002248845.1	0	5	ST36	15	wzi173	KL102 (KL149,KL155)	AadA16*;StrB;StrA	-	-	-	-	MphA	-	CatA1*	Arr3	SulI;SulII	TetA;TetD	DfrA27;DfrA5	AmpH*	-	SHV-13*;CTX-M-15	-	TEM-135*	-
GCA_002248955.2	0	1	ST15	7	wzi29	KL106	Aac3-IId*	Mcr3*	-	ParC-80I;GyrA-83F;GyrA-87A	-	-	-	CatA1*	-	-	TetA	-	AmpH*;SHV-28*	-	-	-	-	-
GCA_002249125.1	0	0	ST48	13	wzi62	KL62	AadA16*;Aac3-IIa*	-	-	GyrA-83Y	-	MphA	-	CatB4?;CatA2*	Arr3	SulI	TetA	DfrA27	OXA-1;AmpH*	-	CTX-M-15	-	SHV-1?;TEM-135*	-
GCA_002249165.1	0	4	ST15	13	wzi24	KL24 (KL54,KL55)	AadA16*	-	-	QnrB17*;ParC-80I;GyrA-83F;GyrA-87A	-	MphA	-	-	Arr3	SulI;SulI	TetA	DfrA27	AmpH*;SHV-28*	-	CTX-M-15	-	TEM-135*	-
GCA_002249195.1	0	4	ST147	16	wzi420	KL10	AadA1-pm*?;Aac3-IIa*;AadA16*	-	-	QnrB17*;ParC-80I;GyrA-83Y;GyrA-87A	-	EreA2*;MphA	-	CmlA5;CatB4	Arr3	SulI	TetA	-	SHV-67*;OXA-1;OXA-9*;AmpH*	-	CTX-M-15	-	TEM-135*	-
GCA_002249535.1	0	0	ST1307	11	wzi202	KL127 (KL155)	Aac3-IId*;AadA17*	-	-	QnrB4	-	MphA;LnuF	-	CatB3*	Arr3	SulI;SulI	-	-	DHA-1;OXA-1;AmpH*	-	CTX-M-14*	-	SHV-77*	-
GCA_002249975.1	0	0	ST258	12	wzi29	KL106	Aph3-Ia*;AadA2*	-	-	ParC-80I;GyrA-83I	-	MphA	-	CatA1*	-	SulI	-	DfrA12	AmpH*;OXA-9*	KPC-2	SHV-12	-	SHV-11	TEM-54*
GCA_002250985.1	1	8	ST11	15	wzi50	KL15 (KL17,KL51,KL52)	AadA2*;Aph3-Ia*	-	-	QnrB4;ParC-80I;GyrA-83I	-	MphA	-	CatB3*;CatA1*	Arr3	SulI;SulI	-	DfrA12	DHA-1;OXA-1;AmpH*	OXA-48	CTX-M-15	-	SHV-11	-
GCA_002251715.1	0	0	ST437	14	wzi109	KL36	Aac3-IId*;Aph3-Ia*	Mcr1	-	ParC-80I;GyrA-83I	-	MphA	-	CatB4	-	SulI	TetA;TetD	DfrA30*	AmpH*;OXA-1	KPC-2	CTX-M-15	-	SHV-11	-
GCA_002251875.3	0	2	ST108-2LV	12	0	-	Aph4-Ia;StrB;Aph3-Ia*;StrA;AadA1-pm*?;AadA2;Aac3-Iva*?	Mcr3*	-	-	-	MefB	-	CmlA1*	-	SulIII	-	-	AmpH*;SHV-187*	-	CTX-M-14	-	-	-
GCA_002251895.1	0	0	ST231	13	wzi104	KL51	AadA2*;RmtF	-	-	Qnr-S1;ParC-80I;GyrA-83I	-	MphA;ErmB*	-	CatA1*	-	SulI	-	DfrA12	SHV-28*;AmpH*	OXA-181*	CTX-M-15	-	-	TEM-30*
GCA_002252415.1	0	0	ST15	22	wzi29	KL106	AadB;ArmA;AadA16*;AphA2*;Aph3''Ia*	Mcr1	-	QnrB4*;Qnr-S1;ParC-80I;GyrA-83F;GyrA-87A	-	MsrE?;MphE*;MphA	-	FloR	Arr3	SulI	TetA?	DfrA27	AmpH*;DHA-1;SHV-28*	NDM-5	CTX-M-3	-	-	TEM-30*
GCA_002257765.2	1	4	ST11	13	wzi64	KL64	AadA2;AadA16*	-	-	ParC-80I;GyrA-83I;GyrA-87G	-	-	-	-	Arr3	SulI	TetA*	DfrA27	AmpH*	KPC-2	CTX-M-65	-	SHV-11;TEM-135*	-
GCA_002257775.1	0	0	ST16	11	wzi50	KL15 (KL17,KL51,KL52)	AadA16*	-	-	ParC-84K;GyrA-83F;GyrA-87N	-	-	-	-	Arr3	-	TetA	DfrA27	AmpH*	NDM-1	CTX-M-15;SHV-12	-	TEM-135*	-
GCA_002257785.1	0	1	ST1	18	wzi45	KL45	Aph3-Ia*;Aac3-IId*;StrB;StrA*	-	-	Qnr-S1;ParC-80I;GyrA-83I	-	MphA	-	CatB3*;FloR	Arr3	SulI;SulI;SulII	TetA?	DfrA1	LAP-2;AmpH*;DHA-1;OXA-1	NDM-1	SHV-12	-	-	-
GCA_002257795.1	0	1	ST37	4	0	-	Aac3-IId*	-	-	Qnr-S1	-	-	-	-	-	-	-	-	LAP-2;AmpH*	KPC-2	-	-	SHV-77*	-
GCA_002257845.1	0	3	ST11	10	wzi209	KL47	RmtB;AadA2	-	-	ParC-80I;GyrA-83I;GyrA-87G	-	-	-	-	-	-	TetA	DfrA1	AmpH*	KPC-2	-	-	SHV-11	TEM-30*
GCA_002257855.1	0	0	ST15	19	wzi84	KL28	AadA16*;StrB;StrA*;Aac3-IId*;Aph3-Ia	-	-	QnrB2*;Qnr-S1;ParC-80I;GyrA-83I	-	MphA	-	FloR	Arr3	SulI;SulI;SulII*	TetA	DfrA27	SHV-28*;AmpH*	KPC-2	CTX-M-3	-	-	-
GCA_002257865.1	0	1	ST37	7	0	-	Aac3-IId*	-	-	Qnr-S1	-	-	-	-	-	SulI	TetA	DfrA1	LAP-2;AmpH*	KPC-2	-	-	SHV-77*	-
GCA_002257875.1	0	0	ST16	18	wzi50	KL15 (KL17,KL51,KL52)	AadA16*;StrB;StrA*;Aac3-IId*	-	-	ParC-84K;GyrA-83F;GyrA-87N	-	MphA	-	CatA2*	Arr3	SulI;SulII*	TetA	DfrA27	AmpH*	NDM-1	CTX-M-15;SHV-12	-	TEM-135*	-
GCA_002257925.1	0	2	ST11	14	wzi50	KL15 (KL17,KL51,KL52)	StrB;StrA*;Aac3-IIa*	-	-	ParC-80I;GyrA-83I	-	MphA;ErmB*	-	FloR*	-	SulII*	TetA*?	-	CMY-2*;AmpH*	KPC-2	CTX-M-15	-	SHV-11;TEM-135*	-
GCA_002257935.3	0	0	ST36	16	wzi149	KL62	Aac3-IId*;AadA16*;StrB;Aph3-Ia;StrA*	-	-	QnrB2*	-	MphA	-	FloR	Arr3	SulI;SulI;SulII*	TetA?	DfrA27	AmpH*	KPC-2	SHV-13*	-	-	-
GCA_002257965.1	0	0	ST2004	8	wzi28	KL28	StrB;StrA;AphA2*	-	-	-	-	-	-	-	-	SulII*	TetA	-	SHV-187*;AmpH*	KPC-2	CTX-M-15	-	TEM-135*	-
GCA_002257975.1	0	0	ST541-3LV	16	wzi173	KL102 (KL149,KL155)	AadA16*;StrB;StrA*;Aac3-IId*;Aph3-Ia	-	-	Qnr-S1	-	MphA	-	FloR	Arr3	SulI;SulII*	TetA?	DfrA27	AmpH*;SHV-187*	NDM-5	CTX-M-3	-	-	TEM-30*
GCA_002258005.1	0	0	ST2004	7	wzi28	KL28	StrB;StrA	-	-	-	-	-	-	-	-	SulII*	TetA	-	SHV-187*;AmpH*	KPC-2	CTX-M-15	-	TEM-135*	-
GCA_002258015.1	1	4	ST11	11	wzi209	KL47	RmtB;AadA2	-	FosA	ParC-80I;GyrA-83I;GyrA-87G	-	-	-	CatA2*	-	-	-	-	AmpH*	KPC-2	CTX-M-65	-	SHV-11	TEM-30*
GCA_002258045.1	0	4	ST11	15	wzi50	KL15 (KL17,KL51,KL52)	StrB;StrA*;AadA2*;Aac3-IIa*	-	-	ParC-80I;GyrA-83I	-	MphA;ErmB*	-	FloR*	-	SulII;SulI	TetA*?	DfrA12	CMY-2*;AmpH*	KPC-2	-	-	SHV-11	-
GCA_002258055.2	0	4	ST11	17	wzi50	KL15 (KL17,KL51,KL52)	Aac3-IIa*;StrB;Aph3-Ia*;StrA*;AadA2*	-	-	ParC-80I;GyrA-83I	-	MphA;MphA;ErmB*	-	FloR*	-	SulI;SulII	TetA*?	DfrA12	AmpH*;CMY-2*	KPC-2	-	-	SHV-11	-
GCA_002258085.1	0	0	ST394	7	wzi59	KL3	StrB;StrA*	-	-	-	-	MphA	-	-	-	SulII*	-	DfrA14	AmpH*	KPC-2	-	-	SHV-77*	-
GCA_002258105.1	0	0	ST147	12	wzi79	KL10	AadA2*	-	-	QnrB1?;ParC-80I;GyrA-83I	-	MphA	-	CatB4?	-	SulII;SulI	TetA	DfrA12;DfrA14	AmpH*;SHV-67*;OXA-1	KPC-2	-	-	-	-
GCA_002258115.1	0	3	ST11	11	wzi209	KL47	RmtB;AadA2	-	FosA	ParC-80I;GyrA-83I;GyrA-87G	-	-	-	-	-	-	TetA	DfrA1	AmpH*	KPC-2	SHV-12	-	-	TEM-30*
GCA_002258145.3	1	3	ST11	11	wzi209	KL47	AadA2;RmtB	-	FosA	ParC-80I;GyrA-83I;GyrA-87G	-	-	-	CatA2*	-	-	-	-	AmpH*	KPC-2	CTX-M-65	-	SHV-11	TEM-30*
GCA_002258155.1	0	0	ST726	11	wzi14	KL14	AadA16*	-	-	QnrB1?;ParC-80I;GyrA-83I	-	MphA	-	FloR*	Arr3	SulI	-	DfrA27	AmpH*	NDM-1	-	-	SHV-77*	-
GCA_002258175.1	0	2	ST1213	17	wzi74	KL103	StrB*;StrA*;AadA16*;AadA2*	-	-	-	-	MphA;MsrE;MphE*	-	CatA2*	Arr3	SulI;SulII*	TetD	DfrA27;DfrA12	SHV-187*;AmpH*	NDM-1	CTX-M-14	-	-	TEM-30*
GCA_002260725.1	0	0	ST375	0	wzi72	KL2	-	-	-	-	-	-	-	-	-	-	-	-	AmpH*;SHV-187*	-	-	-	-	-
GCA_002260885.1	0	3	ST628	1	wzi426	KL?	-	-	-	-	-	-	-	-	-	-	-	-	AmpH*	-	-	-	-	SHV-26*
GCA_002260905.1	0	0	ST323	2	wzi262	KL21	AadA1-pm*?	-	-	-	-	-	-	-	-	SulI	-	-	AmpH*;SHV-187*	-	-	-	-	-
GCA_002261545.1	0	3	ST11	15	wzi209	KL47	AadA1-pm*;AadA2;RmtB	-	FosA	ParC-80I;GyrA-83I;GyrA-87G	-	MphA	-	CatA2*;CmlA5	Arr2	-	-	DfrA14	AmpH*;OXA-10	KPC-2	CTX-M-65	-	-	TEM-30*
GCA_002261575.1	0	0	ST11	6	wzi75	KL105	AadA2	-	-	ParC-80I;GyrA-83I	-	-	-	-	-	SulI	-	-	AmpH*	KPC-2	-	-	SHV-11	-
GCA_002261585.1	0	0	ST107	2	wzi74	KL103	-	-	-	-	-	-	-	-	-	-	-	-	AmpH*	KPC-2	-	-	-	SHV-26*
GCA_002261615.1	0	0	ST11-1LV	6	wzi75	KL105	AadA2	-	-	ParC-80I;GyrA-83I	-	-	-	-	-	SulI	-	-	AmpH*	KPC-2	-	-	SHV-11	-
GCA_002261625.1	1	4	ST11	7	wzi64	KL64	AadA2	-	-	ParC-80I;GyrA-83I;GyrA-87G	-	-	-	-	-	-	-	-	AmpH*	KPC-2	CTX-M-65	-	SHV-11	-
GCA_002261655.1	0	0	ST11	6	wzi75	KL105	AadA2	-	-	ParC-80I;GyrA-83I	-	-	-	-	-	SulI	-	-	AmpH*	KPC-2	-	-	SHV-11	-
GCA_002261665.1	1	7	ST11	13	wzi64	KL64	AadA2;RmtB	-	-	Qnr-S1;ParC-80I;GyrA-83I;GyrA-87G	-	-	-	CatA2*	-	SulII	TetA	DfrA14	AmpH*;LAP-2	KPC-2	CTX-M-65	-	-	TEM-30*
GCA_002261675.1	1	7	ST11	13	wzi209	KL47	RmtB;AadA2;AadA16*	-	FosA	ParC-80I;GyrA-83I;GyrA-87G	-	-	-	FloR*	-	-	-	DfrA27	AmpH*	KPC-2	CTX-M-9*	-	SHV-11	TEM-30*
GCA_002261685.1	0	0	ST11	6	wzi75	KL105	AadA2	-	-	ParC-80I;GyrA-83I	-	-	-	-	-	SulI	-	-	AmpH*	KPC-2	-	-	SHV-11	-
GCA_002261735.1	0	2	ST11	9	wzi209	KL47	RmtB	-	FosA	ParC-80I;GyrA-83I;GyrA-87G	-	-	-	-	-	-	-	-	AmpH*	KPC-2	CTX-M-65	-	SHV-11	TEM-30*
GCA_002261745.1	1	4	ST11	11	wzi209	KL47	-	-	FosA	Qnr-S1;ParC-80I;GyrA-83I;GyrA-87G	-	-	-	CatA2*	Arr3	-	-	-	AmpH*	KPC-2	CTX-M-3	-	SHV-11	TEM-30*
GCA_002261775.1	1	5	ST11	11	wzi209	KL47	-	-	FosA	Qnr-S1;ParC-80I;GyrA-83I;GyrA-87G	-	-	-	CatA2*	Arr3	-	-	-	AmpH*	KPC-2	CTX-M-3	-	SHV-11	TEM-30*
GCA_002261785.1	0	0	ST11	6	wzi75	KL105	AadA2	-	-	ParC-80I;GyrA-83I	-	-	-	-	-	SulI	-	-	AmpH*	KPC-2	-	-	SHV-11	-
GCA_002261815.1	0	0	ST37	2	wzi96	KL38	-	-	-	-	-	-	-	-	-	-	-	-	AmpH*	KPC-2	-	-	SHV-77*	-
GCA_002261825.1	1	7	ST11	13	wzi64	KL64	RmtB;AadA2	-	-	Qnr-S1;ParC-80I;GyrA-83I;GyrA-87G	-	-	-	CatA2*	-	SulII	TetA	DfrA14	AmpH*;LAP-2;SHV-187*?	KPC-2	CTX-M-65	-	-	TEM-30*
GCA_002261855.1	0	0	ST37	2	wzi96	KL38	-	-	-	-	-	-	-	-	-	-	-	-	AmpH*	KPC-2	-	-	SHV-77*	-
GCA_002261875.1	1	7	ST11	13	wzi64	KL64	RmtB;AadA2	-	-	Qnr-S1;ParC-80I;GyrA-83I;GyrA-87G	-	-	-	CatA2*	-	SulII	TetA	DfrA14	AmpH*;LAP-2;SHV-187*?	KPC-2	CTX-M-65	-	-	TEM-30*
GCA_002261895.1	0	0	ST37	2	wzi96	KL38	-	-	-	-	-	-	-	-	-	-	-	-	AmpH*	KPC-2	-	-	SHV-77*	-
GCA_002261915.1	0	0	ST37	2	wzi96	KL38	-	-	-	-	-	-	-	-	-	-	-	-	AmpH*	KPC-2	-	-	SHV-77*	-
GCA_002261935.1	0	0	ST11	6	wzi75	KL105	AadA2	-	-	ParC-80I;GyrA-83I	-	-	-	-	-	SulI	-	-	AmpH*	KPC-2	-	-	SHV-11	-
GCA_002261945.1	0	0	ST11	6	wzi75	KL105	AadA2	-	-	ParC-80I;GyrA-83I	-	-	-	-	-	SulI	-	-	AmpH*	KPC-2	-	-	SHV-11	-
GCA_002261975.1	1	7	ST11	13	wzi64	KL64	RmtB;AadA2	-	-	Qnr-S1;ParC-80I;GyrA-83I;GyrA-87G	-	-	-	CatA2*	-	SulII	TetA	DfrA14	AmpH*;LAP-2;SHV-187*?	KPC-2	CTX-M-65	-	-	TEM-30*
GCA_002261985.1	1	5	ST11	10	wzi64	KL64	RmtB	-	FosA	ParC-80I;GyrA-83I;GyrA-87G	-	-	-	CatA2*	-	-	-	-	AmpH*	KPC-2	CTX-M-65	-	SHV-11	TEM-30*
GCA_002262015.1	0	0	ST37	2	wzi96	KL38	-	-	-	-	-	-	-	-	-	-	-	-	AmpH*	KPC-2	-	-	SHV-77*	-
GCA_002262035.1	1	7	ST11	13	wzi64	KL64	RmtB;AadA2	-	-	Qnr-S1;ParC-80I;GyrA-83I;GyrA-87G	-	-	-	CatA2*	-	SulII	TetA	DfrA14	AmpH*;LAP-2;SHV-187*?	KPC-2	CTX-M-65	-	-	TEM-30*
GCA_002262055.1	1	5	ST11	11	wzi209	KL47	-	-	FosA	Qnr-S1;ParC-80I;GyrA-83I;GyrA-87G	-	-	-	CatA2*	Arr3	-	-	-	AmpH*	KPC-2	CTX-M-3	-	SHV-11	TEM-30*
GCA_002262065.1	1	5	ST11	10	wzi209	KL47	RmtB;AadA2	-	FosA	ParC-80I;GyrA-83I;GyrA-87G	-	-	-	CatA2*	-	-	-	-	AmpH*	KPC-2	-	-	SHV-11	TEM-30*
GCA_002262075.1	1	7	ST11	12	wzi209	KL47	RmtB;AadA2;AadA16*	-	FosA	ParC-80I;GyrA-83I;GyrA-87G	-	-	-	-	-	-	-	DfrA27	AmpH*	KPC-2	CTX-M-9*	-	SHV-11	TEM-30*
GCA_002262115.1	0	0	ST11	6	wzi75	KL105	AadA2	-	-	ParC-80I;GyrA-83I	-	-	-	-	-	SulI	-	-	AmpH*	KPC-2	-	-	SHV-11	-
GCA_002262135.1	1	5	ST11	10	wzi64	KL64	RmtB	-	-	Qnr-S1;ParC-80I;GyrA-83I;GyrA-87G	-	-	-	-	-	SulII	TetA	-	AmpH*;LAP-2	KPC-2	CTX-M-65	-	-	TEM-30*
GCA_002262145.1	0	0	ST11	6	wzi75	KL105	AadA2	-	-	ParC-80I;GyrA-83I	-	-	-	-	-	SulI	-	-	AmpH*	KPC-2	-	-	SHV-11	-
GCA_002262175.1	0	0	ST11	7	wzi75	KL105	AadA2	-	-	ParC-80I;GyrA-83I	-	-	-	-	-	SulI	-	-	AmpH*	KPC-2;KPC-2	-	-	SHV-11	-
GCA_002262185.1	1	6	ST11	11	wzi64	KL64	RmtB;AadA2	-	-	Qnr-S1;ParC-80I;GyrA-83I;GyrA-87G	-	-	-	-	-	SulII	TetA	-	AmpH*;LAP-2	KPC-2	CTX-M-65	-	-	TEM-30*
GCA_002262215.1	1	6	ST11	12	wzi64	KL64	RmtB;AadA2	-	-	Qnr-S1;ParC-80I;GyrA-83I;GyrA-87G	-	-	-	-	-	SulII	TetA	-	AmpH*;LAP-2	KPC-2	CTX-M-65;SHV-12	-	-	TEM-30*
GCA_002262225.1	1	5	ST11	10	wzi64	KL64	RmtB	-	-	Qnr-S1;ParC-80I;GyrA-83I;GyrA-87G	-	-	-	-	-	SulII	TetA	-	AmpH*;LAP-2	KPC-2	CTX-M-65	-	-	TEM-30*
GCA_002262235.1	1	7	ST11	13	wzi64	KL64	RmtB;AadA2	-	-	Qnr-S1;ParC-80I;GyrA-83I;GyrA-87G	-	-	-	CatA2*	-	SulII	TetA	DfrA14	AmpH*;LAP-2	KPC-2	CTX-M-65	-	-	TEM-30*
GCA_002262275.1	1	3	ST11	8	wzi209	KL47	RmtB;AadA2	-	-	ParC-80I;GyrA-83I;GyrA-87G	-	-	-	-	-	-	-	-	AmpH*	KPC-2	-	-	SHV-11	TEM-30*
GCA_002262295.1	1	4	ST11	19	wzi64	KL64	AadA16*	-	-	QnrB2*;Qnr-S1;ParC-80I;GyrA-83I;GyrA-87G	-	MphA	-	FloR;CatA2*	Arr3	SulI;SulI	TetA?	DfrA27	AmpH*	KPC-2	CTX-M-3;CTX-M-65	-	SHV-11	TEM-30*
GCA_002262305.1	1	4	ST11	10	wzi64	KL64	RmtB;AadA2	-	FosA	ParC-80I;GyrA-83I;GyrA-87G	-	-	-	-	-	-	-	-	AmpH*	KPC-2	CTX-M-65	-	SHV-11	TEM-30*
GCA_002262335.1	1	5	ST11	11	wzi209	KL47	AadA2;RmtB	-	FosA	ParC-80I;GyrA-83I;GyrA-87G	-	-	-	CatA2*	-	-	-	-	AmpH*	KPC-2	CTX-M-65	-	SHV-11	TEM-30*
GCA_002262345.1	1	4	ST11	9	wzi64	KL64	RmtB;AadA2	-	FosA	ParC-80I;GyrA-83I;GyrA-87G	-	-	-	-	-	-	-	-	AmpH*	KPC-2	-	-	SHV-11	TEM-30*
GCA_002262375.1	1	7	ST11	13	wzi64	KL64	RmtB;AadA2	-	-	Qnr-S1;ParC-80I;GyrA-83I;GyrA-87G	-	-	-	CatA2*	-	SulII	TetA	DfrA14	AmpH*;LAP-2	KPC-2	CTX-M-65	-	-	TEM-30*
GCA_002262385.1	0	0	ST11	6	wzi75	KL105	AadA2	-	-	ParC-80I;GyrA-83I	-	-	-	-	-	SulI	-	-	AmpH*	KPC-2	-	-	SHV-11	-
GCA_002262415.1	0	0	ST11	6	wzi75	KL105	AadA2	-	-	ParC-80I;GyrA-83I	-	-	-	-	-	SulI	-	-	AmpH*	KPC-2	-	-	SHV-11	-
GCA_002262425.1	1	7	ST11	12	wzi64	KL64	RmtB;AadA2	-	-	Qnr-S1;ParC-80I;GyrA-83I;GyrA-87G	-	-	-	CatA2*	-	SulII	TetA	-	AmpH*;LAP-2	KPC-2	CTX-M-65	-	-	TEM-30*
GCA_002262455.1	0	0	ST11	6	wzi75	KL105	AadA2	-	-	ParC-80I;GyrA-83I	-	-	-	-	-	SulI	-	-	AmpH*	KPC-2	-	-	SHV-11	-
GCA_002262465.1	1	7	ST11	12	wzi209	KL47	RmtB;AadA2;AadA16*	-	FosA	ParC-80I;GyrA-83I;GyrA-87G	-	-	-	-	-	-	-	DfrA27	AmpH*	KPC-2	CTX-M-9*	-	SHV-11	TEM-30*
GCA_002262475.1	1	7	ST11	13	wzi64	KL64	RmtB;AadA2	-	-	Qnr-S1;ParC-80I;GyrA-83I;GyrA-87G	-	-	-	CatA2*	-	SulII	TetA	DfrA14	AmpH*;LAP-2;SHV-187*?	KPC-2	CTX-M-65	-	-	TEM-30*
GCA_002262485.1	1	7	ST11	13	wzi64	KL64	RmtB;AadA2	-	-	Qnr-S1;ParC-80I;GyrA-83I;GyrA-87G	-	-	-	CatA2*	-	SulII	TetA*	DfrA14	AmpH*;LAP-2;SHV-187*?	KPC-2	CTX-M-65	-	-	TEM-30*
GCA_002262535.1	1	4	ST11	10	wzi64	KL64	RmtB;AadA2	-	FosA	ParC-80I;GyrA-83I;GyrA-87G	-	-	-	-	-	-	-	-	AmpH*	KPC-2	CTX-M-65	-	SHV-11	TEM-30*
GCA_002262545.1	1	7	ST11	16	wzi64	KL64	StrB;StrA*;RmtB;AadA2	-	FosA	ParC-80I;GyrA-83I;GyrA-87G	-	-	-	CatA2*	-	SulII	TetA	DfrA1	AmpH*	KPC-2	CTX-M-65	-	SHV-11	TEM-30*
GCA_002262555.1	1	6	ST11	15	wzi64	KL64	StrB;StrA*;RmtB;AadA2	-	FosA	ParC-80I;GyrA-83I;GyrA-87G	-	-	-	CatA2*	-	SulII	TetA	DfrA1	AmpH*	KPC-2	-	-	SHV-11	TEM-30*
GCA_002262565.1	0	0	ST11	6	wzi75	KL105	AadA2	-	-	ParC-80I;GyrA-83I	-	-	-	-	-	SulI	-	-	AmpH*	KPC-2	-	-	SHV-11	-
GCA_002262615.1	1	7	ST11	14	0	-	RmtB;AadA2	-	FosA	Qnr-S1;ParC-80I;GyrA-83I;GyrA-87G	-	-	-	CatA2*	-	SulII	TetA*	DfrA14	AmpH*;LAP-2	KPC-2	CTX-M-65	-	-	TEM-30*
GCA_002262625.1	1	7	ST11	13	wzi64	KL64	RmtB;AadA2	-	-	Qnr-S1;ParC-80I;GyrA-83I;GyrA-87G	-	-	-	CatA2*	-	SulII	TetA	DfrA14	AmpH*;LAP-2	KPC-2	CTX-M-65	-	-	TEM-30*
GCA_002262635.1	0	0	ST11	6	wzi75	KL105	AadA2	-	-	ParC-80I;GyrA-83I	-	-	-	-	-	SulI	-	-	AmpH*	KPC-2	-	-	SHV-11	-
GCA_002262675.1	1	7	ST11	12	wzi209	KL47	AadA2;AadA16*;RmtB	-	FosA	ParC-80I;GyrA-83I;GyrA-87G	-	-	-	-	-	-	-	DfrA27	AmpH*	KPC-2	CTX-M-9*	-	SHV-11	TEM-30*
GCA_002262705.1	1	4	ST11	10	wzi64	KL64	RmtB;AadA2	-	FosA	ParC-80I;GyrA-83I;GyrA-87G	-	-	-	-	-	-	-	-	AmpH*	KPC-2	CTX-M-65	-	SHV-11	TEM-30*
GCA_002262735.1	0	0	ST11	6	wzi75	KL105	AadA2	-	-	ParC-80I;GyrA-83I	-	-	-	-	-	SulI	-	-	AmpH*	KPC-2	-	-	SHV-11	-
GCA_002262745.1	1	5	ST11	11	wzi64	KL64	RmtB;AadA2	-	FosA	ParC-80I;GyrA-83I;GyrA-87G	-	-	-	CatA2*	-	-	-	-	AmpH*	KPC-2	CTX-M-65	-	SHV-11	TEM-30*
GCA_002262775.1	1	6	ST11	16	wzi64	KL64	StrB;StrA*;AadA2;RmtB	-	FosA	ParC-80I;GyrA-83I;GyrA-87G	-	-	-	CatA2*	-	SulII	TetA	DfrA1	AmpH*	KPC-2	CTX-M-65	-	SHV-11	TEM-30*
GCA_002262785.1	1	5	ST15	10	wzi19	KL19	AadA2*;Aac3-IId*	-	-	ParC-80I;GyrA-83F;GyrA-87A	-	-	-	-	-	SulI	-	DfrA12	AmpH*;SHV-28*	KPC-2	CTX-M-15	-	-	TEM-30*
GCA_002262795.1	1	4	ST11	10	wzi64	KL64	RmtB;AadA2	-	FosA	ParC-80I;GyrA-83I;GyrA-87G	-	-	-	-	-	-	-	-	AmpH*	KPC-2	CTX-M-65	-	SHV-11	TEM-30*
GCA_002262805.1	1	6	ST11	16	wzi64	KL64	RmtB;AadA2;StrB;StrA*	-	FosA	ParC-80I;GyrA-83I;GyrA-87G	-	-	-	CatA2*	-	SulII	TetA	DfrA1	AmpH*	KPC-2	CTX-M-65	-	SHV-11	TEM-30*
GCA_002262855.1	1	4	ST11	10	wzi64	KL64	RmtB;AadA2	-	FosA	ParC-80I;GyrA-83I;GyrA-87G	-	-	-	-	-	-	-	-	AmpH*	KPC-2	CTX-M-65	-	SHV-11	TEM-30*
GCA_002263345.1	0	4	ST147	16	wzi64	KL64	AadA2*;ArmA;AadA1-pm*?;Aac6-Ib?;AphA6*	-	-	ParC-80I;GyrA-83I	-	MsrE;MphE*	-	CatB4	-	SulI	-	DfrA12	OXA-9*;OXA-1;AmpH*;SHV-67*	NDM-1;OXA-48	CTX-M-15	-	-	TEM-30*
GCA_002263375.1	0	4	ST147	20	wzi64	KL64	AadA2*;ArmA;StrB*;StrA*;AadA1-pm*?;Aac3-IIa*;AphA6*	-	-	Qnr-S1;ParC-80I;GyrA-83I	-	MsrE;MphE*	-	CatB4;CatA2*	-	SulI;SulII	-	DfrA12	OXA-9*;OXA-1;SHV-67*;AmpH*	NDM-1	CTX-M-15	-	-	TEM-30*
GCA_002263395.1	1	4	ST377	9	wzi173	KL102 (KL149,KL155)	AphA6*;Aac3-IIa*	-	-	ParC-80I;GyrA-83Y;GyrA-87A	-	-	-	CatB4;CatA1*	-	-	-	-	OXA-1;AmpH*;SHV-110	OXA-244	CTX-M-15	-	-	-
GCA_002264165.1	0	1	ST15	17	wzi19	KL19	ArmA;StrB;StrA*;RmtB;AadA2*	-	-	QnrB4;ParC-80I;GyrA-83F;GyrA-87A	-	MsrE;MphE*	-	-	-	SulII*	TetA*;TetG	DfrA12	AmpH*;SHV-28*;DHA-1	KPC-2	-	-	-	TEM-30*
GCA_002264195.1	0	0	ST23	1	wzi1	KL1	-	-	-	-	-	-	-	-	-	-	-	-	AmpH	NDM-1	-	-	-	-
GCA_002264245.1	1	4	ST11	10	wzi64	KL64	RmtB	-	FosA	ParC-80I;GyrA-83I;GyrA-87G	-	-	-	CatA2*	-	-	-	-	AmpH*	KPC-2	CTX-M-65	-	SHV-11	TEM-30*
GCA_002264265.1	1	4	ST11	10	wzi64	KL64	RmtB	-	FosA	ParC-80I;GyrA-83I;GyrA-87G	-	-	-	CatA2*	-	-	-	-	AmpH*	KPC-2	CTX-M-65	-	SHV-11	TEM-30*
GCA_002264315.1	1	5	ST11	15	wzi64	KL64	AadA5;StrB*;StrA*;RmtB	-	-	ParC-80I;GyrA-83I;GyrA-87G	-	MphA	-	FloR*	-	SulI*?	-	DfrA17	AmpC2*;AmpH*;AMPH*	KPC-2	CTX-M-55	-	SHV-11	TEM-30*
GCA_002264365.1	1	4	ST11	10	wzi64	KL64	RmtB	-	FosA	ParC-80I;GyrA-83I;GyrA-87G	-	-	-	CatA2*	-	-	-	-	AmpH*	KPC-2	CTX-M-65	-	SHV-11	TEM-30*
GCA_002264425.1	1	4	ST15	17	wzi19	KL19	StrB;StrA*;AadA2*;Aac3-IId*;Aph3-Ia*	-	-	ParC-80I;GyrA-83F;GyrA-87A	-	MphA	-	FloR*;CatB4	-	SulII*;SulI	-	DfrA12	SHV-28*;AmpH*;OXA-1	KPC-2	CTX-M-15	-	-	TEM-30*
GCA_002264435.1	0	3	ST23	2	wzi1	KL1	-	-	FosA	-	-	-	-	-	-	-	-	-	SHV-190*;AmpH	KPC-2	-	-	-	-
GCA_002264465.1	1	4	ST11	7	wzi64	KL64	AadA2	-	-	ParC-80I;GyrA-83I;GyrA-87G	-	-	-	-	-	-	-	-	AmpH*	KPC-2	CTX-M-65	-	SHV-11	-
GCA_002264475.1	1	4	ST11	15	wzi209	KL47	AadA16*;RmtB	-	-	Qnr-S1;ParC-80I;GyrA-83I;GyrA-87G	-	-	-	CatA2*	Arr3	SulI;SulII	TetA	DfrA27	AmpH*;LAP-2	KPC-2	-	-	SHV-11	TEM-30*
GCA_002264505.1	0	5	ST11	9	wzi209	KL47	RmtB	-	FosA	ParC-80I;GyrA-83I;GyrA-87G	-	-	-	-	-	-	-	-	AmpH*	KPC-2	CTX-M-65	-	SHV-11	TEM-30*
GCA_002264525.1	1	4	ST11	7	wzi64	KL64	AadA2	-	-	ParC-80I;GyrA-83I;GyrA-87G	-	-	-	-	-	-	-	-	AmpH*	KPC-2	CTX-M-65	-	SHV-11	-
GCA_002264545.1	1	3	ST11	15	wzi64	KL64	AadA5;StrB*;StrA*;Aac3-IId*	-	FosA	Qnr-S1;ParC-80I;GyrA-83I;GyrA-87G	-	MphA	-	CatA2*	-	-	TetA	DfrA17	AmpH*;LAP-2	KPC-2	-	-	SHV-11	-
GCA_002264605.1	1	4	ST11	7	wzi209	KL47	RmtB	-	-	ParC-80I;GyrA-83I;GyrA-87G	-	-	-	-	-	-	-	-	AmpH*;SHV-187*?	KPC-2	CTX-M-65	-	-	TEM-30*
GCA_002264645.1	0	1	ST11	15	wzi209	KL47	AadA16*;RmtB	-	-	QnrB17*;ParC-80I;GyrA-83I;GyrA-87G	-	-	-	-	Arr3	SulI;SulI	-	DfrA27	AmpH*	KPC-2	CTX-M-65;CTX-M-3	-	SHV-11	TEM-30*
GCA_002264685.1	0	3	ST11	10	wzi209	KL47	AadA2;RmtB	-	FosA	ParC-80I;GyrA-83I;GyrA-87G	-	-	-	CatA2*	-	-	-	-	AmpH*;SHV-187*?	KPC-2	CTX-M-65	-	-	TEM-30*
GCA_002264695.1	0	5	ST11	10	wzi209	KL47	RmtB;AadA2	-	FosA	ParC-80I;GyrA-83I;GyrA-87G	-	-	-	-	-	-	-	-	AmpH*	KPC-2	CTX-M-65	-	SHV-11	TEM-30*
GCA_002264705.1	0	1	ST11	15	wzi209	KL47	AadA16*;RmtB	-	-	QnrB17*;ParC-80I;GyrA-83I;GyrA-87G	-	-	-	-	Arr3	SulI;SulI*	-	DfrA27	AmpH*	KPC-2	CTX-M-65;CTX-M-3	-	SHV-11	TEM-30*
GCA_002264715.1	0	1	ST11	15	wzi209	KL47	AadA16*;RmtB	-	-	QnrB17*;ParC-80I;GyrA-83I;GyrA-87G	-	-	-	-	Arr3	SulI;SulI	-	DfrA27	AmpH*	KPC-2	CTX-M-65;CTX-M-3	-	SHV-11	TEM-30*
GCA_002264765.1	0	3	ST11	8	wzi209	KL47	RmtB	-	FosA	ParC-80I;GyrA-83I;GyrA-87G	-	-	-	-	-	-	-	-	AmpH*;SHV-187*?	KPC-2	CTX-M-65	-	-	TEM-30*
GCA_002264775.1	1	6	ST11	10	wzi209	KL47	RmtB;AadA2	-	FosA	ParC-80I;GyrA-83I;GyrA-87G	-	-	-	-	-	-	-	-	AmpH*	KPC-2	CTX-M-65	-	SHV-11	TEM-30*
GCA_002264785.1	1	7	ST11	8	wzi209	KL47	AadA2	-	-	ParC-80I;GyrA-83I;GyrA-87G	-	-	-	CatA2*?	-	-	-	-	AmpH*	KPC-2	CTX-M-65	-	-	TEM-30*
GCA_002264795.1	0	3	ST11	9	wzi209	KL47	RmtB	-	FosA	ParC-80I;GyrA-83I;GyrA-87G	-	-	-	-	-	-	-	-	AmpH*	KPC-2	SHV-12*?;CTX-M-65	-	-	TEM-30*
GCA_002264845.1	1	9	ST268	4	wzi95	KL20	-	-	-	-	-	-	-	CatA1*	-	-	TetB*	-	AmpH*	KPC-2	SHV-12?	-	-	-
GCA_002264855.1	0	3	ST11	18	wzi209	KL47	StrB*;StrA*;Aac3-IId*;AadA5;RmtB;AadA2	-	FosA	ParC-80I;GyrA-83I;GyrA-87G	-	MphA	-	-	-	SulII	TetA	DfrA17	AmpH*	KPC-2	CTX-M-65	-	SHV-11	TEM-30*
GCA_002264905.1	1	3	ST11-1LV	6	wzi209	KL47	AadA2	-	-	ParC-80I;GyrA-83I;GyrA-87G	-	-	-	-	-	-	-	-	AmpH*	KPC-2	CTX-M-14*	-	-	-
GCA_002264915.1	1	3	ST11-1LV	7	wzi209	KL47	AadA2	-	-	ParC-80I;GyrA-83I;GyrA-87G	-	-	-	-	-	-	-	-	AmpH*	KPC-2	CTX-M-14*;SHV-12	-	-	-
GCA_002264925.1	1	6	ST11	8	wzi209	KL47	RmtB	-	FosA	ParC-80I;GyrA-83I;GyrA-87G	-	-	-	-	-	-	-	-	AmpH*	KPC-2	CTX-M-65	-	-	TEM-30*
GCA_002265015.1	0	3	ST11	15	wzi209	KL47	Aac3-IId*;RmtB;AadA2;Aph3-Ia*	-	FosA	Qnr-S1;ParC-80I;GyrA-83I;GyrA-87G	-	MphA	-	CatA2*	-	-	TetA	DfrA1	SHV-187*?;AmpH*;LAP-2	KPC-2	-	-	-	TEM-30*
GCA_002265425.1	1	0	ST11	11	wzi64	KL64	RmtB	-	-	Qnr-S1;ParC-80I;GyrA-83I;GyrA-87G	-	-	-	CatA2*	-	SulII	TetA	DfrA14	AmpH*;LAP-2	KPC-2	-	-	-	TEM-30*
GCA_002265525.1	1	1	ST11	13	wzi64	KL64	RmtB	-	FosA	Qnr-S1;ParC-80I;GyrA-83I;GyrA-87G	-	-	-	CatA2*	-	SulII	TetA	DfrA14	AmpH*;LAP-2	KPC-2	CTX-M-65	-	-	TEM-30*
GCA_002265565.1	1	0	ST11	12	wzi64	KL64	RmtB	-	-	Qnr-S1;ParC-80I;GyrA-83I;GyrA-87G	-	-	-	CatA2*	-	SulII	TetA*	DfrA14	LAP-2;AmpH*	KPC-2	CTX-M-65	-	-	TEM-30*
GCA_002265605.1	1	2	ST11	12	wzi64	KL64	RmtB	-	FosA	Qnr-S1;ParC-80I;GyrA-83I;GyrA-87G	-	-	-	CatA2*	-	SulII	TetA*	DfrA14	AmpH*;LAP-2	-	CTX-M-65	-	-	TEM-30*
GCA_002268675.1	0	1	ST258	12	wzi29	KL106	Aac6-Ib?;StrB;StrA*	-	-	ParC-80I;GyrA-83I	-	-	-	-	Arr3	SulII;SulI	TetA*	DfrA27	OXA-9*;SHV-187*?;AmpH*	KPC-2	-	-	-	TEM-30?
GCA_002268725.1	0	0	ST258	16	wzi29	KL106	AadA2;Aph3-Ia*;Aph4-Ia;Aac3-Iva?;Aac6-Ib	-	-	ParC-80I;GyrA-83I	-	MphA	-	CmlA1*;CatA1*	-	SulI;SulIII	-	DfrA12	OXA-9*;AmpH*	KPC-2	-	-	SHV-11?	TEM-54*?
GCA_002268815.1	0	0	ST258	15	wzi29	KL106	Aac6-Ib?;AadA2;Aph3-Ia*;Aph4-Ia;Aac3-Iva?	-	-	ParC-80I;GyrA-83I	-	MphA	-	CatA1*;CmlA1*	-	SulI;SulIII	-	DfrA12	SHV-187*?;OXA-9*;AmpH*	KPC-2	-	-	-	TEM-54*?
GCA_002268825.1	0	0	ST258	10	wzi29	KL106	AadA2*;Aac6-Ib	-	-	ParC-80I;GyrA-83I	-	MphA	-	CatA1*	-	SulI	-	DfrA12	AmpH*;OXA-9*	KPC-2	SHV-12*?	-	-	-
GCA_002268895.1	0	1	ST258	13	wzi29	KL106	Aac6-Ib*?;StrB;StrA*	-	-	ParC-80I;GyrA-83I	-	-	-	-	Arr3	SulI;SulII	TetA*	DfrA27	OXA-9*;AmpH*	KPC-2	SHV-12?	-	-	TEM-30?
GCA_002268915.1	0	0	ST258	15	wzi29	KL106	Aph4-Ia;Aac3-Iva?;Aac6-Ib;AadA2;Aph3-Ia*	-	-	ParC-80I;GyrA-83I	-	MphA	-	CatA1*;CmlA1*	-	SulI;SulIII	-	DfrA12	AmpH*;SHV-187*?;OXA-9*	KPC-2	-	-	-	TEM-54*?
GCA_002269295.1	0	1	ST11	5	wzi209	KL47	AadA2	-	-	ParC-80I;GyrA-83I;GyrA-87G	-	-	-	-	-	-	-	-	AmpH*	-	-	-	SHV-11	-
GCA_002269805.1	0	0	ST305	3	wzi433	KL35	-	Mcr1	-	Qnr-S1	-	-	-	FloR	-	-	-	-	AmpH*;SHV-187*;LAP-2	-	-	-	-	-
GCA_002269865.1	0	0	ST125-4LV	12	0	-	AadA1-pm*?;AadA2*;StrB;StrA*;Aac3-IId*	Mcr1	-	-	-	MefB	-	CmlA1*	-	SulIII;SulII*	TetA	DfrA12	AmpH*;SHV-187*	-	-	-	-	-
GCA_002269895.1	0	0	ST258-1LV	15	wzi29	KL106	Aph3-Ia*;AadA2;Aac6-Ib;Aph4-Ia;Aac3-Iva?	-	-	ParC-80I;GyrA-83I	-	MphA	-	CmlA1*;CatA1*	-	SulI;SulIII	-	DfrA12	SHV-187*?;OXA-9*;AmpH*	KPC-2	-	-	-	TEM-122*?
GCA_002269905.1	0	0	ST17	12	wzi82	KL23 (KL18, KL38)	AadA1-pm*?;Aac6-Ib*;AadB;StrB;StrA*	-	-	Qnr-A1	-	-	-	-	-	SulI;SulII	-	DfrA14	OXA-9;AmpH*	KPC-3	SHV-30*?	-	-	TEM-54*
GCA_002269925.1	0	3	ST17	12	wzi82	KL23 (KL18, KL38)	StrB;StrA*;AadB;AadA1-pm*?;Aac6-Ib*	-	-	Qnr-A1	-	-	-	-	-	SulII;SulI	-	DfrA14	AmpH*;OXA-9	KPC-3	SHV-7*?	-	-	TEM-54*
GCA_002271285.1	0	5	ST14	8	wzi2	KL2 (KL30)	AadA1-pm*?;StrB;StrA*	-	-	GyrA-83F	-	-	-	-	-	SulI?;SulII	-	DfrA14	SHV-28*;AmpH*;OXA-9	KPC-3	-	-	-	-
GCA_002271295.1	0	0	ST258	12	wzi154	KL107	AadA2*;Aph3-Ia*;Aac6-Ib	-	-	ParC-80I;GyrA-83I	-	MphA	-	CatA1*	-	SulI	-	DfrA12	AmpH*	KPC-3	-	-	SHV-11	TEM-54*?
GCA_002271335.1	0	3	ST1082	7	wzi104	KL51	AadA1-pm*?;Aac3-I*?	-	-	-	-	-	-	-	-	SulI	TetD	DfrA1*	AmpH*	KPC-2	-	-	SHV-1?	-
GCA_002271345.1	0	4	ST258	11	wzi154	KL107	StrB;StrA*;AadA1-pm*?;Aac6-Ib	-	-	ParC-80I;GyrA-83I	-	-	-	-	-	SulII	-	DfrA14	OXA-9;AmpH*	KPC-3	-	-	SHV-11	TEM-54*
GCA_002278055.1	1	2	ST11	10	wzi209	KL47	AadA2;ArmA	-	-	ParC-80I;GyrA-83I;GyrA-87G	-	MsrE;MphE*	-	-	-	SulI	-	-	AmpH*	-	CTX-M-3	-	SHV-11	-
GCA_002283495.1	0	1	ST307	17	wzi173	KL102 (KL149,KL155)	StrB;StrA*;Aac3-IIa*;AadA2*	Mcr1	-	QnrB1?;ParC-80I;GyrA-83I	-	MphA	-	CatB4?	-	SulII;SulI	TetA	DfrA12;DfrA14	AmpH*;SHV-28*;OXA-1	-	CTX-M-15	-	-	TEM-30*
GCA_002288615.1	0	0	ST231-1LV	13	wzi104	KL51	AadA2*	-	-	Qnr-S1;ParC-80I;GyrA-83I	-	ErmB*;MphA	-	CatA1*	Arr2	SulI?	-	DfrA12	SHV-28*	OXA-181*	CTX-M-15	-	-	TEM-30*
GCA_002288845.1	0	3	ST476-2LV	8	0	-	AadA1-pm*?;AphA15	-	-	Qnr-S1	-	-	-	CatB2	-	SulI	-	DfrA14	OKP-B-15*?;AmpH*	VIM-1	SHV-12	-	-	-
GCA_002289105.1	0	2	ST340	6	wzi50	KL15 (KL17,KL51,KL52)	StrB*	-	-	ParC-80I;GyrA-83I	-	-	-	-	-	-	-	-	AmpH*	KPC-2	-	-	SHV-11	TEM-54*
GCA_002289165.1	0	0	ST437	16	wzi109	KL36	Aph3-Ia*;Aac3-IId*	-	-	QnrB1;ParC-80I;GyrA-83I	-	MphA	-	CatB4	-	SulI	TetD	DfrA30*	OXA-1;AmpH*	KPC-2	CTX-M-15	-	SHV-11	TEM-30*;TEM-30*;TEM-30*
GCA_002295145.1	0	4	ST11	12	wzi64	KL64	AadA1-pm*?;Aac6-Iq;AphA6*	-	-	ParC-80I;GyrA-83I	-	-	-	CatA1*	-	SulII;SulI	-	DfrA15b*	AmpH*	KPC-2	CTX-M-2	-	SHV-11	-
GCA_002295185.1	0	1	ST11	12	wzi75	KL105	Aph3-Ia*;AphA6*	-	-	QnrB5*;ParC-80I;GyrA-83I	-	MphA	-	CatB3*	Arr3	SulI	-	-	OXA-1;AmpH*	KPC-2?	CTX-M-15	-	SHV-11	-
GCA_002300665.1	0	1	ST48	12	wzi62	KL62	StrB;StrB;StrA*;StrA*;Aac3-IIa*	-	-	GyrA-83Y	-	-	-	CatB4?	-	SulII*;SulII*	TetA*	-	AmpH*;OXA-1	-	CTX-M-15	-	SHV-1?	-
GCA_002300675.2	0	0	ST231	8	wzi104	KL51	-	-	-	Qnr-S1;ParC-80I;GyrA-83I	-	-	-	CatA1*	Arr2	-	-	-	AmpH*;SHV-28*	OXA-181*	CTX-M-3*?	-	-	TEM-30*
GCA_002300715.2	0	0	ST437	16	wzi109	KL36	Aac3-IId*;Aph3-Ia*	-	-	QnrB1;ParC-80I;GyrA-83I	-	MphA	-	CatB4	-	SulI	TetD;TetA	DfrA30*	OXA-1;AmpH*	KPC-2;KPC-2	CTX-M-15	-	SHV-11	TEM-30*
GCA_002300725.2	0	2	ST11	13	0	-	StrB*;StrA*;Aac3-IId*	-	-	ParC-80I;GyrA-83I	-	-	-	CatB4	-	SulII	TetD	DfrA14	OXA-1;AmpH*	KPC-2	CTX-M-15	-	SHV-11	TEM-30*
GCA_002300755.2	0	6	ST340	21	wzi50	KL15 (KL17,KL51,KL52)	AphA6*;StrB*;StrA*;Aph3-Ia*;Aac3-IId*;StrB*;StrA*;AadA1-pm*?;AadA2	-	-	QnrB5*;ParC-80I;GyrA-83I	-	-	-	CmlA1*	-	SulII;SulI;SulII;SulIII	-	DfrA12	AmpH*	KPC-2	CTX-M-15	-	SHV-11	-
GCA_002300765.2	1	1	ST11	7	wzi64	KL64	-	-	-	ParC-80I;GyrA-83I	-	-	-	-	-	-	TetA;TetA	DfrA30*	AmpH*	KPC-2	-	-	SHV-11	-
GCA_002300775.1	1	7	ST443	5	wzi118	KL146	AadA1-pm*?;Aac6-Ib	-	-	-	-	-	-	-	-	-	-	-	OXA-9;AmpH*	KPC-2	-	-	-	TEM-54*;SHV-26*
GCA_002300785.2	0	0	ST437	16	wzi109	KL36	Aac3-IId*;RmtG;Aph3-Ia*;AadA2	-	-	ParC-80I;GyrA-83I	-	MphA	-	CatB4;CatA1*	-	SulI	TetA	DfrA30*	OXA-1;AmpH*	KPC-2	CTX-M-15	-	SHV-11	TEM-30*
GCA_002304205.1	0	6	ST340	15	wzi50	KL15 (KL17,KL51,KL52)	Aac3-IId*;AadA1-pm*?;AphA6*;AadA2;Aph3-Ia*	-	-	QnrB5*;ParC-80I;GyrA-83I	-	-	-	CmlA1*	-	SulIII;SulI	-	DfrA14;DfrA12	AmpH*	-	CTX-M-15	-	SHV-11	-
GCA_002307335.2	0	0	0	0	0	-	-	-	-	-	-	-	-	-	-	-	-	-	-	-	-	-	-	-
GCA_002317885.1	0	0	ST1741	2	wzi73	KL104	-	-	-	Qnr-S1	-	-	-	-	-	-	-	-	SHV-187*;AmpH*	-	CTX-M-15	-	-	-
GCA_002332855.1	0	0	ST34	1	wzi96	KL38	-	-	-	-	-	-	-	-	-	-	-	-	AmpH*	-	-	-	-	SHV-26
GCA_002365935.1	0	1	ST534	5	0	-	Aac3-IId*	-	-	Qnr-S1	-	-	-	CatA2*	-	-	TetD*	DfrA14	SHV-187*;LAP-2;AmpH*	-	-	-	-	-
GCA_002367615.1	0	1	ST163	0	0	-	-	-	-	-	-	-	-	-	-	-	-	-	SHV-36;AmpH*	-	-	-	-	-
GCA_002369865.1	1	1	ST11	10	wzi209	KL47	RmtB	-	FosA	ParC-80I;GyrA-83I;GyrA-87G	-	-	-	CatA2*	-	-	-	-	AmpH*	KPC-2	CTX-M-65	-	SHV-11	TEM-30*
GCA_002369875.1	0	1	ST11	15	wzi209	KL47	StrB;StrA;RmtB;AadB;AadA2	-	FosA	ParC-80I;GyrA-83I;GyrA-87G	-	-	-	CmlA5*;CatA2*	-	-	-	-	AmpH*	KPC-2	SHV-12;CTX-M-65	-	-	TEM-30*
GCA_002369905.1	0	1	ST11	15	wzi209	KL47	StrB;StrA;RmtB;AadB;AadA2	-	FosA	ParC-80I;GyrA-83I;GyrA-87G	-	-	-	CmlA5*;CatA2*	-	-	-	-	AmpH*	KPC-2	SHV-12;CTX-M-65*	-	-	TEM-30*
GCA_002369925.1	0	2	ST23	6	0	-	RmtB	-	FosA?	-	-	-	-	-	-	-	-	-	AmpH;SHV-190*	KPC-2	CTX-M-55	-	TEM-141*?	TEM-30*
GCA_002369985.1	1	5	ST11	11	wzi209	KL47	RmtB;AadA2	-	FosA	ParC-80I;GyrA-83I;GyrA-87G	-	-	-	CatA2*	-	-	-	-	AmpH*	KPC-2	CTX-M-65	-	SHV-11	TEM-30*
GCA_002370005.1	1	3	ST11	11	wzi209	KL47	AadA2;RmtB	-	FosA	ParC-80I;GyrA-83I;GyrA-87G	-	-	-	CatA2*	-	-	-	-	AmpH*	KPC-2	CTX-M-65	-	SHV-11	TEM-30*
GCA_002370055.1	1	7	ST11	11	wzi209	KL47	RmtB;AadA2	-	FosA	ParC-80I;GyrA-83I;GyrA-87G	-	-	-	CatA2*	-	-	-	-	AmpH*	KPC-2	CTX-M-65	-	SHV-11	TEM-30*
GCA_002370065.1	1	7	ST11	11	wzi209	KL47	RmtB;AadA2	-	FosA	ParC-80I;GyrA-83I;GyrA-87G	-	-	-	CatA2*	-	-	-	-	AmpH*	KPC-2	CTX-M-65	-	SHV-11	TEM-30*
GCA_002374295.1	0	0	ST231	13	wzi104	KL51	RmtF*?;AadA2*	-	-	ParC-80I;GyrA-83I	-	MphA;ErmB*	-	CatA1*	Arr2	SulI	-	DfrA12	SHV-28*	OXA-181*	CTX-M-15	-	-	TEM-30*
GCA_002383205.1	0	1	ST337-1LV	0	0	-	-	-	-	-	-	-	-	-	-	-	-	-	SHV-187*;AmpH*	-	-	-	-	-
GCA_002383765.1	0	0	ST231	12	wzi104	KL51	AadA2*	-	-	ParC-80I;GyrA-83I	-	ErmB*;MphA	-	CatA1*	Arr2	SulI	-	DfrA12	AmpH*;SHV-28*	OXA-181*	CTX-M-15	-	-	TEM-30*
GCA_002386225.2	1	3	ST340	6	wzi19	KL19	-	-	-	QnrB1;ParC-80I;GyrA-83I	-	-	-	-	-	-	-	DfrA14;DfrA14	CMY-6;AmpH*;SHV-187*	-	-	-	SHV-11	-
GCA_002386635.1	0	1	ST245-1LV	0	0	-	-	-	-	-	-	-	-	-	-	-	-	-	AmpH*;SHV-36	-	-	-	-	-
GCA_002406545.1	0	0	ST231	13	wzi104	KL51	RmtF;AadA2*	-	-	ParC-80I;GyrA-83I	-	MphA;ErmB*	-	CatA1*	Arr2	SulI	-	DfrA12	AmpH*;SHV-28*	OXA-181*	CTX-M-15	-	-	TEM-30*
GCA_002406555.1	0	0	ST395	14	wzi64	KL64	Aac3-IId*;AadA2*	-	-	QnrB1;Qnr-S1;ParC-80I;GyrA-83I	-	MphA;ErmB*	-	CatB4?	-	SulI	-	DfrA12	OXA-1;AmpH*	-	SHV-31;CTX-M-15	-	-	TEM-30*
GCA_002406585.1	0	0	ST231	14	wzi104	KL51	AadA2*;RmtF?	-	-	ParC-80I;GyrA-83I	-	ErmB*;MphA	-	CatA1*	Arr2	SulI	-	DfrA12	SHV-28*;AmpH*	OXA-181*	CTX-M-15	-	-	TEM-30*;TEM-30*
GCA_002406605.1	0	0	ST231	12	wzi104	KL51	AadA2*	-	-	ParC-80I;GyrA-83I	-	ErmB*;MphA	-	CatA1*	Arr2	SulI	-	DfrA12	AmpH*;SHV-28*	OXA-181*?	CTX-M-15	-	-	TEM-30*
GCA_002406625.1	0	0	ST231	12	wzi104	KL51	AadA2*	-	-	ParC-80I;GyrA-83I	-	ErmB*;MphA	-	CatA1*	Arr2	SulI?	-	DfrA12	SHV-28*	OXA-181*?	CTX-M-15	-	-	TEM-30*
GCA_002406905.1	0	0	ST395	11	wzi64	KL64	AadA2*	-	-	QnrB1;ParC-80I;GyrA-83I	-	-	-	CatB4?;CatA1*	-	SulI	-	DfrA12	OXA-1;AmpH*	NDM-5	SHV-31;CTX-M-15	-	-	-
GCA_002406915.1	0	0	ST147	10	wzi64	KL64	StrB;StrA	-	-	Qnr-S1;ParC-80I;GyrA-83I	-	-	-	-	-	SulI	TetA	DfrA1	SHV-67*;AmpH*	-	CTX-M-15	-	-	TEM-30*
GCA_002406945.1	0	0	ST231	12	wzi104	KL51	RmtF;AadA2*	-	-	ParC-80I;GyrA-83I	-	MphA;ErmB*	-	CatA1*	Arr2	SulI	-	DfrA12	AmpH*;SHV-28*	-	CTX-M-15	-	-	TEM-30*
GCA_002406965.1	0	0	ST231	13	wzi104	KL51	AadA2*	-	-	ParC-80I;GyrA-83I	-	ErmB*;MphA	-	CatA1*	Arr2	SulI	-	DfrA12	SHV-28*;AmpH*	OXA-181*;OXA-181*	CTX-M-15	-	-	TEM-30*
GCA_002406975.1	0	0	ST231	13	wzi104	KL51	AadA2*;RmtF?	-	-	ParC-80I;GyrA-83I	-	ErmB*;MphA	-	CatA1*	Arr2	SulI	-	DfrA12	SHV-28*;AmpH*	OXA-181*	CTX-M-15	-	-	TEM-30*
GCA_002406995.1	0	0	ST231	13	wzi104	KL51	RmtF;AadA2*	-	-	ParC-80I;GyrA-83I	-	MphA;ErmB*	-	CatA1*	Arr2	SulI	-	DfrA12	SHV-28*	OXA-181*	CTX-M-15	-	-	TEM-30*
GCA_002411675.1	0	1	ST2171	9	wzi50	KL15 (KL17,KL51,KL52)	StrB*;StrA*;Aac3-IIa?	-	-	-	-	-	-	CatA2*	-	SulII	TetD	DfrA14	AmpH*;SHV-187*	-	CTX-M-15	-	-	TEM-30*
GCA_002411715.1	0	1	ST101	14	wzi137	KL17	StrB;StrA*;Aac3-IIa*	-	-	QnrB1?;ParC-80I;GyrA-83Y;GyrA-87A	-	-	-	CatB4?	-	SulII;SulI	-	DfrA5;DfrA14	AmpH*;OXA-1;SHV-28*	-	CTX-M-15	-	-	TEM-30*
GCA_002411735.1	0	5	ST397	8	wzi475	KL?	StrB;StrA*;Aac3-IIa*	-	-	-	-	-	-	CatB4?	-	SulII	-	DfrA14	AmpH*;OXA-1;SHV-187*	-	CTX-M-15	-	-	TEM-30*
GCA_002411885.1	0	3	ST17	9	wzi173	KL102 (KL149,KL155)	Aac3-IIa;StrB*;StrA*	-	-	-	-	-	-	CatA2*	-	SulII	TetD	DfrA14	SHV-187*;AmpH*	-	CTX-M-15	-	-	TEM-30*
GCA_002411905.1	0	1	ST152	10	wzi110	KL149	Aac3-IIa*	-	-	QnrB1?;ParC-80I;GyrA-83F;GyrA-87A	-	-	-	CatB4?	-	SulII	TetA*	DfrA14	SHV-187*;AmpH*;OXA-1	-	CTX-M-15*	-	-	-
GCA_002411925.1	0	3	ST85-5LV	9	wzi22	KL22/KL37 (KL8,KL30,KL151)	StrB*;StrA*;Aac3-IIa	-	-	-	-	-	-	CatA2*	-	SulII	TetD	DfrA14	AmpH*;SHV-187*	-	CTX-M-15	-	-	TEM-30*
GCA_002412175.1	0	0	ST2261	1	wzi18	KL18	-	-	-	-	-	-	-	-	-	-	-	-	AmpH*	-	-	-	SHV-11*	-
GCA_002416615.1	0	4	ST152	17	wzi110	KL149	AadA16*;StrB*;StrA*;AadA1-pm*?	-	-	ParC-80I;GyrA-83F;GyrA-87A	-	EreA2*	-	CmlA5;CatB4?;CatA1*	Arr6	SulII;SulI*	TetD	DfrA27	AmpH*;OXA-1;SHV-187*	-	CTX-M-15	-	-	-
GCA_002416655.1	0	5	ST1552	12	wzi119	KL24	StrB;AadA1-pm*?;Aac3-IIa*	-	-	QnrB1*?	-	-	-	CatB4;CatA1*	-	SulI;SulII	-	DfrA14?;DfrA1*	AmpH*;OXA-1;SHV-187*	-	CTX-M-15	-	-	TEM-30*
GCA_002416695.1	0	1	ST39	8	wzi2	KL2 (KL30)	Aac3-IIa;AadA1-pm*?	-	-	Qnr-S1	-	-	-	CatB4?	-	SulI*	-	DfrA15b*	AmpH*;SHV-187*;SCO-1;OXA-1	-	CTX-M-15	-	-	TEM-30*
GCA_002416705.1	0	5	ST15	11	wzi24	KL24 (KL54,KL55)	StrB*;StrA*;AadA1-pm*?	-	-	Qnr-S1	-	-	-	CatB4?;CatA1*	-	SulII;SulI*	-	DfrA15b*	OXA-1;SHV-28*;AmpH*;SCO-1	-	CTX-M-15	-	-	TEM-30*
GCA_002416895.1	0	5	ST1414	16	0	-	Aac3-IId*;StrB;StrA*;AadA5	-	-	QnrB1?	-	MphA	-	CatA1*	Arr3	SulII;SulI	TetD	DfrA17;DfrA14	AmpH*	-	CTX-M-15;SHV-101*	-	-	TEM-30*
GCA_002416985.1	0	2	ST152	20	wzi110	KL149	StrB;StrA*;AadA16*;Aac3-IIa*;AadA1-pm*?	-	-	QnrB17*;ParC-80I;GyrA-83F;GyrA-87A	-	-	-	CatA1*;CatB4?	Arr3	SulII;SulI	TetD	DfrA27;DfrA1*	OXA-1	-	CTX-M-15	-	SHV-1?	TEM-30*
GCA_002417015.1	0	3	ST152	22	wzi110	KL149	Aph3-Ia*;StrB;StrA*?;AadA16*;Aac3-IIa*;AadA1-pm*?	-	-	QnrB17*;ParC-80I;GyrA-83F;GyrA-87A	-	MphA	-	CatA1*;CatB4?	Arr3	SulII;SulI	TetD	DfrA27;DfrA1*	OXA-1	-	CTX-M-15	-	SHV-1?	TEM-30*
GCA_002417065.1	0	3	ST234	17	wzi272	KL30	AadA2*;Aac6-Ib?;StrB*;StrA*;Aac3-IIa*;AadA1-pm*?	-	-	Qnr-A1*	-	MphA	-	CatB4?;CatA2*	-	SulI;SulII	TetD	DfrA12;DfrA14	OXA-1;AmpH*;OXA-9*	-	SHV-27;CTX-M-15	-	-	-
GCA_002417075.1	0	5	ST1414	16	0	-	Aac3-IId*;AadA5;StrB;StrA*	-	-	QnrB1?	-	MphA	-	CatA1*	Arr3	SulII;SulI	TetD	DfrA17;DfrA14	-	-	SHV-101*;CTX-M-15	-	-	TEM-30*
GCA_002417085.1	0	5	ST323	6	wzi262	KL21	StrB;StrA*	-	-	-	-	-	-	-	-	SulII	-	DfrA14	SHV-187*	-	CTX-M-15	-	-	TEM-30*
GCA_002417105.1	0	4	ST1552	9	wzi119	KL24	AadA1-pm*?;Aac6-Ib*?;Aac3-IIa	-	-	-	-	-	-	CatA1*;CatB4?	-	SulI	-	DfrA1*	OXA-9*;SHV-187*;AmpH*;OXA-1	-	CTX-M-15	-	-	TEM-30*
GCA_002417145.1	0	5	ST1414	16	0	-	Aac3-IId*;AadA5;StrB;StrA*	-	-	QnrB1?	-	MphA	-	CatA1*	Arr3	SulII;SulI	TetD	DfrA17;DfrA14	-	-	SHV-101*;CTX-M-15	-	-	TEM-30*
GCA_002417155.1	0	3	ST1552-1LV	9	wzi119	KL24	AadA1-pm*?;Aac3-IIa;Aac6-Ib*?	-	-	-	-	-	-	CatA1*;CatB4?	-	SulI	-	DfrA1*	AmpH*;SHV-187*;OXA-9*;OXA-1	-	CTX-M-15	-	-	TEM-30*
GCA_002417165.1	0	3	ST152	18	wzi110	KL149	StrB;StrA*;AadA1-pm*?;Aac3-IIa*;Aph3-Ia*	-	-	ParC-80I;GyrA-83F;GyrA-87A	-	MphA	-	CatA1*;CatB4?	-	SulII;SulI	TetD	DfrA1*	AmpH*;OXA-1	-	CTX-M-15	-	SHV-1?	TEM-30*
GCA_002417175.1	0	1	ST152	15	wzi110	KL149	AadA16*;StrB;StrA*;Aac3-IIa*	-	-	QnrB17*;ParC-80I;GyrA-83F;GyrA-87A	-	-	-	CatB4?	Arr3	SulI;SulII	-	DfrA27	SHV-187*;OXA-1	-	CTX-M-15	-	-	TEM-30*
GCA_002417245.1	1	4	ST101	13	wzi137	KL17	Aac3-IIa*;Aac6-Ib*?;StrB*;StrA*;AadA1-pm*?	-	-	ParC-80I;GyrA-83Y;GyrA-87G	-	-	-	CatB4?;CatA2*	-	SulII	-	DfrA14	OXA-1;SHV-28*;OXA-9	-	CTX-M-15	-	-	-
GCA_002417255.1	0	5	ST25	13	wzi72	KL2	Aac3-IIa*;AadA16*;StrB;StrA*	-	-	QnrB17*	-	-	-	-	Arr3	SulI;SulII	TetA*	DfrA27	-	-	CTX-M-15	-	SHV-77*	TEM-30*
GCA_002417305.1	0	4	ST1552	12	wzi119	KL24	StrB;AadA1-pm*?;Aac3-IIa*	-	-	QnrB1*?	-	-	-	CatA1*;CatB4?	-	SulI;SulII	-	DfrA14?;DfrA1*	SHV-187*;OXA-1	-	CTX-M-15	-	-	TEM-30*
GCA_002417325.1	0	4	ST1552	12	wzi119	KL24	StrB;AadA1-pm*?;Aac3-IIa*	-	-	QnrB1*?	-	-	-	CatB4?;CatA1*	-	SulI;SulII	-	DfrA14?;DfrA1*	AmpH*;SHV-187*;OXA-1	-	CTX-M-15	-	-	TEM-30*
GCA_002417375.1	0	3	ST15	11	wzi93	KL112	StrB;StrA*;Aac3-IIa*	-	-	ParC-80I;GyrA-83F;GyrA-87A	-	-	-	CatB4?	-	SulII	-	DfrA14	SHV-28*;AmpH*;OXA-1	-	CTX-M-15	-	-	TEM-30*
GCA_002417385.1	0	5	ST1552	12	wzi119	KL24	StrB;AadA1-pm*?;Aac3-IIa*	-	-	QnrB1*?	-	-	-	CatB4;CatA1*	-	SulII;SulI	-	DfrA14*;DfrA1*	SHV-187*;OXA-1;AmpH*	-	CTX-M-15	-	-	TEM-30*
GCA_002417395.1	0	2	ST152	16	wzi110	KL149	StrB;StrA*;AadA1-pm*?;Aac3-IIa*;Aph3-Ia*	-	-	ParC-80I;GyrA-83F;GyrA-87A	-	MphA	-	CatB4?;CatA1*	-	SulII;SulI	-	DfrA1*	SHV-187*;OXA-1	-	CTX-M-15	-	-	TEM-30*
GCA_002417435.1	0	2	ST15	11	wzi93	KL112	StrB;StrA*;Aac3-IIa*	-	-	ParC-80I;GyrA-83F;GyrA-87A	-	-	-	CatB4?	-	SulII	-	DfrA14	SHV-28*;AmpH*;OXA-1	-	CTX-M-15	-	-	TEM-30*
GCA_002417455.1	0	3	ST39	10	wzi452	KL149	StrB;StrA*?;Aac3-IIa*	-	-	QnrB1?	-	-	-	CatB4?	-	SulII	-	DfrA30*;DfrA14	AmpH*;OXA-1;SHV-187*	-	CTX-M-15	-	-	TEM-30*
GCA_002417545.1	0	3	ST15	15	wzi24	KL24 (KL54,KL55)	StrB;StrA*;AadA1-pm*?;Aac3-IIa*	-	-	ParC-80I;GyrA-83F;GyrA-87A	-	-	-	CatB4;CatA1*	-	SulII;SulI*	TetA	DfrA15b*	SHV-28*;OXA-1	-	CTX-M-15	-	-	TEM-30*
GCA_002420725.1	0	0	ST30-1LV	0	wzi64	KL64	-	-	-	-	-	-	-	-	-	-	-	-	AmpH*;SHV-187*	-	-	-	-	-
GCA_002420845.1	0	1	ST337-1LV	0	0	-	-	-	-	-	-	-	-	-	-	-	-	-	AmpH*;SHV-187*	-	-	-	-	-
GCA_002434445.1	0	2	ST1691-1LV	1	0	-	-	-	-	-	-	-	-	-	-	-	-	-	AmpH*	-	-	-	-	SHV-26
GCA_002478325.1	0	1	ST461-1LV	0	0	-	-	-	-	-	-	-	-	-	-	-	-	-	AmpH*;SHV-187*	-	-	-	-	-
GCA_002478825.1	0	0	ST2279	0	wzi135	KL3	-	-	-	-	-	-	-	-	-	-	-	-	SHV-187*;AmpH*	-	-	-	-	-
GCA_002508285.1	0	0	ST15-1LV	6	wzi24	KL24 (KL54,KL55)	-	-	-	ParC-80I;GyrA-83F;GyrA-87A	-	-	-	CatB4?	-	-	-	-	AmpH*;OXA-1;SHV-28*	OXA-48*	CTX-M-15	-	-	-
GCA_002510065.1	0	5	ST643	9	wzi38	KL38	Aac3-IIa;AadA1-pm*?	-	-	Qnr-S1	-	-	-	CatB4?	-	SulI*	-	DfrA15b*	OXA-1;SCO-1	-	CTX-M-15	-	-	SHV-26;TEM-30*
GCA_002510095.1	0	1	ST14	12	wzi2	KL2 (KL30)	StrB;StrA*;Aac3-IIa*	-	-	QnrB1?	-	-	-	CatB4?	-	SulII;SulI	-	DfrA14;DfrA7	OXA-1	-	CTX-M-15	-	SHV-1?	TEM-30*
GCA_002510145.1	0	2	ST152	18	wzi110	KL149	Aph3-Ia*;AadA16*;StrB;StrA*;Aac3-IIa*	-	-	QnrB17*;ParC-80I;GyrA-83F;GyrA-87A	-	MphA	-	CatB4?;CatA1*	Arr3	SulII;SulI	-	DfrA27	OXA-1;SHV-187*	-	CTX-M-15	-	-	TEM-30*
GCA_002530545.1	0	1	ST13	4	wzi40	KL3	Aac3-IId*	-	-	GyrA-83Y	-	-	-	-	-	-	-	-	-	-	SHV-101*;CTX-M-15	-	-	-
GCA_002587165.1	1	3	ST11	17	wzi64	KL64	AadA2;AadA16*;RmtB	-	-	ParC-80I;GyrA-83I;GyrA-87G	-	-	-	FloR*;CatA2*;CatA2*	Arr3	SulI	-	DfrA27	AmpH*	KPC-2	CTX-M-27;CTX-M-65	-	SHV-11	TEM-30*
GCA_002587885.1	1	6	ST340	14	wzi19	KL19	RmtC;Aac6-Ib*?;StrB;StrA*	-	-	ParC-80I;GyrA-83I	-	-	-	CatB4	-	SulI;SulII*	-	DfrA14	AmpH*;OXA-1	NDM-1	CTX-M-15	-	SHV-11	TEM-30*
GCA_002588365.1	0	0	ST36	6	wzi149	KL62	Aac3-IId*	-	-	-	-	MphA	-	-	-	SulI	-	-	AmpH*	NDM-1	SHV-13*	-	-	TEM-30*
GCA_002591075.1	1	3	ST147	17	wzi64	KL64	AadA5;RmtC	-	-	Qnr-S1;ParC-80I;GyrA-83I	-	MphA;ErmB*	-	CatB4	-	SulI;SulI*	-	DfrA17	AmpH*;SHV-67*;OXA-1	NDM-1	CTX-M-15;CTX-M-15;SHV-12;CTX-M-15	-	-	TEM-30*
GCA_002610865.1	0	3	ST11	6	wzi209	KL47	AadA2	-	-	ParC-80I;GyrA-83I;GyrA-87G	-	-	-	CatA2*	-	-	-	-	AmpH*	KPC-2	-	-	-	-
GCA_002610925.1	0	2	ST11	5	wzi209	KL47	AadA2	-	-	ParC-80I;GyrA-83I;GyrA-87G	-	-	-	-	-	-	-	-	AmpH*	KPC-2	-	-	-	-
GCA_002610935.1	0	2	ST11	6	wzi209	KL47	AadA2	-	-	ParC-80I;GyrA-83I;GyrA-87G	-	-	-	CatA2*	-	-	-	-	AmpH*	KPC-2	-	-	-	-
GCA_002610945.1	0	4	ST11	6	wzi209	KL47	AadA2	-	-	ParC-80I;GyrA-83I;GyrA-87G	-	-	-	CatA2*	-	-	-	-	AmpH*	-	-	-	SHV-11	-
GCA_002631045.1	0	0	ST442	8	wzi154	KL107	AadA1-pm*?;Aac6-31;AphA6*	-	-	ParC-80I;GyrA-83F;GyrA-87N	-	-	-	-	-	SulI	-	-	SHV-110;IMP-39;AmpH*	-	CTX-M-9	-	-	-
GCA_002635725.1	0	1	ST16	19	wzi50	KL15 (KL17,KL51,KL52)	AadA2*;RmtB;AadA1-pm*?;Aac6-Ib	-	-	QnrB1;ParC-84K;GyrA-83F;GyrA-87N	-	MphA;ErmB*	-	-	-	SulI	TetB*	DfrA12	AmpH*;OXA-9	NDM-1;OXA-181*;OXA-181*	CTX-M-15	-	-	SHV-26*;TEM-54*
GCA_002636095.1	0	0	ST340	19	wzi50	KL15 (KL17,KL51,KL52)	Aac3-IIa*;Aph3-Ia*;AadA2*;AphA6*;AadA1-pm*?;Aac6-Ib	-	-	Qnr-S1;ParC-80I;GyrA-83I	-	MphA	-	-	-	SulI	TetD	DfrA12	AmpH*;OXA-9	NDM-1	CTX-M-15;CTX-M-15	-	SHV-11	TEM-30*;TEM-54*
GCA_002636215.1	0	6	ST152	30	wzi110	KL149	Aac6-33;AadB;Aph3-Ia*;AadA1-pm*?;Aac3-IIa*;AadA16*;StrB;StrA*	-	-	QnrB17*;ParC-80I;GyrA-83F;GyrA-87A	-	-	-	CatA1*;CatB4	Arr3	SulI;SulII;SulI;SulI;SulI;SulII;SulII	TetD	DfrA1*;DfrA27	AmpH*;SHV-187*;TEM-1D;OXA-1	KPC-2	CTX-M-3?;CTX-M-15	-	SHV-1?	TEM-30*
GCA_002636375.1	0	0	ST147	17	wzi64	KL64	StrB;Aph3-Ia*;Aph3-Ia*?;StrA;AadA1-pm*?;AadA3*?	-	-	ParC-80I;GyrA-83I	-	MphA	-	-	-	SulI;SulI	-	DfrA1*;DfrA12?;DfrA12?	AmpH*;SHV-67*;OXA-9*	VIM-1;KPC-2	-	-	-	TEM-54*
GCA_002636515.1	0	6	ST11	17	wzi209	KL47	AadA2;Aac3-IId*	-	FosA	Qnr-S1;ParC-80I;GyrA-83I;GyrA-87G	-	-	-	CatA2*	-	SulI	TetA	DfrA1	AmpH*;LAP-2	KPC-2	CTX-M-14;SHV-12;CTX-M-55	-	SHV-11;TEM-141*?	-
GCA_002724125.1	0	0	ST231	12	wzi104	KL51	AadA2*	-	-	ParC-80I;GyrA-83I	-	MphA?;ErmB*	-	CatA1*	Arr2	SulI	TetB*	DfrA12	SHV-28*	-	CTX-M-15?	-	-	TEM-30*
GCA_002738115.1	0	6	ST307-1LV	8	wzi173	KL102 (KL149,KL155)	AadA1-pm*?;Sat-2A;RmtC	-	-	ParC-80I;GyrA-83I	-	-	-	-	-	-	-	DfrA1	SHV-28*;AmpH*	NDM-1	CTX-M-15	-	-	-
GCA_002738325.1	0	1	ST35-1LV	9	wzi16	KL16 (KL143)	StrB;StrA*;Aac3-IIa*	-	-	QnrB1?	-	-	-	CatB4?	-	SulII	-	DfrA14	OXA-1	-	CTX-M-15	-	-	TEM-30*
GCA_002740615.1	1	7	ST11	15	wzi64	KL64	AadA2;RmtB	-	FosA	Qnr-S1;ParC-80I;GyrA-83I;GyrA-87G	-	-	-	CatA2*	-	SulII	TetA	DfrA14	AmpH*;LAP-2	KPC-2	CTX-M-65	-	SHV-11	TEM-30*
GCA_002740625.1	1	8	ST11	15	wzi64	KL64	AadA2;RmtB	-	FosA	Qnr-S1;ParC-80I;GyrA-83I;GyrA-87G	-	-	-	CatA2*	-	SulII	TetA	DfrA14	LAP-2;AmpH*	KPC-2	CTX-M-65	-	SHV-11	TEM-30*
GCA_002740645.1	1	8	ST11	15	wzi64	KL64	RmtB;AadA2	-	FosA	Qnr-S1;ParC-80I;GyrA-83I;GyrA-87G	-	-	-	CatA2*	-	SulII	TetA	DfrA14	AmpH*;LAP-2	KPC-2	CTX-M-65	-	SHV-11	TEM-30*
GCA_002740705.1	0	2	ST34	8	wzi458	KL?	Aac3-IId*;ArmA	-	-	-	-	MsrE;MphE*	-	CatA2*	-	SulI	-	-	AmpH*	IMP-4	-	-	-	SHV-26
GCA_002740955.2	0	2	ST101	15	wzi137	KL17	AadA2*;ArmA;Aac3-IId*;AadA1-pm*?	-	-	QnrB1;ParC-80I;GyrA-83Y;GyrA-87G	-	MsrE;MphE*	-	-	-	SulI*	-	DfrA12;DfrA14	AmpH*;SHV-187*;SHV-187*;OXA-9*	KPC-2	-	-	-	TEM-30*
GCA_002741685.1	1	10	ST340	22	wzi50	KL15 (KL17,KL51,KL52)	AadA2;Aac3-IId*;Aac3-IIa*;StrB;StrA*	-	-	QnrB1?;ParC-80I;GyrA-83I	-	MphA	-	CatB3*;CatB4	-	SulI;SulI;SulI;SulII	TetA	-	AmpH*;OXA-1	IMP-4	CTX-M-15;CTX-M-15	-	SHV-11	TEM-30*;TEM-30*
GCA_002744555.1	0	1	ST1015	7	wzi349	KL147 (KL112)	Aac3-IId*	-	-	Qnr-S1	-	-	-	-	-	SulI	TetA	DfrA1	LAP-2;AmpH*	-	SHV-27;CTX-M-14	-	-	-
GCA_002751155.1	1	3	ST11	9	wzi209	KL47	Aac3-IId*	-	-	ParC-80I;GyrA-83I;GyrA-87G	-	-	-	-	-	SulII	-	DfrA1	AmpH*	KPC-2	CTX-M-3	-	SHV-11	-
GCA_002751175.1	0	3	ST11	6	wzi209	KL47	AadA2	-	-	ParC-80I;GyrA-83I;GyrA-87G	-	-	-	CatA2*	-	-	-	-	AmpH*	KPC-2	-	-	-	-
GCA_002751185.1	0	3	ST11	6	wzi209	KL47	AadA2	-	-	ParC-80I;GyrA-83I;GyrA-87G	-	-	-	CatA2*	-	-	-	-	AmpH*?	-	SHV-12	-	-	-
GCA_002751195.1	0	3	ST11	6	wzi209	KL47	AadA2	-	-	ParC-80I;GyrA-83I;GyrA-87G	-	-	-	CatA2*	-	-	-	-	AmpH*	KPC-2	-	-	-	-
GCA_002751235.1	0	3	ST11	7	wzi209	KL47	AadA2	-	-	ParC-80I;GyrA-83I;GyrA-87G	-	-	-	CatA2*	-	-	-	-	AmpH*	KPC-2	SHV-12	-	-	-
GCA_002751295.1	0	3	ST11	6	wzi209	KL47	AadA2	-	-	ParC-80I;GyrA-83I;GyrA-87G	-	-	-	CatA2*	-	-	-	-	AmpH*	KPC-2	-	-	-	-
GCA_002751315.1	0	4	ST11	16	wzi209	KL47	StrB;StrA*;Aac3-IId*;AadA2	-	-	Qnr-S1;ParC-80I;GyrA-83I;GyrA-87G	-	-	-	CatA2*	-	SulII	TetA;TetD	DfrA1	AmpH*;LAP-2	KPC-2	CTX-M-14	-	-	TEM-30*
GCA_002751325.1	0	4	ST11	6	wzi209	KL47	AadA2	-	-	ParC-80I;GyrA-83I;GyrA-87G	-	-	-	CatA2*	-	-	-	-	AmpH*	-	-	-	SHV-11	-
GCA_002751355.1	0	3	ST11	6	wzi209	KL47	AadA2	-	-	ParC-80I;GyrA-83I;GyrA-87G	-	-	-	CatA2*	-	-	-	-	AmpH*	KPC-2	-	-	-	-
GCA_002751375.1	0	2	ST11	7	wzi209	KL47	AadA2	-	-	ParC-80I;GyrA-83I;GyrA-87G	-	-	-	CatA2*	-	-	-	-	AmpH*	KPC-2	SHV-12	-	-	-
GCA_002751385.1	0	3	ST11	6	wzi209	KL47	AadA2	-	-	ParC-80I;GyrA-83I;GyrA-87G	-	-	-	CatA2*	-	-	-	-	AmpH*	KPC-2	-	-	-	-
GCA_002751415.1	0	3	ST11	6	wzi209	KL47	AadA2	-	-	ParC-80I;GyrA-83I;GyrA-87G	-	-	-	CatA2*	-	-	-	-	AmpH*	KPC-2	-	-	-	-
GCA_002751425.1	0	3	ST11	6	wzi209	KL47	AadA2	-	-	ParC-80I;GyrA-83I;GyrA-87G	-	-	-	CatA2*	-	-	-	-	AmpH*	KPC-2	-	-	-	-
GCA_002751435.1	0	3	ST11	7	wzi209	KL47	AadA2	-	-	ParC-80I;GyrA-83I;GyrA-87G	-	-	-	CatA2*	-	-	-	-	AmpH*	KPC-2	-	-	SHV-11	-
GCA_002751475.1	0	3	ST471	8	wzi34	KL57 (KL34)	StrB;StrA*;Aac3-IIa*	-	-	-	-	-	-	CatB4?	-	SulII	-	DfrA14	AmpH*;SHV-108*;OXA-1	-	CTX-M-15	-	-	TEM-30*
GCA_002751485.1	0	3	ST11	6	wzi209	KL47	AadA2	-	-	ParC-80I;GyrA-83I;GyrA-87G	-	-	-	CatA2*	-	-	-	-	AmpH*	KPC-2	-	-	-	-
GCA_002751515.1	0	5	ST471	8	wzi34	KL57 (KL34)	StrB;StrA*;Aac3-IIa*	-	-	-	-	-	-	CatB4?	-	SulII	-	DfrA14	AmpH*;SHV-108*;OXA-1	-	CTX-M-15	-	-	TEM-30*
GCA_002751525.1	0	5	ST471	8	wzi34	KL57 (KL34)	StrB;StrA*;Aac3-IIa*	-	-	-	-	-	-	CatB4	-	SulII	-	DfrA14	AmpH*;SHV-108*;OXA-1	-	CTX-M-15	-	-	TEM-30*
GCA_002751555.1	0	5	ST471	8	wzi34	KL57 (KL34)	StrB;StrA*;Aac3-IIa*	-	-	-	-	-	-	CatB4?	-	SulII	-	DfrA14	AmpH*;SHV-108*;OXA-1	-	CTX-M-15	-	-	TEM-30*
GCA_002751565.1	0	5	ST471	8	wzi34	KL57 (KL34)	StrB;StrA*;Aac3-IIa*	-	-	-	-	-	-	CatB4	-	SulII	-	DfrA14	AmpH*;SHV-108*;OXA-1	-	CTX-M-15	-	-	TEM-30*
GCA_002751595.1	0	2	ST471	7	wzi34	KL57 (KL34)	StrB;StrA*	-	-	-	-	-	-	CatB4?	-	SulII	-	DfrA14	AmpH*;SHV-108*;OXA-1	-	CTX-M-15	-	-	TEM-30*
GCA_002751605.1	0	5	ST471	8	wzi34	KL57 (KL34)	StrB;StrA*;Aac3-IIa*	-	-	-	-	-	-	CatB4?	-	SulII	-	DfrA14	AmpH*;SHV-108*;OXA-1	-	CTX-M-15	-	-	TEM-30*
GCA_002751615.1	0	5	ST471	8	wzi34	KL57 (KL34)	StrB;StrA*;Aac3-IIa*	-	-	-	-	-	-	CatB4?	-	SulII	-	DfrA14	AmpH*;SHV-108*;OXA-1	-	CTX-M-15	-	-	TEM-30*
GCA_002751645.1	0	5	ST471	8	wzi34	KL57 (KL34)	StrB;StrA*;Aac3-IIa*	-	-	-	-	-	-	CatB4	-	SulII	-	DfrA14	AmpH*;SHV-108*;OXA-1	-	CTX-M-15	-	-	TEM-30*
GCA_002751675.1	0	0	ST11	9	wzi209	KL47	Aac3-IId*	-	-	ParC-80I;GyrA-83I;GyrA-87G	-	-	-	-	-	SulI	-	DfrA25	AmpH*	KPC-3	-	-	SHV-11;TEM-135*	-
[truncated: 7,758 more rows]
